# Supplementary material for: Jagged1 regulates extracellular matrix deposition and remodeling in triple-negative breast cancer
Source: Sci Adv. 2026 Mar 18;12(12):eaea9562. doi: 10.1126/sciadv.aea9562 (PMC12998526; doi:10.1126/sciadv.aea9562)
Supplement: Supplementary file 2 — Tables S1 to S7 [file sciadv.aea9562_tables_s1_to_s7.zip]

Archive with 1 entries (1 files):
- aea9562_tables_s1_to_s7.xlsx
