# Supplementary material for: Jagged1 regulates extracellular matrix deposition and remodeling in triple-negative breast cancer
Source: Sci Adv. 2026 Mar 18;12(12):eaea9562. doi: 10.1126/sciadv.aea9562 (PMC12998526; doi:10.1126/sciadv.aea9562)
Supplement: Supplementary file 2 — Tables S1 to S7 [file sciadv.aea9562_tables_s1_to_s7.zip › aea9562_tables_s1_to_s7.xlsx]

## Sheet: Supplementary Table S1
Genes differentially expressed between Jag1 high and Jag1 low TNBC cells, fdr < 0.01
Gene	p_val	avg_log2FC	pct.1	pct.2	p_val_adj	fdr
JAG1	0	5.91461	1	0.089	0	0
SMOC2	1.69227e-90	3.25663	0.344	0.086	4.27942e-86	1.20306e-87
MMP16	1.34566e-43	3.1741	0.111	0.017	3.4029e-39	8.83062e-42
SYT8	1.57143e-92	3.04872	0.331	0.08	3.97383e-88	1.21872e-89
ELN	4.99225e-72	2.96308	0.257	0.058	1.26244e-67	1.63803e-69
IGFBP3	4.06205e-49	2.71418	0.307	0.113	1.02721e-44	4.22602e-47
SLC9A3	1.24298e-47	2.63451	0.125	0.02	3.14326e-43	1.0711e-45
DSG1	5.20866e-50	2.62914	0.142	0.024	1.31716e-45	5.77079e-48
PLA2G4A	1.24086e-76	2.58113	0.196	0.03	3.13789e-72	5.04085e-74
PTGS2	6.16269e-50	2.57697	0.147	0.027	1.55842e-45	6.74024e-48
GATA6	1.56703e-37	2.56316	0.159	0.041	3.96271e-33	6.71776e-36
CSPG4	5.15494e-145	2.5397	0.455	0.097	1.30358e-140	2.19884e-141
TGFBI	8.13781e-93	2.50829	0.401	0.113	2.05789e-88	6.94237e-90
CP	2.94874e-62	2.44974	0.645	0.379	7.45678e-58	6.28893e-60
RNF128	2.31662e-48	2.39591	0.159	0.032	5.85828e-44	2.10246e-46
DIO3OS	1.49943e-58	2.36283	0.149	0.022	3.79175e-54	2.61053e-56
TNNI2	1.82023e-41	2.33316	0.11	0.017	4.603e-37	1.01493e-39
DLGAP1	4.61387e-24	2.31189	0.174	0.066	1.16676e-19	6.37941e-23
CTGF	3.0477e-20	2.29686	0.433	0.297	7.70703e-16	2.78556e-19
A2M	3.28985e-121	2.27875	0.679	0.282	8.31938e-117	9.35525e-118
B3GNT7	1.27934e-84	2.26486	0.257	0.048	3.2352e-80	8.39542e-82
PPDPFL	3.28396e-34	2.24821	0.127	0.028	8.30448e-30	1.10733e-32
IRX1	3.38439e-41	2.24077	0.192	0.054	8.55844e-37	1.839e-39
ARC	1.00751e-40	2.18928	0.164	0.04	2.5478e-36	5.37193e-39
WISP1	1.18639e-39	2.17423	0.124	0.023	3.00014e-35	6.02445e-38
NPC1	8.20381e-73	2.16005	0.442	0.169	2.07458e-68	2.91611e-70
EFR3B	1.62377e-47	2.13199	0.178	0.041	4.10619e-43	1.37152e-45
MCOLN3	5.54898e-22	2.09903	0.108	0.031	1.40323e-17	6.17994e-21
TF	8.88516e-104	2.09727	0.417	0.11	2.24688e-99	9.47492e-101
DSC3	2.88478e-30	2.09255	0.239	0.099	7.29504e-26	7.23826e-29
RIOK3	9.18478e-32	2.08098	0.654	0.47	2.32265e-27	2.53577e-30
CYP26B1	1.43579e-41	2.0638	0.182	0.048	3.63083e-37	8.05838e-40
ANGPTL4	1.88848e-79	2.05097	0.387	0.119	4.77559e-75	8.95035e-77
LTBP2	8.04097e-35	2.04983	0.15	0.039	2.0334e-30	2.85823e-33
MIR181A1HG	4.2374e-29	2.0343	0.12	0.03	1.07155e-24	9.51296e-28
ANPEP	2.19522e-27	2.02517	0.174	0.061	5.55127e-23	4.18022e-26
ACAN	9.95656e-33	2.01236	0.412	0.232	2.51782e-28	2.92895e-31
KIRREL1	2.11334e-45	2.00736	0.153	0.031	5.34421e-41	1.51503e-43
LAMB1	4.369e-46	1.99555	0.181	0.043	1.10483e-41	3.24104e-44
VEGFA	1.16403e-81	1.99072	0.658	0.341	2.94359e-77	6.62021e-79
EMILIN3	6.43312e-29	1.98451	0.114	0.027	1.62681e-24	1.41082e-27
MATN4	1.90337e-08	1.97748	0.16	0.095	0.000481324	4.92199e-08
PPFIA4	6.79443e-41	1.97258	0.224	0.071	1.71818e-36	3.64549e-39
LAMA2	2.15118e-31	1.97168	0.134	0.034	5.43989e-27	5.77097e-30
RMC1	5.20325e-35	1.96543	0.341	0.166	1.3158e-30	1.87295e-33
SLC2A1	5.18923e-79	1.95097	0.62	0.309	1.31225e-74	2.32997e-76
DNAH11	1.97733e-21	1.94346	0.129	0.043	5.00028e-17	2.06977e-20
AQP1	1.20728e-28	1.94043	0.159	0.049	3.05296e-24	2.58776e-27
FBLN7	2.3663e-66	1.93901	0.248	0.057	5.98389e-62	6.11723e-64
TRO	1.87143e-51	1.93146	0.17	0.034	4.73248e-47	2.38286e-49
GSDMC	4.53292e-43	1.92795	0.249	0.081	1.14628e-38	2.86447e-41
SH3D21	4.78567e-20	1.90755	0.135	0.049	1.2102e-15	4.24834e-19
COL2A1	3.96795e-111	1.90545	0.441	0.112	1.00341e-106	6.77011e-108
SPOCK1	1.7275e-36	1.9019	0.159	0.041	4.3685e-32	6.95155e-35
BAHCC1	1.6621e-32	1.893	0.218	0.08	4.20312e-28	4.85596e-31
DIO3	1.37281e-38	1.89179	0.103	0.016	3.47157e-34	6.2693e-37
RBBP8	8.94372e-34	1.88251	0.542	0.363	2.26169e-29	2.86838e-32
CHSY1	5.03278e-61	1.88088	0.392	0.147	1.27269e-56	1.04719e-58
PLOD2	2.44618e-106	1.88001	0.718	0.355	6.18591e-102	2.9812e-103
EDIL3	1.17549e-47	1.87435	0.128	0.02	2.97258e-43	1.02328e-45
PCSK6	1.19967e-39	1.87409	0.203	0.06	3.03373e-35	6.05587e-38
ENO2	3.99553e-65	1.86582	0.433	0.168	1.01039e-60	9.73881e-63
OSMR	2.78869e-83	1.86485	0.402	0.12	7.05205e-79	1.69931e-80
PAX3	4.08604e-43	1.85046	0.16	0.036	1.03328e-38	2.60134e-41
NID1	5.48992e-44	1.84999	0.182	0.045	1.38829e-39	3.71702e-42
EMID1	4.17805e-17	1.84135	0.108	0.037	1.05654e-12	2.79333e-16
SLC16A3	6.33456e-114	1.8281	0.519	0.159	1.60188e-109	1.351e-110
ITIH5	4.27709e-28	1.82503	0.103	0.023	1.08159e-23	8.62597e-27
MOXD1	3.11764e-43	1.8234	0.25	0.082	7.88388e-39	2.01489e-41
PDGFC	1.12365e-26	1.82328	0.14	0.042	2.84149e-22	1.98877e-25
PLAG1	4.98859e-54	1.8222	0.231	0.06	1.26151e-49	7.09294e-52
ADGRB1	1.35041e-24	1.82014	0.106	0.027	3.41492e-20	1.9493e-23
ENPP2	1.92293e-31	1.80693	0.138	0.036	4.86272e-27	5.17494e-30
LINC00623	1.75275e-48	1.80538	0.186	0.043	4.43236e-44	1.64316e-46
ZNF532	1.82648e-42	1.80007	0.385	0.178	4.61879e-38	1.11298e-40
ITGA2	1.55133e-08	1.79884	0.129	0.071	0.0003923	4.05589e-08
SLC16A8	4.85581e-28	1.79698	0.11	0.026	1.22794e-23	9.77003e-27
ADM	4.18675e-76	1.78616	0.495	0.191	1.05874e-71	1.55292e-73
PRH1	8.08594e-23	1.78528	0.1	0.026	2.04477e-18	9.84039e-22
HIF1A-AS2	6.13996e-19	1.77064	0.111	0.036	1.55267e-14	4.97436e-18
GLT8D2	2.0546e-39	1.76989	0.127	0.024	5.19568e-35	1.00159e-37
GJB2	8.25855e-19	1.76782	0.153	0.061	2.08842e-14	6.58446e-18
GPX3	2.31483e-55	1.76779	0.175	0.033	5.85373e-51	3.46452e-53
EMILIN1	1.81203e-21	1.7645	0.136	0.047	4.58225e-17	1.90374e-20
SLC7A11	1.9325e-15	1.76408	0.1	0.035	4.8869e-11	1.08177e-14
CD109	2.0491e-70	1.75894	0.456	0.177	5.18177e-66	6.24317e-68
TNFRSF19	3.06921e-41	1.75778	0.188	0.051	7.76141e-37	1.67842e-39
CCDC8	9.79848e-52	1.75755	0.203	0.048	2.47784e-47	1.26653e-49
TTLL7	1.0543e-25	1.74318	0.188	0.072	2.66612e-21	1.69065e-24
FN1	2.55433e-17	1.73758	0.537	0.376	6.45939e-13	1.76588e-16
HEY2	4.92366e-45	1.73421	0.213	0.059	1.2451e-40	3.50031e-43
SBSPON	7.91209e-93	1.73339	0.324	0.069	2.00081e-88	6.94237e-90
CEP126	2.02729e-16	1.72258	0.113	0.041	5.1266e-12	1.26702e-15
ANKRD6	9.42453e-27	1.72253	0.136	0.04	2.38328e-22	1.68555e-25
KIF1A	7.00138e-14	1.72239	0.131	0.057	1.77051e-09	3.30724e-13
FMOD	4.84809e-44	1.72068	0.245	0.077	1.22598e-39	3.30872e-42
ETS1	6.21862e-56	1.72034	0.317	0.105	1.57256e-51	9.64564e-54
CTHRC1	2.30101e-48	1.71251	0.47	0.226	5.8188e-44	2.10246e-46
COL5A1	2.33435e-59	1.70326	0.227	0.053	5.90311e-55	4.14882e-57
ATP8B2	8.54598e-23	1.69931	0.115	0.034	2.16111e-18	1.03707e-21
ARSJ	3.3764e-30	1.69549	0.199	0.07	8.53823e-26	8.34899e-29
SNORC	2.0018e-66	1.69303	0.412	0.148	5.06216e-62	5.33668e-64
SMIM10	2.61083e-38	1.68742	0.147	0.034	6.60226e-34	1.17846e-36
LOXL2	2.30811e-65	1.67824	0.406	0.145	5.83676e-61	5.79133e-63
THBS1	4.92823e-28	1.67726	0.362	0.195	1.24625e-23	9.86919e-27
PGF	2.97715e-50	1.67682	0.224	0.059	7.52861e-46	3.43217e-48
LEF1	6.21312e-25	1.67577	0.12	0.033	1.57118e-20	9.21812e-24
AL117329.1	6.8493e-26	1.67417	0.121	0.033	1.73205e-21	1.10665e-24
ARMC9	2.44527e-28	1.66632	0.167	0.055	6.1836e-24	5.06325e-27
SNX22	4.55512e-63	1.66224	0.312	0.092	1.1519e-58	1.02263e-60
FAM19A5	5.57836e-39	1.65983	0.16	0.039	1.41066e-34	2.62923e-37
LINC00511	7.84069e-60	1.65503	0.357	0.123	1.98275e-55	1.55556e-57
LOX	5.77558e-14	1.65356	0.335	0.217	1.46053e-09	2.75722e-13
PODXL	2.90991e-23	1.6501	0.21	0.091	7.35859e-19	3.74992e-22
TIGD5	3.44558e-24	1.63905	0.135	0.042	8.71318e-20	4.83458e-23
IFITM10	2.23794e-25	1.63371	0.161	0.056	5.65931e-21	3.47125e-24
P3H2	5.48167e-19	1.63062	0.131	0.047	1.38621e-14	4.46223e-18
RASAL2	7.73098e-24	1.63054	0.303	0.156	1.95501e-19	1.05188e-22
GEM	3.77709e-44	1.62996	0.406	0.19	9.55151e-40	2.59858e-42
NCAN	3.32559e-25	1.62911	0.106	0.026	8.40975e-21	5.07524e-24
MMP14	1.95607e-78	1.62906	0.534	0.223	4.9465e-74	8.3436e-76
TMEM241	5.60347e-33	1.6263	0.38	0.198	1.41701e-28	1.67731e-31
MRC2	1.0897e-63	1.62495	0.416	0.158	2.75564e-59	2.51758e-61
MXRA8	3.33944e-50	1.61649	0.268	0.082	8.44478e-46	3.7985e-48
NRP1	5.60854e-20	1.61223	0.107	0.033	1.41829e-15	4.96848e-19
AC011043.1	1.24766e-20	1.61219	0.12	0.038	3.15509e-16	1.19728e-19
COL7A1	1.74823e-17	1.60187	0.147	0.061	4.42091e-13	1.22548e-16
ZBTB20	1.37899e-41	1.58309	0.636	0.405	3.48718e-37	7.79082e-40
SLC4A3	1.25535e-27	1.57022	0.188	0.067	3.17454e-23	2.45067e-26
AMIGO2	7.58109e-20	1.56613	0.114	0.036	1.91711e-15	6.61968e-19
NR2F1-AS1	1.2133e-23	1.56591	0.127	0.038	3.06819e-19	1.61982e-22
DAAM2	4.77391e-30	1.56123	0.213	0.078	1.20723e-25	1.15699e-28
PRELP	6.715e-47	1.56015	0.491	0.252	1.69809e-42	5.45578e-45
COL8A1	2.22782e-23	1.55371	0.367	0.214	5.63371e-19	2.88838e-22
GAREM2	8.31247e-14	1.54734	0.102	0.039	2.10206e-09	3.89636e-13
CPXM2	1.7877e-72	1.54702	0.503	0.209	4.52074e-68	6.10035e-70
TMTC2	2.81989e-29	1.53314	0.228	0.089	7.13094e-25	6.4489e-28
FTX	4.84742e-25	1.53228	0.246	0.111	1.22582e-20	7.28052e-24
SLC39A14	2.62358e-55	1.53107	0.405	0.163	6.63451e-51	3.85892e-53
SEMA4B	9.46176e-60	1.52878	0.391	0.145	2.39269e-55	1.75475e-57
CA12	5.63234e-27	1.52801	0.236	0.1	1.42431e-22	1.0267e-25
DPYSL4	1.9423e-29	1.52609	0.107	0.024	4.91168e-25	4.49044e-28
PAQR8	1.87274e-27	1.52593	0.142	0.042	4.73579e-23	3.57413e-26
TIAM2	5.19979e-16	1.52267	0.152	0.065	1.31492e-11	3.11513e-15
CASC15	1.28456e-17	1.51749	0.153	0.063	3.24838e-13	9.10178e-17
COPZ2	4.57055e-24	1.51729	0.122	0.036	1.1558e-19	6.32977e-23
MIR210HG	1.12982e-42	1.51247	0.321	0.127	2.85708e-38	7.03539e-41
CNN1	8.65789e-18	1.50941	0.115	0.04	2.18941e-13	6.25406e-17
PARD6G-AS1	2.14096e-22	1.50822	0.135	0.044	5.41407e-18	2.50543e-21
IGFBP7	2.26583e-42	1.50417	0.357	0.152	5.72983e-38	1.36125e-40
BARX1	3.16636e-28	1.50224	0.12	0.03	8.00708e-24	6.49332e-27
ADORA2B	1.07194e-37	1.50102	0.249	0.089	2.71072e-33	4.68959e-36
WWTR1	6.60097e-42	1.49949	0.686	0.456	1.66925e-37	3.77939e-40
KIF7	1.16134e-28	1.49942	0.125	0.032	2.93679e-24	2.49556e-27
ITGA10	1.84628e-13	1.49901	0.195	0.104	4.66886e-09	8.29851e-13
PLAT	1.70698e-16	1.49512	0.136	0.055	4.31661e-12	1.07391e-15
RAB38	3.87662e-19	1.4939	0.125	0.044	9.8032e-15	3.17384e-18
MFSD14C	1.18371e-18	1.49011	0.203	0.095	2.99338e-14	9.2815e-18
FRY	4.59699e-13	1.48872	0.153	0.073	1.16249e-08	1.97766e-12
BGN	3.94997e-76	1.48551	0.704	0.395	9.98868e-72	1.53169e-73
GLIS3	3.03714e-43	1.48546	0.21	0.06	7.68032e-39	1.97785e-41
SRPX	1.20403e-36	1.4852	0.189	0.056	3.04475e-32	4.89123e-35
EPPK1	7.53939e-20	1.48402	0.163	0.066	1.90656e-15	6.59002e-19
CA9	2.7454e-15	1.47985	0.146	0.063	6.94256e-11	1.50327e-14
ZBED6	2.03532e-30	1.47913	0.135	0.035	5.14691e-26	5.13706e-29
SHC4	5.49542e-22	1.47807	0.303	0.163	1.38968e-17	6.12829e-21
EGR2	2.61897e-17	1.47554	0.111	0.038	6.62285e-13	1.8091e-16
KRT86	5.10329e-21	1.46814	0.179	0.073	1.29052e-16	5.08007e-20
PLAGL1	7.27879e-48	1.4632	0.282	0.093	1.84066e-43	6.46826e-46
PHLDA1	3.62492e-53	1.4631	0.551	0.276	9.16669e-49	4.9086e-51
ADAMTS1	3.49091e-08	1.46212	0.211	0.139	0.00088278	8.79531e-08
IMPAD1	1.91037e-40	1.45462	0.451	0.24	4.83095e-36	9.99841e-39
ST6GALNAC3	2.45946e-32	1.44638	0.127	0.03	6.21947e-28	7.08838e-31
FKBP10	4.55918e-68	1.44506	0.572	0.28	1.15292e-63	1.29648e-65
BMP1	1.34902e-13	1.44429	0.102	0.038	3.4114e-09	6.15428e-13
CYR61	1.17802e-37	1.44372	0.437	0.222	2.97899e-33	5.10138e-36
EFNA5	1.66085e-15	1.44338	0.124	0.049	4.19996e-11	9.33997e-15
ZNF521	2.49604e-40	1.43942	0.318	0.129	6.312e-36	1.2984e-38
SPESP1	1.72575e-31	1.43707	0.174	0.054	4.36408e-27	4.67377e-30
PLEKHG4B	7.50627e-13	1.43561	0.166	0.084	1.89818e-08	3.15915e-12
IGF2BP2	8.11696e-50	1.43369	0.284	0.089	2.05262e-45	8.65572e-48
GPC4	6.22755e-17	1.43264	0.114	0.04	1.57482e-12	4.09616e-16
AL358334.2	3.67931e-30	1.42964	0.107	0.023	9.30424e-26	9.07173e-29
CHI3L1	3.14131e-23	1.42948	0.605	0.462	7.94374e-19	4.02985e-22
TNC	2.96236e-32	1.42257	0.331	0.153	7.49122e-28	8.48051e-31
FRMD6-AS1	5.41516e-09	1.41475	0.12	0.062	0.000136938	1.49359e-08
CHRM3	6.20958e-14	1.41188	0.225	0.126	1.57028e-09	2.95284e-13
BHLHE41	3.22653e-20	1.41063	0.275	0.146	8.15925e-16	2.93762e-19
BMPR1B	1.64172e-17	1.41014	0.11	0.037	4.15157e-13	1.15366e-16
MYO1E	3.36733e-51	1.40853	0.478	0.229	8.5153e-47	4.22451e-49
IGFBP5	1.51366e-19	1.40804	0.459	0.301	3.82774e-15	1.2913e-18
MCTP2	8.37261e-14	1.40623	0.103	0.039	2.11727e-09	3.92024e-13
FAM131C	1.74645e-22	1.40236	0.103	0.028	4.41642e-18	2.05503e-21
SIM2	9.49775e-18	1.40068	0.142	0.056	2.40179e-13	6.82031e-17
NFIL3	1.12973e-25	1.39811	0.253	0.112	2.85686e-21	1.8082e-24
RIMKLA	1.04022e-14	1.39706	0.12	0.048	2.6305e-10	5.32658e-14
QSOX1	2.13741e-80	1.39621	0.704	0.38	5.40509e-76	1.13964e-77
TGFB1I1	1.62264e-47	1.39386	0.339	0.129	4.10332e-43	1.37152e-45
RGS16	1.96745e-28	1.39097	0.259	0.111	4.9753e-24	4.10375e-27
DCBLD2	1.53829e-36	1.39083	0.364	0.174	3.89002e-32	6.21948e-35
CRISPLD1	1.40338e-19	1.39041	0.474	0.322	3.54888e-15	1.19963e-18
AC083843.3	2.1125e-16	1.38971	0.102	0.034	5.34209e-12	1.31642e-15
FOXC1	4.97049e-51	1.38824	0.387	0.156	1.25694e-46	5.97228e-49
KCNMA1	0.000102785	1.38529	0.33	0.274	1	0.000175092
HRH1	2.6803e-16	1.38349	0.107	0.037	6.77794e-12	1.65095e-15
SLC16A1	6.25075e-47	1.38337	0.349	0.139	1.58069e-42	5.12742e-45
KLF8	7.66425e-11	1.38217	0.115	0.053	1.93814e-06	2.59562e-10
TMEM67	2.84305e-22	1.3814	0.241	0.112	7.18951e-18	3.28646e-21
ZDBF2	2.91467e-23	1.37657	0.129	0.04	7.37061e-19	3.75038e-22
ARHGEF40	7.53953e-32	1.37433	0.243	0.094	1.9066e-27	2.0883e-30
AL118558.3	3.26087e-12	1.37323	0.104	0.043	8.24609e-08	1.29088e-11
GLI3	2.15349e-35	1.37225	0.203	0.064	5.44574e-31	8.05763e-34
ADAMTS2	1.8934e-39	1.36743	0.174	0.046	4.78802e-35	9.33674e-38
WSB1	6.22648e-80	1.36467	0.771	0.446	1.57455e-75	3.1246e-77
WIF1	1.73289e-30	1.36184	0.364	0.19	4.38214e-26	4.39979e-29
MMP7	1.19752e-12	1.36107	0.451	0.342	3.02829e-08	4.9353e-12
LRP1	7.9659e-58	1.36083	0.448	0.189	2.01442e-53	1.33249e-55
NUMBL	2.07993e-22	1.35185	0.185	0.074	5.25973e-18	2.43735e-21
CREB5	5.49057e-19	1.34706	0.177	0.076	1.38846e-14	4.46521e-18
GCNT1	1.38634e-25	1.34551	0.364	0.203	3.50578e-21	2.18208e-24
HSPA12A	4.67931e-24	1.33934	0.12	0.034	1.1833e-19	6.45942e-23
FGFRL1	2.08688e-28	1.33918	0.236	0.097	5.2773e-24	4.33167e-27
COL27A1	3.05702e-30	1.33868	0.392	0.209	7.73058e-26	7.64792e-29
BMP7	1.41472e-26	1.33793	0.202	0.076	3.57754e-22	2.47822e-25
FUT11	3.81033e-35	1.3289	0.252	0.092	9.63556e-31	1.40112e-33
TMEM68	4.85472e-37	1.32714	0.428	0.223	1.22766e-32	2.04018e-35
C9orf3	6.83309e-61	1.32453	0.577	0.283	1.72795e-56	1.38793e-58
AL359504.2	9.46272e-11	1.32395	0.118	0.055	2.39293e-06	3.17072e-10
FSTL1	3.52857e-39	1.32272	0.369	0.163	8.92304e-35	1.67234e-37
IL1RAP	1.118e-23	1.322	0.214	0.091	2.82721e-19	1.49728e-22
CERCAM	4.72119e-51	1.31846	0.374	0.146	1.19389e-46	5.75378e-49
SDC3	1.56409e-19	1.31793	0.236	0.117	3.95528e-15	1.33299e-18
PTGDS	3.72864e-18	1.31791	0.299	0.176	9.42899e-14	2.79272e-17
SLC25A37	9.11338e-50	1.31564	0.759	0.493	2.30459e-45	9.5983e-48
DEPP1	8.01578e-29	1.31414	0.371	0.196	2.02703e-24	1.74002e-27
PLAC9	2.51084e-33	1.31396	0.138	0.033	6.34942e-29	7.70504e-32
PDK1	3.12278e-46	1.3137	0.424	0.192	7.89689e-42	2.37861e-44
KIF26B	3.4321e-17	1.31267	0.193	0.09	8.67911e-13	2.33115e-16
HAS2	1.48552e-18	1.31189	0.191	0.086	3.75658e-14	1.15524e-17
SIX1	4.16947e-11	1.31118	0.127	0.061	1.05438e-06	1.45124e-10
MIR503HG	1.655e-20	1.30921	0.166	0.066	4.18516e-16	1.56528e-19
SMAD3	2.23973e-39	1.30506	0.323	0.134	5.66383e-35	1.08563e-37
C2orf40	2.16721e-58	1.30498	0.409	0.155	5.48045e-54	3.6977e-56
AC103702.2	6.6705e-31	1.30365	0.234	0.089	1.68684e-26	1.75095e-29
PDE4B	2.6431e-32	1.30305	0.396	0.209	6.68388e-28	7.59203e-31
VASN	3.68444e-35	1.29824	0.302	0.127	9.31722e-31	1.36069e-33
THBS2	1.57789e-39	1.29609	0.221	0.069	3.99018e-35	7.87194e-38
ITGA3	6.37339e-24	1.29586	0.275	0.135	1.6117e-19	8.68553e-23
FAM110B	8.92628e-35	1.2957	0.203	0.065	2.25728e-30	3.15976e-33
MMP2	1.4657e-54	1.29361	0.307	0.098	3.70647e-50	2.11931e-52
SPAG4	4.60745e-17	1.29335	0.14	0.056	1.16513e-12	3.06123e-16
CHST3	1.92052e-32	1.29286	0.338	0.159	4.85662e-28	5.55389e-31
C6orf141	1.75989e-11	1.28957	0.12	0.055	4.4504e-07	6.40785e-11
HAPLN1	2.94557e-20	1.28943	0.104	0.03	7.44876e-16	2.70201e-19
CAPN6	4.67069e-32	1.28937	0.17	0.05	1.18113e-27	1.31504e-30
ZNF704	1.9634e-39	1.28461	0.321	0.131	4.96505e-35	9.6263e-38
ESYT2	6.6682e-50	1.2827	0.481	0.235	1.68625e-45	7.20081e-48
LHFPL6	2.40914e-27	1.2824	0.224	0.089	6.09222e-23	4.54698e-26
DSC2	2.73846e-26	1.27863	0.647	0.484	6.92501e-22	4.58074e-25
MFAP2	8.35897e-21	1.27845	0.445	0.309	2.11382e-16	8.16843e-20
NDRG1	1.45002e-22	1.27669	0.707	0.591	3.6668e-18	1.72285e-21
P3H1	2.12698e-46	1.27438	0.355	0.143	5.37871e-42	1.6647e-44
TUBG2	8.68286e-36	1.27422	0.325	0.141	2.19572e-31	3.36698e-34
PCDHB2	5.27221e-13	1.27256	0.127	0.055	1.33324e-08	2.25676e-12
BMP2	3.81803e-11	1.2678	0.113	0.05	9.65504e-07	1.33436e-10
GRAMD1C	1.04159e-12	1.26634	0.156	0.077	2.63396e-08	4.3303e-12
TEN1	7.62444e-21	1.26627	0.113	0.034	1.92807e-16	7.51777e-20
CSGALNACT1	1.71329e-28	1.26533	0.193	0.068	4.33256e-24	3.59117e-27
JRK	7.46006e-26	1.26368	0.248	0.107	1.8865e-21	1.20306e-24
DMPK	2.707e-16	1.2633	0.175	0.081	6.84547e-12	1.66619e-15
TNFRSF10B	1.00984e-23	1.2624	0.234	0.103	2.55369e-19	1.36313e-22
ERMP1	2.88066e-15	1.26209	0.181	0.088	7.28461e-11	1.56828e-14
SERPINA1	2.31451e-55	1.26203	0.439	0.176	5.85293e-51	3.46452e-53
TNFRSF12A	6.8389e-34	1.26064	0.526	0.307	1.72942e-29	2.21816e-32
LRIG3	4.5405e-26	1.26017	0.313	0.156	1.1482e-21	7.49226e-25
SOX6	1.38672e-37	1.26006	0.505	0.279	3.50673e-33	5.9748e-36
PMP22	1.74732e-71	1.25927	0.597	0.275	4.41861e-67	5.52087e-69
NUAK1	1.7463e-18	1.2584	0.161	0.067	4.41605e-14	1.34943e-17
CEBPD	6.43608e-37	1.25575	0.682	0.488	1.62756e-32	2.66535e-35
THBS3	8.8979e-34	1.25573	0.339	0.157	2.2501e-29	2.86445e-32
SERPINE2	1.30108e-62	1.25541	0.471	0.189	3.29017e-58	2.84602e-60
FAM171B	1.02326e-19	1.25513	0.124	0.042	2.58761e-15	8.82649e-19
COL6A1	7.90241e-24	1.25338	0.554	0.427	1.99836e-19	1.07349e-22
PLEC	1.09191e-63	1.25282	0.718	0.424	2.76121e-59	2.51758e-61
EFEMP2	1.65299e-48	1.2521	0.413	0.182	4.18008e-44	1.56685e-46
FAM20C	1.04433e-40	1.25126	0.36	0.156	2.64089e-36	5.53363e-39
NINL	6.22178e-14	1.25083	0.152	0.069	1.57336e-09	2.95699e-13
ID3	1.31446e-33	1.24969	0.3	0.126	3.32402e-29	4.1379e-32
ANTXR1	1.95134e-35	1.24895	0.33	0.146	4.93454e-31	7.33341e-34
HEXA	1.09822e-32	1.24719	0.349	0.166	2.77718e-28	3.21956e-31
ATP1B2	1.76405e-23	1.24217	0.127	0.038	4.46093e-19	2.31525e-22
JAG2	2.34349e-16	1.23973	0.175	0.08	5.92623e-12	1.45399e-15
MARCH9	1.22737e-13	1.23922	0.131	0.057	3.10378e-09	5.63567e-13
ID4	2.13563e-42	1.23886	0.428	0.199	5.40059e-38	1.29213e-40
PROSER3	1.06296e-09	1.23655	0.143	0.075	2.68801e-05	3.16403e-09
EPHB3	6.70158e-23	1.23578	0.47	0.304	1.69469e-18	8.28567e-22
CHPF	5.0795e-56	1.23506	0.683	0.423	1.2845e-51	8.02467e-54
RASSF8-AS1	2.60898e-14	1.23475	0.149	0.067	6.5976e-10	1.29327e-13
FRMD6	1.91997e-37	1.23254	0.296	0.117	4.85522e-33	8.18964e-36
P4HA1	6.93028e-54	1.23183	0.679	0.408	1.75253e-49	9.69216e-52
TNK2	7.66382e-36	1.22865	0.31	0.13	1.93803e-31	2.98539e-34
NAGS	2.18851e-13	1.22858	0.103	0.04	5.53431e-09	9.77498e-13
GLB1L	5.79183e-20	1.22838	0.199	0.088	1.46464e-15	5.12553e-19
DENND2A	9.2372e-16	1.22835	0.12	0.046	2.3359e-11	5.36072e-15
RARA	1.2363e-48	1.22642	0.441	0.197	3.12637e-44	1.18505e-46
LINC00960	5.71704e-21	1.22597	0.127	0.042	1.44573e-16	5.67117e-20
HTRA3	2.3681e-25	1.21955	0.11	0.028	5.98846e-21	3.65322e-24
ISM1	2.67596e-19	1.21889	0.135	0.049	6.76696e-15	2.22718e-18
OSBPL10	3.65881e-19	1.21806	0.196	0.09	9.25241e-15	3.00707e-18
PLXND1	3.979e-43	1.21656	0.291	0.104	1.00621e-38	2.55224e-41
ORAOV1	2.14616e-26	1.2163	0.469	0.302	5.42722e-22	3.63994e-25
CAPS	1.42826e-46	1.21502	0.455	0.213	3.61179e-42	1.1282e-44
ZNF224	1.09523e-20	1.21364	0.253	0.125	2.76961e-16	1.05814e-19
WFDC2	4.8147e-32	1.21215	0.47	0.268	1.21754e-27	1.35112e-30
NFATC4	2.69316e-18	1.20926	0.143	0.055	6.81046e-14	2.0532e-17
NOTCH3	1.07877e-31	1.20894	0.28	0.117	2.72799e-27	2.96871e-30
DST	3.72228e-28	1.20711	0.558	0.363	9.41291e-24	7.56067e-27
SLC22A17	2.35154e-39	1.20661	0.327	0.135	5.94658e-35	1.12702e-37
ULBP2	1.14301e-26	1.20456	0.139	0.041	2.89043e-22	2.01884e-25
NXPE3	1.10027e-17	1.20454	0.177	0.079	2.78236e-13	7.85472e-17
CD68	1.66487e-31	1.20054	0.271	0.113	4.21012e-27	4.52325e-30
HSPG2	8.30949e-39	1.19914	0.52	0.293	2.1013e-34	3.85262e-37
GOLGA8A	3.9737e-30	1.19532	0.27	0.114	1.00487e-25	9.74128e-29
CLK2	1.73338e-26	1.1929	0.309	0.148	4.38338e-22	2.99949e-25
PXDN	4.28124e-35	1.19187	0.364	0.167	1.08264e-30	1.56752e-33
FAM227A	3.53514e-05	1.19179	0.102	0.061	0.893967	6.3976e-05
ATP2B1	2.57006e-47	1.19082	0.477	0.229	6.49917e-43	2.14953e-45
DPY19L3	6.87857e-16	1.19003	0.192	0.092	1.73945e-11	4.06942e-15
KRBA1	2.98814e-14	1.18883	0.117	0.047	7.55641e-10	1.47267e-13
SEMA4C	2.66467e-38	1.18674	0.285	0.109	6.73841e-34	1.19644e-36
FNIP1	4.03157e-30	1.18383	0.356	0.175	1.0195e-25	9.82667e-29
SRP19	5.22425e-24	1.18362	0.239	0.108	1.32111e-19	7.14231e-23
SLC16A1-AS1	3.29952e-08	1.18355	0.171	0.103	0.000834382	8.34021e-08
NAB2	6.82735e-20	1.18285	0.236	0.115	1.7265e-15	5.99837e-19
SLC15A4	2.13423e-16	1.18273	0.168	0.076	5.39704e-12	1.32899e-15
AC090912.1	9.03276e-10	1.18109	0.127	0.064	2.2842e-05	2.71142e-09
OBSL1	5.9688e-52	1.18107	0.576	0.309	1.50939e-47	7.83382e-50
MCAM	7.93416e-20	1.18059	0.259	0.132	2.00639e-15	6.91382e-19
FZD8	1.3626e-25	1.17856	0.282	0.132	3.44574e-21	2.14867e-24
LPAR6	5.86552e-15	1.17474	0.104	0.037	1.48327e-10	3.09646e-14
AC061992.1	1.40157e-12	1.17378	0.14	0.065	3.54429e-08	5.72918e-12
WDR47	1.08735e-13	1.17031	0.159	0.075	2.74969e-09	5.03592e-13
CPLX1	1.21213e-11	1.16924	0.135	0.064	3.06522e-07	4.48618e-11
NAALADL2	2.86778e-15	1.16917	0.248	0.138	7.25204e-11	1.56326e-14
SMAD7	2.00912e-26	1.16698	0.243	0.103	5.08067e-22	3.43301e-25
NDUFA4L2	4.40367e-50	1.16634	0.612	0.362	1.1136e-45	4.94311e-48
NRP2	1.34687e-21	1.16567	0.349	0.199	3.40596e-17	1.4421e-20
CPM	4.6071e-07	1.16377	0.146	0.088	0.0116504	1.02166e-06
ZNF654	7.98491e-11	1.16367	0.146	0.075	2.01922e-06	2.69886e-10
CLCN4	8.10858e-16	1.1635	0.103	0.036	2.0505e-11	4.75425e-15
LIFR	2.4287e-17	1.16317	0.149	0.061	6.14169e-13	1.68449e-16
ATP13A3	7.24804e-23	1.16138	0.35	0.195	1.83289e-18	8.90966e-22
ZNF608	9.57939e-27	1.16016	0.241	0.102	2.42244e-22	1.70966e-25
TGFBR1	6.47882e-22	1.159	0.248	0.117	1.63836e-17	7.15017e-21
P3H4	5.03048e-35	1.15856	0.344	0.156	1.27211e-30	1.82617e-33
IGF2	2.8556e-21	1.15586	0.257	0.126	7.22125e-17	2.93508e-20
UVSSA	8.32114e-14	1.15521	0.153	0.071	2.10425e-09	3.89828e-13
KHDRBS3	6.13141e-18	1.15504	0.241	0.122	1.55051e-13	4.49374e-17
KANTR	4.17809e-05	1.14921	0.11	0.068	1	7.5007e-05
ZIC1	3.45287e-23	1.14747	0.359	0.203	8.73163e-19	4.39809e-22
VAMP1	1.97159e-09	1.14583	0.107	0.051	4.98575e-05	5.7035e-09
TET1	1.11368e-06	1.14403	0.166	0.105	0.0281628	2.3758e-06
CD81	4.362e-49	1.14306	0.643	0.372	1.10306e-44	4.4834e-47
ARRDC3	3.37948e-33	1.14285	0.41	0.209	8.54604e-29	1.02599e-31
ADCK5	4.57952e-26	1.1419	0.277	0.128	1.15807e-21	7.54206e-25
NNMT	1.21045e-56	1.14069	0.526	0.236	3.06098e-52	1.98583e-54
HEY1	7.00307e-39	1.13738	0.204	0.06	1.77094e-34	3.26465e-37
KCNN4	1.17502e-11	1.13605	0.252	0.157	2.97139e-07	4.35641e-11
SHROOM1	2.56981e-29	1.13441	0.214	0.08	6.49854e-25	5.92515e-28
NBPF15	3.6936e-34	1.13425	0.318	0.138	9.34037e-30	1.23086e-32
SRGAP2C	1.53638e-08	1.13345	0.111	0.057	0.000388521	4.02052e-08
MAN2A2	3.54379e-16	1.13311	0.17	0.077	8.96153e-12	2.15789e-15
MEST	4.16054e-67	1.13299	0.434	0.152	1.05212e-62	1.14495e-64
FAM89A	1.33668e-19	1.13254	0.216	0.101	3.3802e-15	1.14375e-18
CHPF2	6.38496e-33	1.13096	0.31	0.137	1.61463e-28	1.89791e-31
SHANK2	5.04565e-16	1.13018	0.248	0.134	1.27594e-11	3.02491e-15
SNAI2	8.64543e-16	1.12834	0.463	0.337	2.18626e-11	5.04474e-15
MC1R	1.08509e-36	1.12778	0.236	0.082	2.74399e-32	4.42916e-35
ENPP5	3.01132e-14	1.12739	0.199	0.104	7.61504e-10	1.48323e-13
ZSWIM9	1.27122e-11	1.12682	0.143	0.071	3.21465e-07	4.6947e-11
CALHM6	2.1343e-20	1.12424	0.193	0.083	5.39721e-16	2.00304e-19
APOE	1.74441e-22	1.1233	0.318	0.17	4.41127e-18	2.05503e-21
LRP12	6.21297e-23	1.12262	0.242	0.111	1.57114e-18	7.69272e-22
GPR161	1.19742e-12	1.12123	0.171	0.087	3.02804e-08	4.9353e-12
P4HA2	7.24229e-46	1.12061	0.442	0.203	1.83143e-41	5.32621e-44
PTPDC1	1.24094e-11	1.11828	0.21	0.119	3.13808e-07	4.58883e-11
FBXO33	9.54366e-06	1.11799	0.107	0.063	0.24134	1.84577e-05
ITGB6	4.00835e-12	1.11761	0.192	0.103	1.01363e-07	1.56715e-11
MT1A	6.93071e-29	1.11724	0.16	0.049	1.75264e-24	1.51217e-27
JAK2	3.77673e-17	1.11518	0.177	0.08	9.55059e-13	2.54899e-16
TMED7	3.31006e-34	1.11405	0.318	0.138	8.37048e-30	1.11174e-32
DOCK5	1.32263e-15	1.11394	0.255	0.141	3.34467e-11	7.51937e-15
PFKFB4	5.10553e-25	1.11375	0.196	0.076	1.29109e-20	7.6547e-24
PLOD1	1.80738e-48	1.10985	0.651	0.401	4.5705e-44	1.67595e-46
CCDC84	2.50524e-11	1.10922	0.181	0.099	6.33524e-07	8.97237e-11
COL9A2	3.21408e-21	1.10646	0.405	0.251	8.12776e-17	3.27982e-20
GLS	2.71128e-48	1.10545	0.545	0.291	6.85629e-44	2.43473e-46
CTSZ	1.32299e-39	1.1029	0.424	0.202	3.34557e-35	6.63906e-38
TMEM47	3.35196e-30	1.10095	0.288	0.125	8.47643e-26	8.32071e-29
GBE1	3.20593e-40	1.10039	0.389	0.174	8.10715e-36	1.64758e-38
TTN-AS1	3.07998e-28	1.09855	0.2	0.073	7.78864e-24	6.34669e-27
AC098850.3	1.75341e-09	1.09839	0.128	0.066	4.43402e-05	5.09653e-09
SPICE1	7.82148e-14	1.09775	0.25	0.145	1.9779e-09	3.68037e-13
IGFBP4	4.13322e-28	1.09745	0.369	0.184	1.04521e-23	8.37541e-27
HINFP	1.861e-17	1.09648	0.197	0.093	4.70609e-13	1.30346e-16
HSPA13	1.66733e-23	1.09643	0.302	0.154	4.21635e-19	2.19506e-22
KLF10	6.17034e-42	1.09628	0.559	0.32	1.56036e-37	3.5809e-40
HCG11	8.12144e-12	1.0951	0.122	0.055	2.05375e-07	3.06702e-11
LRRC49	1.14573e-12	1.09466	0.11	0.045	2.89732e-08	4.73327e-12
FNDC1	1.37505e-09	1.09214	0.268	0.181	3.47722e-05	4.04919e-09
RTTN	1.27611e-08	1.09078	0.118	0.061	0.000322703	3.37881e-08
TTBK2	2.20604e-10	1.08801	0.164	0.089	5.57864e-06	7.12869e-10
RGS2	1.24261e-34	1.08657	0.451	0.237	3.14231e-30	4.32681e-33
WASHC1	4.27508e-46	1.08613	0.508	0.257	1.08108e-41	3.19919e-44
IRF7	1.23017e-29	1.08607	0.41	0.221	3.11085e-25	2.88312e-28
TMEM204	2.83416e-20	1.08587	0.107	0.032	7.16701e-16	2.60541e-19
ASPH	3.16211e-28	1.08516	0.772	0.603	7.99635e-24	6.49332e-27
LDLR	4.02159e-29	1.08346	0.267	0.113	1.01698e-24	9.05228e-28
PDZRN3	2.31066e-17	1.08337	0.138	0.053	5.8432e-13	1.60393e-16
FGF11	1.7379e-11	1.08274	0.139	0.068	4.39481e-07	6.33707e-11
RALGAPA2	1.23544e-19	1.0823	0.248	0.122	3.12418e-15	1.05819e-18
ATP2B4	6.55761e-42	1.08215	0.527	0.294	1.65829e-37	3.77939e-40
AP000851.1	7.25489e-09	1.07979	0.146	0.081	0.000183462	1.97232e-08
RETREG1	2.14661e-15	1.07857	0.154	0.069	5.42834e-11	1.19301e-14
ZNF250	2.01208e-26	1.07686	0.27	0.122	5.08815e-22	3.43301e-25
GAB1	6.52727e-12	1.07662	0.224	0.129	1.65062e-07	2.48812e-11
MID1	1.33049e-07	1.0764	0.168	0.104	0.00336454	3.14502e-07
ATXN1	4.60062e-17	1.07343	0.32	0.187	1.1634e-12	3.05907e-16
ARL4C	1.56873e-24	1.07219	0.362	0.196	3.96701e-20	2.2568e-23
ARFGEF1	4.46859e-32	1.07123	0.471	0.279	1.13002e-27	1.2665e-30
ZNF677	5.81462e-25	1.07006	0.189	0.071	1.4704e-20	8.67213e-24
SPATA20	2.49467e-42	1.06815	0.355	0.146	6.30853e-38	1.48826e-40
ARHGAP39	1.26988e-17	1.0674	0.166	0.07	3.21128e-13	9.0128e-17
ZNF699	4.77151e-09	1.06543	0.135	0.071	0.000120662	1.3229e-08
PYGL	4.14765e-68	1.06432	0.435	0.15	1.04886e-63	1.22013e-65
GLIPR1	9.79926e-19	1.06424	0.355	0.21	2.47804e-14	7.76207e-18
EMP3	1.80297e-35	1.06349	0.47	0.25	4.55934e-31	6.83605e-34
ST14	3.33468e-20	1.06294	0.394	0.244	8.43273e-16	3.03285e-19
TMEM168	3.26083e-18	1.0625	0.306	0.172	8.24598e-14	2.45526e-17
AHNAK2	2.30766e-25	1.0623	0.424	0.243	5.83561e-21	3.57289e-24
RPS6KC1	1.81572e-25	1.06149	0.313	0.157	4.59158e-21	2.83697e-24
SLC27A3	1.62041e-24	1.06112	0.263	0.121	4.09768e-20	2.32331e-23
SLC35B4	7.38946e-12	1.06065	0.174	0.091	1.86865e-07	2.80425e-11
SUSD4	4.88651e-28	1.05946	0.295	0.137	1.2357e-23	9.80867e-27
MED13L	6.9216e-30	1.05925	0.446	0.247	1.75034e-25	1.65401e-28
PKD1	5.20753e-29	1.05827	0.428	0.24	1.31688e-24	1.15391e-27
CABLES1	1.2166e-07	1.05623	0.11	0.057	0.00307655	2.88863e-07
ZBTB10	9.74096e-36	1.05501	0.449	0.239	2.46329e-31	3.76019e-34
SYDE1	3.32863e-30	1.0522	0.181	0.059	8.41744e-26	8.30309e-29
MFAP3L	1.49989e-28	1.05205	0.235	0.093	3.79293e-24	3.16722e-27
NR2C1	2.43069e-17	1.05103	0.225	0.113	6.14673e-13	1.6845e-16
DUSP7	1.08468e-18	1.05041	0.14	0.052	2.74294e-14	8.56006e-18
TMEM200B	3.04076e-18	1.0504	0.108	0.035	7.68947e-14	2.29971e-17
USP24	1.38335e-30	1.05004	0.318	0.146	3.4982e-26	3.56535e-29
KIF13A	1.14391e-17	1.04904	0.221	0.109	2.89273e-13	8.13906e-17
ACVR1B	4.23004e-07	1.0475	0.145	0.086	0.0106969	9.42795e-07
SCARA3	5.39228e-17	1.04693	0.238	0.123	1.3636e-12	3.56325e-16
SQLE	8.85327e-18	1.04692	0.544	0.397	2.23882e-13	6.37361e-17
CACNB1	1.94614e-10	1.04681	0.121	0.058	4.92141e-06	6.32719e-10
ERO1A	2.9127e-47	1.04608	0.503	0.254	7.36564e-43	2.41245e-45
VLDLR	2.66776e-21	1.04556	0.27	0.133	6.74623e-17	2.74863e-20
ARHGAP21	1.23174e-34	1.04535	0.572	0.354	3.11483e-30	4.30837e-33
JPH1	1.21274e-09	1.04462	0.108	0.051	3.06677e-05	3.59231e-09
NPHP3	2.88567e-05	1.0442	0.129	0.083	0.729729	5.27371e-05
GPC1	8.74747e-37	1.0432	0.467	0.245	2.21206e-32	3.60506e-35
LRIG2	4.10442e-15	1.04281	0.209	0.107	1.03793e-10	2.20496e-14
CHPT1	2.02499e-45	1.04113	0.605	0.349	5.12079e-41	1.464e-43
CAVIN3	8.18534e-27	1.04112	0.609	0.408	2.06991e-22	1.47009e-25
TSPYL4	1.36656e-14	1.04033	0.189	0.095	3.45576e-10	6.93936e-14
SDC2	4.87907e-22	1.04013	0.675	0.512	1.23382e-17	5.49121e-21
SLC38A3	2.57148e-09	1.03963	0.102	0.047	6.50275e-05	7.33442e-09
PTBP2	3.02292e-24	1.03953	0.278	0.134	7.64436e-20	4.25553e-23
SCNN1B	1.09537e-19	1.03878	0.15	0.057	2.76998e-15	9.42949e-19
CNTNAP3B	1.06143e-09	1.03763	0.182	0.106	2.68415e-05	3.16169e-09
GTPBP2	1.46084e-11	1.03742	0.168	0.088	3.69418e-07	5.35789e-11
RBM27	1.77261e-08	1.037	0.121	0.063	0.000448257	4.59878e-08
KRT6A	1.50626e-08	1.03636	0.127	0.067	0.000380902	3.94531e-08
RHOBTB3	1.2823e-17	1.0356	0.53	0.399	3.24269e-13	9.09337e-17
CDK20	1.29274e-08	1.03448	0.102	0.049	0.000326908	3.41541e-08
NAGLU	1.51369e-12	1.03417	0.142	0.066	3.82783e-08	6.16093e-12
PLBD2	9.4156e-22	1.03412	0.309	0.167	2.38102e-17	1.0298e-20
EFNB2	3.45344e-12	1.03329	0.166	0.084	8.73306e-08	1.3608e-11
SULF2	7.49862e-14	1.0324	0.257	0.152	1.89625e-09	3.53429e-13
ID1	1.41054e-26	1.03022	0.263	0.116	3.56697e-22	2.47599e-25
TRIB1	1.43469e-26	1.02762	0.446	0.268	3.62804e-22	2.50293e-25
LARGE2	1.6396e-09	1.02761	0.196	0.117	4.14623e-05	4.78858e-09
PSRC1	3.31331e-18	1.02608	0.16	0.065	8.3787e-14	2.49258e-17
PMEPA1	8.36483e-31	1.02588	0.431	0.233	2.1153e-26	2.18227e-29
EXTL3	4.05573e-12	1.02567	0.174	0.091	1.02561e-07	1.5835e-11
GPAT3	1.25189e-11	1.02447	0.172	0.09	3.16578e-07	4.62533e-11
P3H3	1.31193e-15	1.02429	0.135	0.055	3.3176e-11	7.47632e-15
BRF1	3.67141e-14	1.02386	0.225	0.122	9.28427e-10	1.79386e-13
IGF2R	1.18467e-24	1.0238	0.314	0.158	2.99578e-20	1.71877e-23
AC020916.1	1.35338e-21	1.02356	0.36	0.209	3.42244e-17	1.44551e-20
CTIF	9.20858e-20	1.02312	0.317	0.178	2.32866e-15	7.96738e-19
ING5	3.69302e-23	1.02195	0.288	0.143	9.3389e-19	4.66743e-22
CLU	8.00838e-24	1.02029	0.691	0.494	2.02516e-19	1.08616e-22
LAMB2	8.2275e-38	1.0199	0.51	0.277	2.08057e-33	3.61798e-36
SRC	1.6165e-22	1.01952	0.259	0.122	4.08779e-18	1.91267e-21
NES	1.3191e-25	1.01822	0.185	0.067	3.33574e-21	2.0878e-24
PLPP3	5.83285e-19	1.01777	0.355	0.214	1.47501e-14	4.73905e-18
MAN2C1	1.25768e-28	1.01757	0.313	0.145	3.18041e-24	2.68903e-27
ARIH1	7.93105e-30	1.01736	0.406	0.219	2.0056e-25	1.88467e-28
UBASH3B	1.20802e-14	1.01544	0.11	0.042	3.05483e-10	6.15626e-14
AEBP1	9.27648e-60	1.01523	0.27	0.072	2.34584e-55	1.75475e-57
NGEF	3.30773e-10	1.01471	0.11	0.051	8.36459e-06	1.04504e-09
LRCH3	4.5731e-25	1.01302	0.342	0.181	1.15645e-20	6.88062e-24
CDC14B	2.48063e-07	1.01251	0.111	0.059	0.00627302	5.70873e-07
PDCD7	5.78208e-34	1.01107	0.37	0.178	1.46217e-29	1.90451e-32
SP110	2.51458e-16	1.00822	0.252	0.135	6.35886e-12	1.55277e-15
NR4A2	6.72707e-23	1.00818	0.364	0.204	1.70114e-18	8.30516e-22
SOCS3	6.95342e-49	1.00796	0.467	0.213	1.75838e-44	6.81834e-47
ENTPD2	2.17382e-20	1.0062	0.28	0.144	5.49715e-16	2.03789e-19
ABCA3	5.11602e-06	1.00572	0.129	0.08	0.129374	1.02093e-05
SLC44A3	1.26698e-07	1.00464	0.159	0.096	0.00320393	3.00155e-07
YEATS2	5.13e-28	1.00433	0.428	0.241	1.29727e-23	1.02492e-26
AGO4	3.7375e-07	1.00241	0.128	0.074	0.00945138	8.38186e-07
CEMIP2	1.50626e-28	0.999967	0.3	0.136	3.80903e-24	3.17281e-27
C20orf194	1.57883e-11	0.999198	0.163	0.085	3.99255e-07	5.78069e-11
PIAS2	2.71691e-18	0.999143	0.37	0.225	6.87051e-14	2.06761e-17
FBN2	2.96782e-10	0.998487	0.146	0.075	7.50502e-06	9.44366e-10
WLS	1.0216e-19	0.997993	0.16	0.062	2.58343e-15	8.82116e-19
UAP1L1	7.98045e-13	0.996523	0.143	0.066	2.0181e-08	3.34716e-12
CHADL	6.11173e-16	0.995447	0.182	0.085	1.54554e-11	3.64257e-15
MEF2A	8.95099e-47	0.993931	0.737	0.479	2.26353e-42	7.13653e-45
EFNB1	4.11713e-20	0.9938	0.259	0.13	1.04114e-15	3.6933e-19
HDAC4	4.55546e-16	0.993203	0.166	0.073	1.15199e-11	2.75037e-15
P2RX4	1.94498e-15	0.992629	0.253	0.139	4.91847e-11	1.08804e-14
WDR19	8.52366e-08	0.991943	0.111	0.058	0.00215546	2.06109e-07
AGPAT4	9.52434e-12	0.991566	0.106	0.044	2.40851e-07	3.57466e-11
MDFIC	2.63749e-16	0.990223	0.195	0.094	6.6697e-12	1.62576e-15
TGS1	4.45829e-20	0.989507	0.498	0.357	1.12741e-15	3.97426e-19
ITM2C	2.67769e-41	0.989313	0.729	0.506	6.77135e-37	1.47377e-39
WWP2	3.88366e-25	0.988423	0.627	0.424	9.82101e-21	5.89529e-24
TCAF2	1.46549e-16	0.987416	0.241	0.126	3.70592e-12	9.33686e-16
ZDHHC17	7.67917e-20	0.986632	0.217	0.099	1.94191e-15	6.69847e-19
PDE8A	5.61392e-14	0.984663	0.209	0.11	1.41965e-09	2.68605e-13
SMOC1	0.000776797	0.984482	0.192	0.147	1	0.00120182
FBXL2	8.64293e-05	0.984432	0.118	0.076	1	0.000148865
AGT	7.39927e-38	0.984193	0.196	0.057	1.87113e-33	3.27063e-36
KNTC1	6.67444e-06	0.983954	0.124	0.076	0.168783	1.31622e-05
TIMP1	8.739e-21	0.983456	0.766	0.605	2.20992e-16	8.51055e-20
FES	1.6527e-15	0.982526	0.166	0.075	4.17935e-11	9.30027e-15
SCRIB	1.60146e-39	0.982315	0.392	0.18	4.04978e-35	7.94308e-38
DOCK4	3.32631e-11	0.98075	0.152	0.077	8.41156e-07	1.17211e-10
TRIO	9.19841e-25	0.98058	0.353	0.186	2.32609e-20	1.33911e-23
SLC5A3	3.91801e-20	0.980219	0.438	0.278	9.90786e-16	3.53325e-19
B4GALNT4	6.18555e-09	0.978089	0.127	0.066	0.00015642	1.6962e-08
GALNT18	9.55791e-21	0.977855	0.325	0.182	2.417e-16	9.26574e-20
DENND5A	1.05457e-15	0.974856	0.236	0.126	2.6668e-11	6.08698e-15
ZNF7	3.01241e-42	0.974799	0.446	0.221	7.61777e-38	1.78464e-40
NPM2	5.90238e-12	0.973763	0.104	0.043	1.49259e-07	2.26306e-11
LPCAT1	1.29102e-27	0.973578	0.416	0.239	3.26474e-23	2.50882e-26
KANK1	8.26456e-21	0.973127	0.339	0.187	2.08994e-16	8.09471e-20
SGK1	9.07669e-34	0.972888	0.357	0.165	2.29531e-29	2.90012e-32
DHX34	7.16762e-18	0.972585	0.238	0.121	1.81255e-13	5.21287e-17
UBE3C	1.36653e-28	0.972285	0.325	0.156	3.45567e-24	2.89996e-27
FLNB	8.99453e-60	0.970818	0.801	0.517	2.27454e-55	1.74392e-57
VEZT	8.53914e-33	0.97042	0.452	0.246	2.15938e-28	2.52067e-31
PTPRG	1.84949e-11	0.970121	0.1	0.041	4.677e-07	6.7255e-11
NRBP2	1.67244e-16	0.968715	0.282	0.16	4.22926e-12	1.05296e-15
DSG2	4.43084e-35	0.967274	0.676	0.457	1.12047e-30	1.61536e-33
TMEM173	1.24995e-42	0.966038	0.357	0.146	3.16086e-38	7.72702e-41
PTN	8.41766e-108	0.965972	0.414	0.097	2.12866e-103	1.19685e-104
LAMA3	3.78822e-13	0.965735	0.179	0.093	9.57966e-09	1.64549e-12
NPR2	4.34562e-12	0.965703	0.11	0.046	1.09892e-07	1.69062e-11
RNF144A	7.44898e-09	0.964798	0.149	0.082	0.00018837	2.02315e-08
SEPT4	1.83197e-21	0.964728	0.277	0.137	4.63268e-17	1.92233e-20
EFCAB1	5.05837e-22	0.962619	0.231	0.105	1.27916e-17	5.6557e-21
KCNK5	2.73501e-17	0.961899	0.266	0.142	6.91628e-13	1.88468e-16
MBNL1-AS1	4.07445e-10	0.961758	0.213	0.128	1.03035e-05	1.27044e-09
ARSK	6.24834e-13	0.961162	0.14	0.063	1.58008e-08	2.65461e-12
ITPRIP	4.9285e-07	0.960467	0.107	0.058	0.0124632	1.0901e-06
ABL1	4.73876e-11	0.960442	0.147	0.074	1.19834e-06	1.64134e-10
TMEM39A	1.81254e-34	0.959651	0.448	0.242	4.58356e-30	6.2857e-33
PTPRE	2.6077e-22	0.959629	0.202	0.083	6.59436e-18	3.0226e-21
FAM57A	4.93719e-16	0.958907	0.199	0.098	1.24852e-11	2.96614e-15
ZNF558	2.36372e-24	0.958397	0.243	0.106	5.97739e-20	3.36082e-23
DNAJB4	1.58477e-21	0.957903	0.332	0.181	4.00756e-17	1.67946e-20
POMT1	4.09191e-10	0.957807	0.191	0.109	1.03476e-05	1.27495e-09
CD276	9.85799e-44	0.957453	0.462	0.224	2.49289e-39	6.51926e-42
DENND4B	4.22479e-07	0.956674	0.152	0.092	0.0106837	9.42021e-07
ITPRIPL2	2.79708e-20	0.956529	0.17	0.067	7.07325e-16	2.57409e-19
COL9A1	8.10185e-15	0.956387	0.166	0.076	2.04879e-10	4.20163e-14
MPP6	3.07912e-20	0.952527	0.213	0.096	7.78649e-16	2.80641e-19
AL133415.1	5.12595e-15	0.952126	0.271	0.151	1.29625e-10	2.73309e-14
CPSF1	4.4798e-41	0.952022	0.466	0.236	1.13285e-36	2.41881e-39
AGO3	8.81317e-23	0.951835	0.399	0.231	2.22867e-18	1.06797e-21
CRYBG3	2.51938e-08	0.950092	0.163	0.097	0.000637102	6.43884e-08
TINAGL1	5.08861e-07	0.948524	0.278	0.205	0.0128681	1.12434e-06
OSCP1	2.19396e-16	0.94779	0.138	0.055	5.54809e-12	1.36519e-15
CDH11	6.32646e-12	0.94675	0.271	0.167	1.59984e-07	2.41698e-11
MED23	3.25084e-10	0.946681	0.213	0.127	8.22073e-06	1.02867e-09
PRKDC	3.24363e-23	0.946629	0.761	0.597	8.20248e-19	4.15486e-22
FAT1	2.44827e-35	0.945841	0.659	0.427	6.19119e-31	9.12062e-34
IKBIP	4.88663e-29	0.944669	0.338	0.165	1.23573e-24	1.0913e-27
PPIP5K1	4.88731e-09	0.943867	0.118	0.06	0.00012359	1.35325e-08
MAST2	2.08325e-15	0.943011	0.256	0.143	5.26811e-11	1.16158e-14
DSE	8.14351e-21	0.942658	0.238	0.113	2.05933e-16	7.99451e-20
AP002884.1	5.93988e-10	0.942061	0.127	0.063	1.50208e-05	1.81169e-09
PABPC1L	6.41827e-07	0.941953	0.186	0.123	0.0162305	1.40432e-06
TNS4	3.49373e-07	0.941939	0.17	0.107	0.00883494	7.87659e-07
TSPYL2	4.24993e-26	0.941852	0.376	0.2	1.07472e-21	7.02639e-25
FZD7	1.42216e-14	0.941631	0.28	0.165	3.59635e-10	7.20025e-14
CXADR	1.19551e-13	0.941541	0.47	0.36	3.02321e-09	5.50399e-13
CLSTN3	2.13398e-23	0.941138	0.306	0.157	5.39641e-19	2.77093e-22
RAD52	4.73199e-09	0.941128	0.163	0.093	0.000119662	1.31237e-08
CTSD	2.5199e-19	0.940607	0.825	0.634	6.37234e-15	2.10345e-18
TM4SF1	1.66819e-15	0.940044	0.766	0.629	4.21853e-11	9.37507e-15
PRR4	4.57559e-07	0.939198	0.334	0.246	0.0115708	1.01493e-06
PDLIM7	9.32958e-23	0.937962	0.484	0.306	2.35926e-18	1.12894e-21
TMEM8A	2.94259e-15	0.93764	0.184	0.089	7.44122e-11	1.59995e-14
STON1	8.69783e-15	0.937565	0.227	0.121	2.19951e-10	4.49432e-14
DIP2A	1.22461e-27	0.936752	0.433	0.243	3.09679e-23	2.39613e-26
EPOR	9.48131e-13	0.936584	0.114	0.047	2.39763e-08	3.95526e-12
AP000487.1	1.54759e-13	0.935744	0.166	0.08	3.91356e-09	7.02262e-13
RAB6B	5.37613e-14	0.935517	0.149	0.068	1.35952e-09	2.57517e-13
SLC37A3	1.03392e-21	0.935046	0.316	0.17	2.61458e-17	1.12219e-20
PPFIA1	1.55979e-33	0.934968	0.541	0.326	3.94438e-29	4.89211e-32
ZNF623	1.73619e-29	0.934115	0.352	0.175	4.39048e-25	4.02485e-28
CALU	2.07649e-56	0.934021	0.808	0.553	5.25103e-52	3.34237e-54
AFDN	5.83641e-18	0.933237	0.416	0.271	1.47591e-13	4.29598e-17
GPC6	1.2774e-15	0.93301	0.192	0.093	3.23029e-11	7.2893e-15
ZNF10	8.3007e-13	0.932999	0.243	0.139	2.09908e-08	3.47635e-12
SMAD4	5.06653e-24	0.930874	0.356	0.19	1.28122e-19	6.93781e-23
ABR	1.53471e-25	0.930691	0.234	0.099	3.88097e-21	2.41116e-24
LAMB3	1.74811e-10	0.93057	0.449	0.35	4.42061e-06	5.72041e-10
CUBN	1.94938e-07	0.930202	0.164	0.099	0.0049296	4.53756e-07
SRGAP2	7.03894e-16	0.929982	0.242	0.129	1.78001e-11	4.15278e-15
MBD5	2.13761e-18	0.929736	0.267	0.138	5.40559e-14	1.63992e-17
GAREM1	3.14694e-07	0.92883	0.113	0.061	0.00795798	7.13624e-07
TWIST2	6.26012e-25	0.928573	0.108	0.028	1.58306e-20	9.27171e-24
CHRNE	6.10502e-18	0.928373	0.117	0.04	1.54384e-13	4.4821e-17
SH3TC1	1.28667e-14	0.927508	0.11	0.042	3.25373e-10	6.55318e-14
TSPAN3	1.06757e-48	0.927126	0.732	0.489	2.69967e-44	1.03493e-46
ST3GAL1	4.97062e-27	0.926635	0.535	0.343	1.25697e-22	9.11922e-26
SLC4A2	3.51352e-29	0.926617	0.366	0.188	8.88499e-25	7.92958e-28
ZDHHC8	6.02707e-08	0.925379	0.16	0.096	0.00152412	1.48304e-07
IGSF3	1.55513e-16	0.925172	0.225	0.114	3.9326e-12	9.85645e-16
KANSL1L	1.06619e-07	0.924996	0.115	0.062	0.00269619	2.55067e-07
ZMYM3	5.26203e-16	0.924919	0.21	0.105	1.33066e-11	3.148e-15
ODF2L	5.6951e-36	0.924577	0.499	0.27	1.44018e-31	2.23893e-34
TMEM234	1.18147e-18	0.924049	0.232	0.113	2.9877e-14	9.27242e-18
RPRM	0.000332467	0.923177	0.1	0.065	1	0.000534542
CSNK1G1	2.25155e-13	0.922864	0.221	0.121	5.69373e-09	1.00303e-12
PRSS23	1.18189e-11	0.922648	0.369	0.261	2.98877e-07	4.37618e-11
ZNF229	3.05884e-07	0.922101	0.107	0.057	0.00773518	6.94568e-07
ZFP30	4.8324e-05	0.920861	0.1	0.06	1	8.57965e-05
TMTC3	5.60321e-10	0.920626	0.203	0.121	1.41694e-05	1.71391e-09
RAB21	1.61699e-21	0.920556	0.312	0.166	4.08904e-17	1.70724e-20
SHC1	1.08322e-44	0.919788	0.561	0.31	2.73925e-40	7.57455e-43
MAP3K14	3.16888e-08	0.919295	0.121	0.064	0.000801346	8.02425e-08
RYK	2.21564e-20	0.919216	0.439	0.281	5.60291e-16	2.07028e-19
IER3	9.52325e-34	0.9191	0.655	0.419	2.40824e-29	3.03145e-32
PRDM4	8.15976e-12	0.918999	0.168	0.087	2.06344e-07	3.08013e-11
CKAP4	1.32851e-42	0.918767	0.605	0.356	3.35955e-38	8.15364e-41
FAM160A1	3.13252e-13	0.918325	0.203	0.109	7.92153e-09	1.36763e-12
MACF1	2.67692e-34	0.917764	0.691	0.473	6.76939e-30	9.13471e-33
SLC35F2	2.56135e-08	0.917522	0.113	0.058	0.000647715	6.53632e-08
WASHC4	2.30779e-31	0.916612	0.369	0.18	5.83593e-27	6.1717e-30
KCNK1	3.05079e-21	0.914394	0.232	0.107	7.71483e-17	3.1244e-20
ZNF236	5.90171e-08	0.914307	0.186	0.115	0.00149242	1.45303e-07
ZNF707	1.09248e-11	0.914179	0.146	0.071	2.76267e-07	4.07341e-11
ILDR1	3.16006e-07	0.913871	0.1	0.053	0.00799115	7.16408e-07
LMLN	1.42749e-08	0.913778	0.12	0.062	0.000360984	3.75631e-08
SMO	1.66458e-08	0.912236	0.12	0.062	0.000420938	4.34001e-08
AL354707.1	5.73813e-17	0.911998	0.229	0.117	1.45106e-12	3.78299e-16
TUBB3	3.95618e-34	0.910416	0.363	0.166	1.00044e-29	1.31324e-32
MSL1	3.34637e-29	0.909429	0.402	0.214	8.46229e-25	7.59251e-28
FZD6	2.45454e-21	0.909192	0.463	0.302	6.20705e-17	2.54123e-20
C17orf107	5.68548e-15	0.90864	0.121	0.047	1.43774e-10	3.00513e-14
KCTD11	2.93096e-14	0.908301	0.167	0.08	7.41181e-10	1.44532e-13
CCDC61	1.4568e-05	0.907937	0.135	0.085	0.368396	2.75626e-05
TBC1D13	3.25749e-12	0.906944	0.17	0.087	8.23754e-08	1.29014e-11
MMEL1	1.97095e-10	0.905673	0.111	0.051	4.98414e-06	6.40053e-10
SLC29A1	3.28547e-28	0.905571	0.601	0.397	8.3083e-24	6.68934e-27
NRSN2	3.31063e-31	0.905208	0.327	0.152	8.37192e-27	8.79844e-30
TCIRG1	1.26479e-31	0.905141	0.495	0.291	3.19841e-27	3.45832e-30
TEPSIN	1.31288e-07	0.904974	0.156	0.093	0.00332001	3.10598e-07
CADM1	7.9433e-19	0.904714	0.33	0.191	2.0087e-14	6.36883e-18
PLEKHH2	5.90715e-13	0.904586	0.17	0.084	1.4938e-08	2.51467e-12
ROBO1	3.76945e-08	0.904503	0.182	0.111	0.000953218	9.46912e-08
CAPRIN2	2.93277e-05	0.90314	0.149	0.099	0.741638	5.35519e-05
FCHSD1	5.39863e-14	0.902538	0.12	0.049	1.36521e-09	2.5845e-13
PIP4P2	1.04244e-27	0.902366	0.424	0.244	2.63611e-23	2.04908e-26
ROR1	6.66989e-08	0.901641	0.115	0.061	0.00168668	1.63274e-07
TMX3	1.78174e-13	0.901211	0.282	0.172	4.50566e-09	8.02958e-13
GAS7	2.65468e-20	0.901077	0.142	0.051	6.71316e-16	2.45099e-19
NACC2	6.43899e-11	0.900071	0.179	0.099	1.62829e-06	2.20253e-10
ITPR1	6.84772e-28	0.899762	0.292	0.132	1.73165e-23	1.3649e-26
MAPK15	1.1333e-14	0.898672	0.163	0.075	2.8659e-10	5.78935e-14
NXPH4	5.09811e-34	0.898489	0.503	0.283	1.28921e-29	1.68574e-32
WDR35	6.11123e-06	0.898279	0.164	0.106	0.154541	1.20878e-05
CDKN1A	3.40755e-26	0.898154	0.473	0.288	8.61701e-22	5.6777e-25
FURIN	1.72546e-19	0.898067	0.318	0.178	4.36334e-15	1.46505e-18
RNF139-AS1	5.06202e-10	0.897608	0.121	0.059	1.28008e-05	1.55618e-09
EDN2	3.71309e-06	0.896571	0.203	0.138	0.0938967	7.51516e-06
SYNJ2BP	0.000226143	0.896479	0.115	0.075	1	0.000371076
ZNF234	0.000573608	0.896375	0.124	0.085	1	0.000901521
ANKZF1	2.94654e-17	0.896184	0.366	0.224	7.45122e-13	2.02554e-16
IL6R	1.01673e-18	0.894721	0.211	0.098	2.5711e-14	8.04609e-18
PALMD	6.61113e-09	0.893797	0.216	0.135	0.000167182	1.80884e-08
SIK2	3.57586e-12	0.892575	0.223	0.128	9.04265e-08	1.40579e-11
CEP250	2.92509e-16	0.89152	0.281	0.157	7.39696e-12	1.79654e-15
SCD	9.81197e-17	0.89132	0.451	0.303	2.48125e-12	6.35098e-16
CSGALNACT2	4.29901e-27	0.891281	0.249	0.104	1.08713e-22	7.95551e-26
NBPF11	1.47913e-12	0.891268	0.236	0.138	3.74042e-08	6.02887e-12
COL9A3	1.57133e-33	0.891095	0.552	0.326	3.97358e-29	4.91027e-32
BMPR2	1.26386e-21	0.890889	0.353	0.196	3.19604e-17	1.35964e-20
CIC	3.40026e-18	0.890463	0.341	0.2	8.59858e-14	2.55574e-17
CXXC5	2.43102e-41	0.888675	0.362	0.15	6.14757e-37	1.34669e-39
LRP11	1.14364e-16	0.888083	0.228	0.117	2.89202e-12	7.37441e-16
PLXDC2	6.25485e-11	0.888053	0.232	0.142	1.58173e-06	2.1447e-10
TRIB2	1.58924e-25	0.887325	0.316	0.158	4.01887e-21	2.49225e-24
SNX1	9.29616e-44	0.887321	0.609	0.355	2.35081e-39	6.24453e-42
GGT7	2.3538e-26	0.887126	0.43	0.25	5.95229e-22	3.98418e-25
ARMCX1	4.0252e-26	0.887057	0.221	0.088	1.01789e-21	6.66777e-25
NTRK2	4.07766e-14	0.886587	0.467	0.336	1.03116e-09	1.98327e-13
B4GALNT3	2.23504e-09	0.886445	0.128	0.065	5.65196e-05	6.41742e-09
DTX3	3.62489e-21	0.886096	0.298	0.155	9.16661e-17	3.67704e-20
CNPY2	2.21925e-34	0.88577	0.43	0.222	5.61204e-30	7.63405e-33
TANC1	1.20833e-31	0.885696	0.487	0.279	3.05562e-27	3.31455e-30
ATP2A2	4.54173e-27	0.884989	0.534	0.343	1.14851e-22	8.36837e-26
TM9SF4	2.64764e-29	0.88401	0.46	0.263	6.69534e-25	6.08814e-28
NR2F2-AS1	7.76579e-06	0.882178	0.178	0.12	0.196381	1.52229e-05
TBC1D32	2.40938e-07	0.880662	0.113	0.061	0.00609283	5.55224e-07
NSG1	1.4631e-12	0.880572	0.134	0.061	3.69989e-08	5.9664e-12
PIP4K2A	2.83338e-12	0.880149	0.122	0.054	7.16505e-08	1.12846e-11
APH1B	2.21101e-22	0.880135	0.281	0.139	5.59121e-18	2.58385e-21
C3orf52	1.96979e-08	0.879074	0.103	0.051	0.000498121	5.08451e-08
MAST4	1.61327e-28	0.878285	0.288	0.126	4.07964e-24	3.38986e-27
PLA2G2A	6.13306e-16	0.878099	0.14	0.057	1.55093e-11	3.65116e-15
PGGHG	4.01274e-20	0.877667	0.261	0.13	1.01474e-15	3.60724e-19
FAM118A	4.44465e-20	0.877334	0.335	0.19	1.12396e-15	3.96625e-19
PHC2	2.02096e-21	0.876594	0.236	0.11	5.1106e-17	2.10892e-20
TNFRSF18	1.1019e-23	0.876528	0.36	0.199	2.78647e-19	1.47803e-22
WDR73	4.15281e-21	0.876501	0.328	0.18	1.05016e-16	4.19176e-20
GOLGA8B	7.37615e-27	0.87631	0.362	0.184	1.86528e-22	1.32755e-25
CPD	4.45184e-27	0.87572	0.38	0.201	1.12578e-22	8.22049e-26
HERC1	2.89734e-25	0.875543	0.388	0.214	7.3268e-21	4.44555e-24
ZNF519	3.56024e-09	0.875413	0.145	0.078	9.00313e-05	1.00008e-08
NBPF14	7.99649e-23	0.874726	0.471	0.3	2.02215e-18	9.74544e-22
POLE	0.00427267	0.87445	0.12	0.087	1	0.00609942
SOX9	3.45066e-37	0.873334	0.686	0.449	8.72604e-33	1.45731e-35
ZNF862	1.19013e-07	0.873236	0.223	0.15	0.0030096	2.82813e-07
DUSP15	8.02186e-19	0.87311	0.113	0.036	2.02857e-14	6.41373e-18
PDIA5	1.07147e-23	0.872709	0.406	0.233	2.70954e-19	1.43949e-22
ETS2	2.76039e-29	0.871959	0.427	0.236	6.98048e-25	6.33035e-28
PDE4A	7.50565e-16	0.871385	0.129	0.05	1.89803e-11	4.4156e-15
PEAK1	3.78544e-15	0.870569	0.257	0.143	9.57263e-11	2.04519e-14
HK2	2.03495e-26	0.869919	0.293	0.138	5.14598e-22	3.4651e-25
MCC	6.61946e-07	0.86926	0.157	0.097	0.0167393	1.44611e-06
ZFP41	2.33465e-08	0.86861	0.1	0.049	0.000590386	5.98644e-08
TUBB6	1.90492e-38	0.868365	0.433	0.209	4.81717e-34	8.64409e-37
UBXN11	2.59225e-22	0.868329	0.292	0.148	6.55529e-18	3.00878e-21
SVIL	5.05295e-35	0.868063	0.549	0.328	1.27779e-30	1.82656e-33
SH3BP2	2.27376e-39	0.867664	0.492	0.252	5.74988e-35	1.0959e-37
MYBPC1	1.0397e-13	0.867503	0.21	0.11	2.6292e-09	4.82034e-13
MACROD2	4.39824e-05	0.867293	0.135	0.088	1	7.85788e-05
NFATC1	4.21263e-23	0.866112	0.419	0.256	1.06529e-18	5.28499e-22
NBPF26	1.23404e-13	0.864921	0.213	0.115	3.12064e-09	5.66305e-13
SLC8B1	1.49588e-16	0.86455	0.196	0.094	3.78278e-12	9.50919e-16
EFHC1	3.23807e-18	0.864193	0.346	0.203	8.18843e-14	2.44028e-17
FADS3	1.96612e-08	0.863895	0.231	0.152	0.000497192	5.07656e-08
DDX51	5.54341e-05	0.863641	0.115	0.072	1	9.76881e-05
ANKS3	9.12168e-15	0.863117	0.25	0.14	2.30669e-10	4.69343e-14
RASSF8	3.02829e-13	0.862658	0.1	0.038	7.65793e-09	1.32416e-12
HYAL2	1.02671e-24	0.861532	0.324	0.166	2.59635e-20	1.49214e-23
HIPK1	6.16777e-13	0.861224	0.243	0.139	1.55971e-08	2.62169e-12
TNFRSF21	1.78569e-21	0.861002	0.253	0.121	4.51564e-17	1.87838e-20
ST3GAL3	5.50917e-09	0.860368	0.164	0.093	0.000139316	1.51756e-08
OTUD7B	3.28409e-14	0.860103	0.327	0.204	8.3048e-10	1.61293e-13
B3GLCT	5.898e-06	0.860045	0.12	0.071	0.149149	1.16878e-05
APLP2	8.13355e-42	0.859369	0.851	0.606	2.05681e-37	4.62582e-40
STRN3	3.35539e-14	0.858282	0.217	0.115	8.48512e-10	1.64511e-13
POM121	1.4056e-17	0.858127	0.352	0.21	3.55449e-13	9.94295e-17
CBLB	1.33791e-23	0.85772	0.364	0.201	3.38331e-19	1.77507e-22
NPTN	5.72478e-49	0.856979	0.583	0.308	1.44768e-44	5.67885e-47
NOTCH2	6.00737e-34	0.856716	0.541	0.318	1.51914e-29	1.96356e-32
TMEM25	2.29067e-27	0.856293	0.367	0.187	5.79264e-23	4.35227e-26
FERMT2	1.2294e-16	0.856158	0.293	0.166	3.10891e-12	7.89166e-16
SLURP1	9.80943e-05	0.855562	0.172	0.12	1	0.000167603
NR4A3	1.31037e-15	0.855203	0.106	0.037	3.31365e-11	7.47241e-15
ASAP1	4.11336e-23	0.854663	0.392	0.226	1.04019e-18	5.16805e-22
HPS4	1.81023e-23	0.854465	0.406	0.232	4.57771e-19	2.36857e-22
TTYH3	1.12346e-21	0.8542	0.288	0.146	2.84099e-17	1.21473e-20
CAPN12	2.23911e-07	0.854161	0.156	0.095	0.00566225	5.17945e-07
MOGS	1.66094e-16	0.853399	0.332	0.198	4.20019e-12	1.04649e-15
ZC2HC1A	8.54024e-31	0.853059	0.377	0.187	2.15966e-26	2.22124e-29
SPARCL1	3.02644e-11	0.852928	0.103	0.043	7.65325e-07	1.07086e-10
PTPN12	2.93613e-27	0.851907	0.537	0.339	7.4249e-23	5.50509e-26
UNC93B1	1.52192e-24	0.851105	0.369	0.201	3.84862e-20	2.19315e-23
AGPAT5	4.4643e-15	0.850363	0.296	0.178	1.12893e-10	2.39227e-14
LY6K	8.74874e-17	0.850079	0.335	0.199	2.21238e-12	5.69302e-16
RPS6KA2	4.10627e-10	0.849053	0.132	0.066	1.03839e-05	1.27895e-09
SFMBT2	6.0298e-10	0.848841	0.108	0.05	1.52482e-05	1.83715e-09
RGMB	1.20468e-08	0.848035	0.147	0.082	0.000304639	3.20259e-08
CCNL1	1.21278e-45	0.848022	0.783	0.515	3.06688e-41	8.84292e-44
ZSWIM6	8.7154e-08	0.847879	0.104	0.053	0.00220395	2.10507e-07
MUC20-OT1	2.31353e-24	0.84783	0.58	0.391	5.85046e-20	3.29495e-23
CEP164	4.03719e-12	0.847546	0.229	0.133	1.02092e-07	1.57698e-11
ZNF268	8.5699e-09	0.846807	0.196	0.12	0.000216716	2.31214e-08
ZNF718	4.6094e-11	0.846785	0.157	0.081	1.16562e-06	1.59784e-10
KLF4	1.18361e-29	0.846482	0.437	0.239	2.99311e-25	2.78164e-28
CREB3L2	4.4791e-24	0.846068	0.573	0.383	1.13267e-19	6.2132e-23
KIAA2013	2.43118e-15	0.845342	0.278	0.16	6.14797e-11	1.34242e-14
PAM	5.32238e-42	0.843948	0.736	0.478	1.34592e-37	3.13139e-40
YTHDF3	1.4283e-26	0.843425	0.48	0.302	3.61188e-22	2.49689e-25
RGMA	1.75031e-26	0.842766	0.522	0.34	4.42619e-22	3.02265e-25
SOX12	5.14458e-08	0.842722	0.152	0.088	0.00130096	1.27397e-07
C15orf39	1.89336e-23	0.842316	0.245	0.111	4.78793e-19	2.46976e-22
FAR1	4.27783e-14	0.842021	0.257	0.149	1.08178e-09	2.07589e-13
PIGU	2.62721e-12	0.84174	0.199	0.108	6.64368e-08	1.04963e-11
FXYD6	1.46452e-29	0.841665	0.306	0.136	3.70347e-25	3.4136e-28
RIPK4	1.05843e-16	0.841575	0.221	0.11	2.67655e-12	6.84049e-16
MYO5B	2.57899e-07	0.841431	0.264	0.189	0.00652174	5.9207e-07
ITGA5	2.13998e-15	0.84126	0.134	0.055	5.41157e-11	1.1901e-14
TCTN2	5.0664e-11	0.840606	0.11	0.049	1.28119e-06	1.74986e-10
MED6	4.64813e-13	0.840096	0.178	0.09	1.17542e-08	1.99865e-12
CD79B	3.53719e-18	0.840048	0.17	0.072	8.94484e-14	2.65398e-17
NORAD	1.27486e-35	0.839779	0.773	0.569	3.22386e-31	4.89901e-34
TBC1D19	6.20694e-09	0.839584	0.131	0.068	0.000156961	1.70098e-08
CAMK2D	8.27305e-28	0.83931	0.363	0.182	2.09209e-23	1.63753e-26
PIAS1	1.23226e-34	0.838232	0.522	0.303	3.11614e-30	4.30837e-33
DUSP6	1.88522e-10	0.838088	0.117	0.054	4.76735e-06	6.14553e-10
FAM219A	8.1782e-21	0.837275	0.282	0.144	2.0681e-16	8.01934e-20
ZC3HAV1L	3.7981e-06	0.836959	0.192	0.13	0.0960463	7.67992e-06
PTPRF	8.72997e-43	0.836758	0.804	0.556	2.20763e-38	5.47613e-41
RLF	2.97244e-22	0.836466	0.373	0.211	7.51671e-18	3.42674e-21
SLC26A2	4.5009e-21	0.836186	0.448	0.28	1.13819e-16	4.51731e-20
NF1	9.86214e-28	0.836124	0.438	0.249	2.49394e-23	1.94305e-26
CSRP2	1.06535e-34	0.836111	0.402	0.195	2.69406e-30	3.75559e-33
SDK2	1.60732e-12	0.835534	0.1	0.039	4.06458e-08	6.52332e-12
ARHGEF17	1.96086e-10	0.835446	0.178	0.099	4.95863e-06	6.3702e-10
ENPP1	1.34287e-09	0.835321	0.103	0.047	3.39584e-05	3.96127e-09
SETBP1	2.73709e-14	0.835125	0.209	0.108	6.92156e-10	1.35363e-13
TTC26	1.18204e-08	0.835007	0.117	0.06	0.000298915	3.14339e-08
SIAE	3.05769e-08	0.834877	0.107	0.054	0.000773229	7.75421e-08
EFCAB7	2.09835e-07	0.834745	0.157	0.095	0.00530631	4.8697e-07
ENTPD4	1.70835e-09	0.83439	0.238	0.15	4.32009e-05	4.97745e-09
POFUT2	1.70169e-30	0.834174	0.359	0.177	4.30324e-26	4.33409e-29
ZNF439	9.50398e-12	0.834059	0.143	0.069	2.40337e-07	3.56859e-11
PFKFB3	2.3363e-22	0.83174	0.33	0.175	5.90804e-18	2.7191e-21
ARHGAP29	8.0767e-31	0.831695	0.462	0.252	2.04244e-26	2.11357e-29
RRBP1	8.04063e-48	0.831691	0.837	0.592	2.03331e-43	7.07161e-46
HSPA5	1.43893e-28	0.830926	0.873	0.671	3.63877e-24	3.04604e-27
GSPT2	2.57518e-07	0.830874	0.1	0.052	0.00651212	5.91356e-07
LBX2-AS1	1.84942e-20	0.82956	0.177	0.071	4.67682e-16	1.74529e-19
PLXNA1	6.97403e-16	0.829483	0.248	0.134	1.76359e-11	4.11733e-15
TMEM105	3.22914e-08	0.828598	0.103	0.051	0.000816585	8.17442e-08
ZNF446	4.5313e-08	0.82839	0.143	0.081	0.00114587	1.12899e-07
MTBP	0.000203129	0.828311	0.111	0.072	1	0.000335312
STEAP3	1.06344e-30	0.828232	0.549	0.331	2.68923e-26	2.75751e-29
AGRN	1.14648e-23	0.828218	0.567	0.383	2.89921e-19	1.53301e-22
FABP5	6.13683e-32	0.828179	0.637	0.447	1.55188e-27	1.71089e-30
CKMT2-AS1	3.52492e-07	0.827705	0.102	0.053	0.00891381	7.9427e-07
SUCO	4.21049e-28	0.827381	0.554	0.354	1.06475e-23	8.51178e-27
ROR2	7.05485e-15	0.826871	0.143	0.061	1.78403e-10	3.67879e-14
HCFC2	4.03262e-10	0.826286	0.117	0.056	1.01977e-05	1.25877e-09
TMC7	9.07873e-09	0.825972	0.128	0.066	0.000229583	2.44016e-08
FNDC3B	3.48761e-51	0.825052	0.73	0.438	8.81947e-47	4.312e-49
GANAB	5.87209e-34	0.824805	0.605	0.378	1.48493e-29	1.92672e-32
SNAPC1	8.62128e-16	0.82436	0.264	0.147	2.18015e-11	5.0341e-15
MT1X	3.24098e-33	0.823432	0.908	0.762	8.19579e-29	9.87457e-32
SSH1	2.89923e-13	0.822627	0.17	0.084	7.33157e-09	1.2736e-12
RETREG3	3.58451e-12	0.822431	0.25	0.148	9.0645e-08	1.40854e-11
SLC6A6	5.44256e-15	0.822312	0.184	0.088	1.37631e-10	2.89106e-14
SHROOM4	0.00714541	0.822196	0.1	0.072	1	0.00994413
ITGAV	4.23051e-24	0.821931	0.441	0.266	1.06981e-19	5.89714e-23
MTMR11	3.23481e-09	0.821492	0.196	0.118	8.1802e-05	9.12573e-09
HYOU1	6.12727e-18	0.821443	0.476	0.324	1.54946e-13	4.49374e-17
ZNF783	9.90145e-08	0.820427	0.16	0.095	0.00250388	2.37808e-07
DGKE	2.05875e-16	0.82009	0.157	0.067	5.20615e-12	1.28574e-15
TPST1	1.37683e-23	0.819955	0.405	0.233	3.48172e-19	1.82387e-22
RHPN2	2.50822e-13	0.819945	0.243	0.14	6.3428e-09	1.11099e-12
ENDOD1	6.44273e-18	0.819738	0.413	0.27	1.62924e-13	4.70573e-17
ZFAT	1.05376e-12	0.819728	0.143	0.066	2.66476e-08	4.37241e-12
SKI	1.16333e-22	0.819344	0.327	0.173	2.94183e-18	1.39192e-21
U2AF1L4	4.66931e-20	0.819048	0.281	0.145	1.18078e-15	4.15803e-19
KREMEN1	2.06102e-09	0.818837	0.167	0.095	5.21191e-05	5.94608e-09
ARHGAP33	1.83743e-06	0.818626	0.142	0.086	0.046465	3.83537e-06
NCSTN	1.91603e-35	0.818165	0.512	0.283	4.84525e-31	7.23259e-34
CREBZF	3.0729e-20	0.81789	0.445	0.279	7.77075e-16	2.80373e-19
FOXJ3	1.49039e-31	0.817328	0.494	0.283	3.7689e-27	4.06214e-30
SEC16A	4.01167e-23	0.81686	0.357	0.196	1.01447e-18	5.04772e-22
CRY1	3.04971e-20	0.816247	0.257	0.127	7.71212e-16	2.78556e-19
MANBA	5.06401e-13	0.81584	0.231	0.131	1.28059e-08	2.172e-12
STAG1	7.97218e-21	0.815114	0.401	0.237	2.01601e-16	7.83533e-20
LAMC1	2.32861e-25	0.815051	0.473	0.289	5.88858e-21	3.59879e-24
TMEM45A	5.69005e-42	0.814558	0.64	0.387	1.4389e-37	3.32478e-40
LIN37	6.08645e-11	0.814498	0.22	0.129	1.53914e-06	2.09116e-10
AC005332.7	5.49152e-05	0.814433	0.114	0.072	1	9.68337e-05
MXRA5	3.07108e-05	0.813768	0.106	0.064	0.776615	5.59577e-05
HGSNAT	2.26761e-20	0.813692	0.48	0.314	5.73434e-16	2.1119e-19
ATG16L1	5.12698e-13	0.813674	0.195	0.102	1.29651e-08	2.1979e-12
NECTIN1	3.09342e-10	0.812408	0.209	0.122	7.82264e-06	9.80675e-10
TBC1D23	4.76845e-24	0.812214	0.324	0.166	1.20585e-19	6.56123e-23
NME7	4.88444e-16	0.81207	0.293	0.169	1.23518e-11	2.93652e-15
VWA5A	8.17121e-11	0.810897	0.154	0.08	2.06634e-06	2.75855e-10
GNS	1.53179e-21	0.810465	0.392	0.231	3.8736e-17	1.62736e-20
ZFHX3	1.71593e-16	0.81031	0.255	0.136	4.33925e-12	1.07875e-15
SLC25A14	3.12856e-07	0.810248	0.145	0.086	0.00791151	7.09645e-07
ZSCAN29	5.09719e-08	0.81009	0.1	0.049	0.00128898	1.26297e-07
PHTF1	1.06686e-17	0.809891	0.203	0.095	2.69788e-13	7.629e-17
ICAM1	6.57301e-11	0.809835	0.27	0.166	1.66218e-06	2.24567e-10
ETV5	3.50527e-29	0.809645	0.295	0.13	8.86412e-25	7.92958e-28
CCDC50	7.8478e-15	0.80932	0.406	0.273	1.98455e-10	4.07484e-14
PTPN9	2.26898e-18	0.809108	0.231	0.113	5.7378e-14	1.73603e-17
MT1M	6.12961e-31	0.807559	0.349	0.162	1.55006e-26	1.61394e-29
ATXN2	2.25669e-18	0.807206	0.402	0.255	5.70671e-14	1.72817e-17
CHKA	3.598e-18	0.806837	0.341	0.203	9.09863e-14	2.69724e-17
PCNT	7.52081e-13	0.805637	0.218	0.12	1.90186e-08	3.16215e-12
RTKN	2.02828e-23	0.805124	0.471	0.299	5.12912e-19	2.6377e-22
RNF24	7.01519e-29	0.804606	0.613	0.4	1.774e-24	1.5267e-27
SNHG12	6.60101e-17	0.804424	0.451	0.301	1.66926e-12	4.33179e-16
NAGPA	8.24206e-11	0.802964	0.163	0.087	2.08425e-06	2.78027e-10
FBXW8	4.44477e-07	0.802145	0.134	0.077	0.0112399	9.88228e-07
PCNX4	1.31938e-15	0.801743	0.299	0.175	3.33645e-11	7.50875e-15
LRRC14	4.33003e-24	0.80121	0.302	0.148	1.09498e-19	6.02602e-23
TRAF3IP1	2.17734e-06	0.80115	0.117	0.067	0.0550605	4.50846e-06
GOLIM4	8.31678e-23	0.800992	0.41	0.241	2.10315e-18	1.01069e-21
TNFRSF1A	2.31631e-46	0.800606	0.719	0.47	5.85749e-42	1.78022e-44
WDR5B	3.16267e-06	0.800401	0.164	0.105	0.0799776	6.45164e-06
CDK2AP1	1.32913e-28	0.800391	0.556	0.352	3.3611e-24	2.82763e-27
CLDN23	3.75182e-08	0.799775	0.161	0.096	0.000948761	9.4303e-08
TTC31	1.31985e-13	0.799577	0.216	0.117	3.33763e-09	6.03086e-13
FICD	2.10036e-07	0.799105	0.113	0.061	0.00531139	4.87304e-07
SOCS7	5.25033e-08	0.798889	0.16	0.094	0.0013277	1.29871e-07
HEATR5B	3.03299e-12	0.798161	0.216	0.121	7.66982e-08	1.20514e-11
POMT2	5.38361e-10	0.797824	0.138	0.071	1.36141e-05	1.6497e-09
PPP1R13L	2.02838e-18	0.797389	0.508	0.356	5.12938e-14	1.56034e-17
RBM39	2.26031e-46	0.796906	0.912	0.692	5.71587e-42	1.75297e-44
DIXDC1	4.48104e-17	0.795726	0.232	0.118	1.13317e-12	2.98421e-16
STX2	3.08284e-08	0.79507	0.138	0.077	0.000779589	7.81566e-08
FBLN2	1.13252e-18	0.793959	0.33	0.191	2.86392e-14	8.90465e-18
SCUBE3	6.5544e-06	0.793802	0.171	0.112	0.165748	1.29315e-05
PCMTD1	1.05205e-21	0.792274	0.716	0.555	2.66042e-17	1.13896e-20
GOSR2	1.7343e-08	0.791882	0.164	0.095	0.000438571	4.50803e-08
APBB2	4.19162e-18	0.791691	0.278	0.148	1.05998e-13	3.12303e-17
IFNGR1	3.27612e-27	0.791517	0.473	0.275	8.28466e-23	6.11567e-26
ZNRF3	5.8966e-05	0.79099	0.103	0.063	1	0.00010357
VAV2	2.24859e-09	0.790323	0.164	0.091	5.68624e-05	6.45232e-09
WTIP	2.83684e-06	0.789815	0.106	0.059	0.071738	5.80918e-06
DET1	2.29613e-08	0.789756	0.146	0.082	0.000580645	5.89121e-08
PROCR	5.32285e-12	0.789438	0.104	0.043	1.34604e-07	2.05008e-11
PKN2	7.87924e-30	0.789177	0.618	0.397	1.9925e-25	1.87759e-28
TAF1	2.65135e-09	0.788935	0.234	0.146	6.70472e-05	7.54709e-09
GMDS	7.62208e-23	0.788848	0.576	0.405	1.92747e-18	9.30242e-22
EID2	4.10371e-06	0.788754	0.11	0.063	0.103775	8.2763e-06
MOAP1	1.61399e-12	0.78763	0.195	0.104	4.08145e-08	6.54417e-12
DGKD	2.27837e-15	0.787443	0.228	0.12	5.76153e-11	1.26213e-14
PDLIM4	1.40167e-27	0.786849	0.431	0.229	3.54454e-23	2.71765e-26
ITPR2	1.23132e-19	0.786174	0.494	0.327	3.11376e-15	1.05572e-18
OS9	6.33313e-27	0.786141	0.744	0.537	1.60152e-22	1.14953e-25
ABHD2	2.66772e-11	0.786026	0.384	0.269	6.74614e-07	9.51039e-11
ZNF415	7.2192e-12	0.785944	0.135	0.063	1.82559e-07	2.74085e-11
ZNF587	0.00429794	0.785931	0.128	0.095	1	0.00613345
COL6A2	1.17122e-11	0.78576	0.567	0.472	2.96179e-07	4.3455e-11
ADD1	7.57662e-25	0.78506	0.487	0.294	1.91598e-20	1.1125e-23
G6PC3	1.25101e-25	0.784365	0.366	0.191	3.16356e-21	1.98741e-24
IFFO2	1.29941e-05	0.784289	0.175	0.118	0.328595	2.47274e-05
OSGEPL1	1.03353e-11	0.783728	0.142	0.068	2.6136e-07	3.86884e-11
IFRD1	6.03646e-35	0.783527	0.554	0.322	1.5265e-30	2.16374e-33
TPCN2	1.07964e-17	0.782774	0.175	0.077	2.7302e-13	7.71394e-17
EVA1A	8.02605e-13	0.78147	0.188	0.097	2.02963e-08	3.36463e-12
PRELID3A	8.44674e-06	0.780434	0.11	0.064	0.213601	1.64744e-05
GNA12	2.15048e-05	0.779277	0.166	0.112	0.543814	3.98025e-05
HSPA6	1.85853e-14	0.779269	0.118	0.047	4.69985e-10	9.31558e-14
CDKN2B	5.64944e-15	0.779068	0.313	0.187	1.42863e-10	2.98794e-14
MON2	3.84796e-20	0.778741	0.396	0.236	9.73073e-16	3.47743e-19
MTMR4	1.29552e-11	0.778687	0.273	0.17	3.27612e-07	4.77619e-11
CHD1L	1.72591e-19	0.778554	0.402	0.251	4.36448e-15	1.46505e-18
EFNA1	5.12053e-49	0.778102	0.771	0.507	1.29488e-44	5.13921e-47
CDK17	6.5996e-20	0.777752	0.242	0.116	1.66891e-15	5.80425e-19
ARRDC4	0.00469236	0.777394	0.156	0.121	1	0.00666953
RNF121	2.91103e-11	0.777016	0.255	0.158	7.36141e-07	1.03281e-10
SPSB1	6.1575e-25	0.776713	0.292	0.141	1.55711e-20	9.15151e-24
CCDC191	2.11106e-08	0.776672	0.163	0.095	0.000533845	5.43436e-08
D2HGDH	4.37655e-20	0.775956	0.355	0.202	1.10674e-15	3.91366e-19
PIGO	3.73486e-13	0.775499	0.217	0.119	9.44471e-09	1.62313e-12
SCAF8	5.69876e-24	0.775452	0.296	0.145	1.4411e-19	7.77857e-23
TBX19	1.58927e-11	0.77481	0.132	0.062	4.01894e-07	5.81142e-11
ZNF324	5.06127e-06	0.774621	0.118	0.071	0.127989	1.01024e-05
NAIP	8.80385e-16	0.774282	0.146	0.061	2.22632e-11	5.12667e-15
KPNA5	1.08095e-09	0.77425	0.167	0.093	2.7335e-05	3.21645e-09
BUD13	5.82414e-13	0.773563	0.225	0.127	1.47281e-08	2.4818e-12
WDR86	3.44012e-11	0.773485	0.108	0.047	8.69937e-07	1.21021e-10
DBN1	4.57032e-17	0.773407	0.441	0.296	1.15574e-12	3.0413e-16
EMC1	2.04501e-14	0.773361	0.3	0.18	5.17143e-10	1.02203e-13
SLC39A1	4.79465e-49	0.773173	0.757	0.501	1.21247e-44	4.86943e-47
GPAA1	2.11303e-36	0.772889	0.811	0.612	5.34343e-32	8.46304e-35
AMOTL2	2.3312e-09	0.77278	0.245	0.158	5.89514e-05	6.67141e-09
KCTD7	0.000542719	0.772324	0.117	0.079	1	0.000854863
ARNT2	5.71501e-13	0.771668	0.224	0.125	1.44521e-08	2.43652e-12
HILPDA	3.50371e-27	0.770693	0.608	0.403	8.86018e-23	6.51201e-26
SNHG18	3.94602e-13	0.769592	0.132	0.058	9.97869e-09	1.70881e-12
OGT	3.18707e-22	0.769158	0.531	0.345	8.05947e-18	3.65934e-21
ALKBH5	1.11115e-20	0.769139	0.339	0.188	2.80989e-16	1.07231e-19
PIGH	7.4481e-25	0.767763	0.363	0.194	1.88348e-20	1.09551e-23
DENND3	3.68319e-05	0.767453	0.124	0.078	0.931405	6.6486e-05
KITLG	3.18203e-09	0.766781	0.154	0.085	8.04672e-05	8.98276e-09
MT2A	1.6801e-21	0.766511	0.915	0.807	4.24864e-17	1.77168e-20
KIAA1468	3.22705e-16	0.766392	0.28	0.158	8.16056e-12	1.97206e-15
RIC1	9.02324e-12	0.76637	0.305	0.199	2.2818e-07	3.39855e-11
C1RL-AS1	8.0556e-06	0.766307	0.136	0.085	0.20371	1.57439e-05
PLEKHA4	2.10614e-11	0.765882	0.147	0.073	5.32601e-07	7.61012e-11
SP2	2.91159e-17	0.765863	0.231	0.116	7.36282e-13	2.00313e-16
NCK2	1.95798e-17	0.765706	0.378	0.235	4.95135e-13	1.36914e-16
MEX3D	1.68189e-05	0.765002	0.117	0.071	0.425317	3.15623e-05
CBFA2T2	1.64835e-15	0.764985	0.41	0.271	4.16835e-11	9.2819e-15
S100A2	4.03309e-12	0.764355	0.388	0.263	1.01989e-07	1.5761e-11
HSPA1A	7.67395e-17	0.764142	0.761	0.585	1.94059e-12	5.01275e-16
TAF4B	6.32571e-12	0.763288	0.257	0.156	1.59965e-07	2.41698e-11
KIAA0355	9.88015e-13	0.762806	0.218	0.121	2.49849e-08	4.11359e-12
NEAT1	1.18296e-59	0.762794	0.935	0.654	2.99146e-55	2.14719e-57
ARL6	7.17056e-07	0.76257	0.118	0.066	0.0181329	1.56131e-06
MYO9A	7.38153e-18	0.762414	0.41	0.257	1.86664e-13	5.35931e-17
DYRK1B	2.24046e-10	0.762332	0.175	0.097	5.66567e-06	7.23716e-10
PNMA1	1.26695e-25	0.762316	0.305	0.147	3.20387e-21	2.00899e-24
SIRPA	6.63062e-25	0.762299	0.306	0.149	1.67675e-20	9.78664e-24
PGM2L1	1.41563e-15	0.762242	0.273	0.152	3.57983e-11	8.02439e-15
WDR60	5.90834e-26	0.761669	0.367	0.189	1.4941e-21	9.63748e-25
RPGR	3.16674e-08	0.761664	0.118	0.062	0.000800805	8.02122e-08
ALMS1	1.80401e-10	0.761255	0.211	0.124	4.56199e-06	5.89205e-10
AL022157.1	4.80267e-06	0.760628	0.114	0.067	0.12145	9.61097e-06
RGS3	1.16552e-25	0.760556	0.31	0.152	2.94737e-21	1.85851e-24
FAM219B	2.44153e-34	0.760505	0.409	0.202	6.17414e-30	8.36494e-33
CHAC1	2.05033e-12	0.760472	0.132	0.059	5.18487e-08	8.25063e-12
SPPL3	5.42053e-13	0.760279	0.324	0.207	1.37074e-08	2.3156e-12
FAM160A2	2.11646e-10	0.759965	0.207	0.12	5.3521e-06	6.85738e-10
TADA2B	2.37756e-08	0.758598	0.104	0.051	0.000601238	6.08916e-08
DDIT3	1.82116e-22	0.758068	0.437	0.265	4.60536e-18	2.13705e-21
USP25	3.84749e-12	0.757654	0.221	0.125	9.72953e-08	1.50702e-11
BCAM	3.11906e-14	0.757284	0.573	0.434	7.88747e-10	1.53453e-13
RGR	3.95205e-07	0.757176	0.167	0.104	0.00999395	8.84675e-07
NEO1	2.62947e-11	0.757133	0.213	0.121	6.64941e-07	9.38578e-11
CHST15	4.06016e-05	0.756318	0.114	0.071	1	7.29511e-05
APBB3	3.34991e-14	0.756132	0.195	0.098	8.47126e-10	1.64336e-13
ANKRD13D	6.21849e-20	0.755294	0.35	0.198	1.57253e-15	5.48603e-19
C18orf25	1.80263e-08	0.755077	0.234	0.151	0.00045585	4.67141e-08
RB1CC1	1.01194e-23	0.754726	0.656	0.482	2.559e-19	1.3638e-22
B4GAT1	0.000936813	0.754389	0.131	0.092	1	0.00143895
PLS3	3.27647e-26	0.754364	0.588	0.393	8.28553e-22	5.46997e-25
LTBP1	2.35054e-10	0.754199	0.181	0.101	5.94405e-06	7.56126e-10
EVA1B	1.14675e-10	0.754095	0.153	0.078	2.89989e-06	3.81251e-10
DYRK3	5.18895e-15	0.753706	0.192	0.094	1.31218e-10	2.76323e-14
GLMN	3.59607e-10	0.753453	0.181	0.102	9.09373e-06	1.12995e-09
IFT81	2.58443e-14	0.753398	0.267	0.154	6.5355e-10	1.28334e-13
EPS8L2	6.86431e-34	0.752999	0.74	0.51	1.73585e-29	2.21816e-32
RIC8B	0.000215313	0.752861	0.146	0.101	1	0.000354122
GALE	1.8176e-27	0.75219	0.408	0.215	4.59636e-23	3.48449e-26
TRPV4	4.64058e-06	0.750975	0.275	0.205	0.117351	9.29969e-06
ZNF827	1.25049e-08	0.750013	0.159	0.09	0.000316224	3.31509e-08
PHYKPL	3.42129e-31	0.749841	0.484	0.275	8.65175e-27	9.06428e-30
TUBE1	1.14672e-10	0.749495	0.213	0.123	2.89981e-06	3.81251e-10
KIAA1549	6.97033e-09	0.74944	0.132	0.069	0.000176266	1.90102e-08
AREL1	9.29782e-12	0.74932	0.16	0.08	2.35123e-07	3.49426e-11
CHD7	4.4475e-29	0.748824	0.491	0.283	1.12468e-24	9.95844e-28
LNPK	8.6097e-21	0.748785	0.434	0.271	2.17722e-16	8.39422e-20
ZNF529	2.70451e-12	0.748616	0.191	0.101	6.83917e-08	1.07915e-11
FKBP14	1.68089e-09	0.74861	0.259	0.168	4.25064e-05	4.90246e-09
MAP7	3.03816e-14	0.748208	0.377	0.249	7.68289e-10	1.49559e-13
CYP27A1	1.63844e-33	0.748146	0.394	0.185	4.1433e-29	5.1013e-32
ELL2	3.87497e-24	0.747878	0.267	0.123	9.79902e-20	5.41037e-23
UBL7-AS1	1.82154e-05	0.747433	0.139	0.087	0.460631	3.40034e-05
PRNP	4.91043e-37	0.747344	0.712	0.472	1.24175e-32	2.05347e-35
MGAT4B	7.28657e-17	0.747327	0.278	0.154	1.84263e-12	4.76335e-16
ZNF26	6.21332e-06	0.746598	0.181	0.121	0.157122	1.22812e-05
SLC6A8	7.46175e-12	0.746406	0.242	0.144	1.88693e-07	2.83042e-11
PCOLCE2	3.32432e-08	0.74635	0.17	0.101	0.000840654	8.39544e-08
NISCH	9.14835e-25	0.745808	0.313	0.155	2.31344e-20	1.3341e-23
RUBCN	1.67967e-09	0.745592	0.17	0.096	4.24754e-05	4.90223e-09
ZNF235	3.14038e-06	0.745225	0.152	0.095	0.0794139	6.4077e-06
ADGRL2	7.76922e-05	0.74521	0.128	0.084	1	0.00013455
BAMBI	5.00208e-21	0.745187	0.665	0.483	1.26493e-16	4.98513e-20
CYB561D1	2.24387e-07	0.744787	0.139	0.081	0.0056743	5.18906e-07
CCDC71L	6.86563e-10	0.744677	0.163	0.089	1.73618e-05	2.0814e-09
IQGAP1	9.87583e-34	0.744397	0.798	0.574	2.4974e-29	3.132e-32
ANKRD37	4.92559e-29	0.744171	0.492	0.285	1.24558e-24	1.09713e-27
EHBP1	4.89538e-18	0.744148	0.43	0.276	1.23794e-13	3.62522e-17
ZFYVE16	4.45443e-19	0.74404	0.337	0.193	1.12644e-14	3.63992e-18
LAMC2	2.80719e-07	0.744012	0.367	0.285	0.00709883	6.41011e-07
KIAA1328	4.66546e-06	0.743587	0.163	0.105	0.11798	9.34735e-06
PPIB	3.12525e-40	0.742844	0.964	0.878	7.90312e-36	1.61585e-38
LEMD3	9.78105e-18	0.742632	0.305	0.171	2.47343e-13	7.01194e-17
GPATCH2L	2.06638e-15	0.742275	0.305	0.181	5.22547e-11	1.15349e-14
SESN2	4.05572e-10	0.742021	0.159	0.085	1.02561e-05	1.26552e-09
ZNF282	8.80946e-09	0.74199	0.167	0.096	0.000222774	2.37152e-08
SRPRA	3.07992e-28	0.741577	0.594	0.392	7.7885e-24	6.34669e-27
KIAA1549L	0.000160655	0.741028	0.127	0.084	1	0.000268367
CNKSR1	2.6382e-15	0.740844	0.362	0.227	6.67148e-11	1.44923e-14
IPO11	2.41357e-06	0.740561	0.135	0.081	0.0610345	4.96628e-06
ZNF696	4.57713e-12	0.739943	0.15	0.073	1.15746e-07	1.77489e-11
PQLC1	9.70473e-11	0.739688	0.252	0.156	2.45413e-06	3.24671e-10
DLG1	8.00084e-14	0.739635	0.419	0.291	2.02325e-09	3.75854e-13
FOXRED1	1.91186e-09	0.739618	0.229	0.145	4.83472e-05	5.53823e-09
ZXDC	2.2199e-06	0.739548	0.182	0.121	0.0561368	4.5888e-06
FAM53C	1.47294e-20	0.738834	0.348	0.199	3.72477e-16	1.40242e-19
NRDE2	1.32842e-10	0.738609	0.193	0.109	3.35931e-06	4.38914e-10
NUP214	2.28939e-08	0.73818	0.292	0.202	0.000578942	5.87569e-08
YAP1	4.0651e-14	0.737878	0.364	0.241	1.02798e-09	1.97829e-13
CSF1	6.37721e-10	0.737835	0.191	0.111	1.61267e-05	1.93954e-09
DZIP1L	8.11953e-08	0.737761	0.166	0.098	0.00205327	1.96895e-07
TPBG	5.99365e-13	0.736995	0.409	0.293	1.51567e-08	2.54895e-12
LYN	4.31484e-18	0.73679	0.359	0.216	1.09114e-13	3.21204e-17
CRELD1	3.51221e-18	0.736127	0.416	0.26	8.88168e-14	2.63756e-17
TRIM23	4.16644e-11	0.735938	0.163	0.084	1.05361e-06	1.45077e-10
MAFF	3.79026e-20	0.73436	0.414	0.253	9.58482e-16	3.42892e-19
GYS1	6.24428e-16	0.734343	0.295	0.17	1.57905e-11	3.71219e-15
SNIP1	7.61456e-11	0.734143	0.189	0.105	1.92557e-06	2.57982e-10
TMED1	9.74745e-27	0.734053	0.513	0.326	2.46494e-22	1.73241e-25
DPYSL2	3.52736e-23	0.733593	0.413	0.239	8.92e-19	4.47797e-22
MAPKBP1	7.06678e-07	0.733489	0.111	0.061	0.0178705	1.54028e-06
SERINC1	5.18939e-38	0.732546	0.605	0.358	1.31229e-33	2.30577e-36
TMEM231	1.13499e-07	0.732533	0.146	0.084	0.00287016	2.70539e-07
IGF1R	2.73926e-22	0.732523	0.549	0.363	6.92704e-18	3.17077e-21
LINC01006	1.99836e-14	0.732472	0.335	0.212	5.05346e-10	9.99886e-14
TM4SF18	2.43046e-11	0.732351	0.125	0.057	6.14614e-07	8.71552e-11
EXT1	1.18346e-16	0.73213	0.259	0.138	2.99272e-12	7.60818e-16
DMXL2	5.05e-10	0.732102	0.12	0.057	1.27704e-05	1.55305e-09
ANOS1	7.46896e-13	0.731524	0.131	0.058	1.88875e-08	3.145e-12
RECK	2.52219e-17	0.731235	0.192	0.088	6.37811e-13	1.74507e-16
SOGA1	1.26583e-13	0.730912	0.264	0.154	3.20102e-09	5.79955e-13
KIAA0930	4.99595e-22	0.730909	0.36	0.199	1.26338e-17	5.59323e-21
IL4R	2.13145e-09	0.730719	0.124	0.063	5.39e-05	6.13888e-09
THEM4	1.83679e-23	0.730665	0.465	0.285	4.64488e-19	2.39964e-22
DGAT1	8.30906e-21	0.730383	0.282	0.142	2.1012e-16	8.12897e-20
ABCC5	4.61464e-17	0.73023	0.305	0.175	1.16695e-12	3.06362e-16
ZNF559	7.74242e-09	0.729722	0.136	0.073	0.00019579	2.09951e-08
EOGT	6.00585e-07	0.729422	0.196	0.128	0.0151876	1.31695e-06
ALDH3B1	2.91162e-11	0.728171	0.146	0.072	7.36291e-07	1.03281e-10
PLEKHH3	3.94738e-12	0.728096	0.202	0.111	9.98214e-08	1.54402e-11
ST8SIA6-AS1	2.66582e-26	0.727805	0.241	0.099	6.74132e-22	4.47679e-25
NBPF1	4.93988e-12	0.727642	0.323	0.209	1.2492e-07	1.90947e-11
CCDC88A	6.6054e-36	0.727538	0.526	0.291	1.67037e-31	2.58489e-34
ALKBH6	4.06053e-16	0.727529	0.305	0.18	1.02683e-11	2.46551e-15
HS2ST1	6.51862e-15	0.727063	0.296	0.173	1.64843e-10	3.42007e-14
KAT2A	7.8106e-14	0.726589	0.274	0.16	1.97514e-09	3.67727e-13
MBNL1	1.92934e-26	0.726274	0.723	0.512	4.87891e-22	3.31171e-25
PCYT1A	7.15648e-13	0.725717	0.271	0.162	1.80973e-08	3.01938e-12
DOCK7	4.02321e-14	0.725638	0.439	0.302	1.01739e-09	1.96014e-13
MEX3C	1.99335e-10	0.725496	0.196	0.113	5.04077e-06	6.47079e-10
HSPA1B	6.19091e-14	0.725495	0.663	0.499	1.56556e-09	2.9456e-13
MYSM1	3.99147e-15	0.724935	0.337	0.204	1.00936e-10	2.14834e-14
TYW5	4.23048e-07	0.724293	0.167	0.104	0.010698	9.42795e-07
TNS2	3.0157e-07	0.724194	0.152	0.09	0.0076261	6.85686e-07
SNAPC4	0.000375144	0.724136	0.111	0.073	1	0.000600442
HAUS5	5.32378e-10	0.723554	0.228	0.14	1.34628e-05	1.63195e-09
XRRA1	0.00028441	0.72345	0.199	0.149	1	0.000461274
ZNF160	9.07827e-12	0.723399	0.275	0.172	2.29571e-07	3.41777e-11
PIP5K1A	1.47344e-21	0.72318	0.446	0.272	3.72605e-17	1.56928e-20
SNCG	8.14136e-07	0.723153	0.103	0.055	0.0205879	1.76503e-06
SCAPER	5.18297e-10	0.722119	0.234	0.144	1.31067e-05	1.5905e-09
C1R	1.69268e-11	0.721353	0.458	0.342	4.28045e-07	6.17633e-11
MAOB	5.06652e-30	0.720966	0.462	0.249	1.28122e-25	1.22097e-28
TNKS	2.51545e-16	0.720552	0.309	0.177	6.36107e-12	1.55277e-15
CTTN	3.43515e-31	0.720434	0.73	0.537	8.68681e-27	9.07284e-30
ZNF212	3.51636e-05	0.719945	0.129	0.083	0.889217	6.36496e-05
PLXNA3	3.39974e-17	0.719914	0.335	0.197	8.59725e-13	2.31101e-16
GMDS-DT	0.000186742	0.719874	0.186	0.138	1	0.000309881
ADSSL1	6.59934e-17	0.719746	0.15	0.062	1.66884e-12	4.33179e-16
TP53I13	8.91761e-28	0.719691	0.488	0.286	2.25509e-23	1.76102e-26
FGD6	1.78933e-06	0.719645	0.16	0.101	0.0452485	3.73953e-06
FAM241A	9.86651e-08	0.719412	0.102	0.051	0.00249504	2.37102e-07
KATNAL1	0.000156923	0.718606	0.175	0.126	1	0.000262492
ZNF577	7.29957e-05	0.7185	0.139	0.093	1	0.000126983
KRT17	3.83903e-05	0.718259	0.508	0.443	0.970814	6.91528e-05
NPC2	3.97769e-17	0.71811	0.903	0.755	1.00588e-12	2.67405e-16
TFCP2	1.30445e-11	0.717639	0.171	0.089	3.2987e-07	4.80496e-11
FOXD3-AS1	2.84424e-06	0.717595	0.179	0.12	0.0719253	5.82295e-06
ZNF264	1.87431e-06	0.717491	0.172	0.112	0.0473975	3.90947e-06
MTDH	3.30388e-19	0.7163	0.911	0.766	8.35486e-15	2.72586e-18
TMEM242	1.11686e-18	0.716083	0.277	0.147	2.82433e-14	8.79775e-18
TBK1	6.8867e-16	0.71568	0.299	0.172	1.74151e-11	4.07141e-15
SOCS5	5.18736e-14	0.715198	0.36	0.233	1.31178e-09	2.48754e-13
GNPTAB	1.5057e-12	0.714922	0.445	0.325	3.80763e-08	6.13427e-12
ARMCX2	1.21027e-17	0.714774	0.31	0.175	3.06053e-13	8.59685e-17
ZNF513	4.12847e-06	0.714231	0.139	0.086	0.104401	8.32426e-06
BACE1	7.74127e-05	0.71423	0.129	0.085	1	0.000134147
AC084033.3	3.68944e-23	0.714154	0.298	0.148	9.32986e-19	4.66743e-22
GUCY1A1	2.47483e-09	0.713631	0.149	0.08	6.25836e-05	7.07297e-09
ANO1	9.96618e-07	0.713561	0.138	0.082	0.0252025	2.13676e-06
COL4A5	3.42389e-06	0.713342	0.154	0.098	0.0865833	6.95789e-06
LONRF1	0.000412342	0.712761	0.157	0.113	1	0.00065788
MAGEH1	5.44061e-12	0.712292	0.271	0.163	1.37582e-07	2.09354e-11
TNFRSF11B	4.46671e-25	0.712011	0.136	0.041	1.12954e-20	6.73241e-24
SEC61A1	1.51466e-35	0.711893	0.776	0.536	3.83027e-31	5.76856e-34
ACVR1	1.11148e-17	0.711744	0.3	0.166	2.81071e-13	7.92434e-17
CEP95	4.61517e-14	0.711576	0.359	0.226	1.16708e-09	2.23071e-13
TRIP11	4.73091e-24	0.711453	0.41	0.235	1.19635e-19	6.52009e-23
EPS8	2.75846e-21	0.711208	0.469	0.289	6.97559e-17	2.83865e-20
HSPA4L	0.000571166	0.7112	0.111	0.074	1	0.000898179
ZNF395	1.39753e-14	0.711018	0.337	0.21	3.53408e-10	7.08821e-14
ADGRA3	7.22116e-07	0.710719	0.256	0.178	0.0182609	1.57192e-06
PDE7A	1.54905e-18	0.710597	0.446	0.285	3.91724e-14	1.20245e-17
DDX39B	3.52712e-15	0.710537	0.408	0.272	8.91939e-11	1.90926e-14
SEZ6L2	4.81611e-21	0.710461	0.442	0.268	1.2179e-16	4.80591e-20
LTBR	8.88797e-47	0.710279	0.784	0.526	2.24759e-42	7.13653e-45
TSC22D2	9.50452e-21	0.710161	0.324	0.174	2.4035e-16	9.22447e-20
ZNF664	3.97854e-16	0.709825	0.469	0.317	1.00609e-11	2.41917e-15
TMEM131	3.34929e-12	0.709671	0.288	0.177	8.46969e-08	1.3222e-11
VIM	5.66786e-27	0.709378	0.894	0.784	1.43329e-22	1.03097e-25
TRMT13	1.70809e-05	0.708515	0.204	0.145	0.431941	3.19975e-05
VMP1	1.5543e-44	0.708494	0.745	0.472	3.93052e-40	1.07803e-42
CTSC	2.79054e-20	0.708429	0.352	0.203	7.05672e-16	2.57085e-19
MFAP3	3.6803e-07	0.707945	0.11	0.059	0.00930674	8.26663e-07
POFUT1	2.20425e-20	0.707218	0.349	0.196	5.57412e-16	2.06416e-19
AGO2	3.93263e-22	0.706977	0.534	0.358	9.94484e-18	4.47921e-21
MIRLET7BHG	3.78365e-14	0.706338	0.384	0.25	9.56809e-10	1.84553e-13
TONSL	4.03743e-15	0.70629	0.16	0.072	1.02099e-10	2.17171e-14
DCAF4	2.95457e-12	0.706105	0.209	0.116	7.47151e-08	1.17453e-11
EPHB4	2.09889e-15	0.705596	0.395	0.258	5.30767e-11	1.16918e-14
PLEKHG2	1.51611e-05	0.704398	0.128	0.08	0.383393	2.86212e-05
TMC4	1.15249e-08	0.704015	0.348	0.255	0.000291441	3.06862e-08
NPHP1	6.22041e-15	0.703841	0.161	0.073	1.57302e-10	3.27368e-14
CENPB	8.33821e-15	0.703635	0.293	0.173	2.10857e-10	4.31111e-14
HAS2-AS1	6.96265e-15	0.703268	0.284	0.164	1.76071e-10	3.63293e-14
ADCY3	6.35527e-10	0.703267	0.195	0.113	1.60712e-05	1.93355e-09
CYHR1	3.27309e-35	0.703005	0.718	0.497	8.27698e-31	1.21403e-33
FAM126A	3.57176e-07	0.702775	0.167	0.103	0.00903228	8.03765e-07
PIGG	2.7271e-13	0.702533	0.234	0.131	6.8963e-09	1.20232e-12
ERCC6	7.8286e-06	0.701865	0.118	0.07	0.19797	1.53319e-05
MST1	8.11253e-10	0.701758	0.15	0.079	2.0515e-05	2.44292e-09
UNC5B	2.04599e-12	0.701758	0.259	0.152	5.1739e-08	8.23706e-12
DUSP2	2.81077e-08	0.701608	0.235	0.155	0.000710789	7.14716e-08
DENND1A	2.12737e-17	0.701353	0.192	0.088	5.3797e-13	1.48394e-16
TIPARP	3.36808e-11	0.701337	0.211	0.12	8.51719e-07	1.18585e-10
LINC00115	9.12465e-06	0.701181	0.106	0.061	0.230744	1.77024e-05
TASP1	1.24043e-20	0.701149	0.377	0.219	3.13679e-16	1.19167e-19
SECISBP2L	2.00875e-25	0.701131	0.49	0.298	5.07972e-21	3.12712e-24
PCDHGC3	3.23096e-07	0.701034	0.15	0.089	0.00817046	7.30736e-07
ZMYM2	6.75668e-27	0.700524	0.474	0.277	1.70863e-22	1.22381e-25
GSTM2	2.21215e-30	0.700438	0.277	0.113	5.59408e-26	5.56692e-29
MSANTD3	4.56142e-14	0.700152	0.232	0.127	1.15349e-09	2.20723e-13
PNISR	2.14463e-34	0.699385	0.834	0.594	5.42335e-30	7.40723e-33
RCN3	5.936e-14	0.699273	0.357	0.227	1.5011e-09	2.83063e-13
ORM1	7.58358e-11	0.699224	0.113	0.05	1.91774e-06	2.57034e-10
POLG	1.24611e-12	0.699133	0.332	0.211	3.15116e-08	5.12395e-12
SLC39A10	1.73791e-18	0.698983	0.305	0.168	4.39483e-14	1.34416e-17
RHOT2	1.91919e-25	0.69839	0.492	0.298	4.85325e-21	2.99317e-24
IFT140	0.00223972	0.698298	0.143	0.105	1	0.00330002
TMEM245	9.17963e-11	0.698201	0.309	0.201	2.32135e-06	3.07949e-10
VIRMA	3.48957e-23	0.698139	0.499	0.322	8.82441e-19	4.43659e-22
LPCAT2	4.99222e-16	0.698026	0.302	0.174	1.26243e-11	2.99498e-15
ZNF606	9.75071e-07	0.697929	0.193	0.128	0.0246576	2.09213e-06
RCN2	9.04332e-45	0.697827	0.798	0.57	2.28688e-40	6.37592e-43
MIA3	3.198e-21	0.6973	0.53	0.349	8.0871e-17	3.26732e-20
C12orf76	1.21881e-18	0.697024	0.318	0.178	3.08212e-14	9.54787e-18
PKD2	1.54526e-08	0.696979	0.156	0.088	0.000390765	4.04251e-08
SMARCAD1	8.62568e-12	0.696656	0.234	0.136	2.18126e-07	3.25169e-11
CDK18	4.92962e-12	0.696344	0.408	0.288	1.2466e-07	1.90637e-11
TBC1D8B	3.69955e-06	0.696262	0.203	0.139	0.0935543	7.49131e-06
SOX8	2.24523e-10	0.69578	0.118	0.055	5.67774e-06	7.24983e-10
ZFYVE26	0.00170159	0.695748	0.111	0.077	1	0.00253649
WHRN	1.32754e-10	0.69572	0.168	0.089	3.35708e-06	4.38914e-10
TIMP3	2.26859e-05	0.695622	0.48	0.4	0.573681	4.19085e-05
MDM4	4.2312e-22	0.695052	0.508	0.333	1.06999e-17	4.79507e-21
FRMD3	2.41592e-14	0.694598	0.211	0.11	6.10937e-10	1.20176e-13
ZNF266	4.9109e-13	0.694593	0.228	0.126	1.24187e-08	2.10845e-12
TMEM98	1.41278e-29	0.694563	0.408	0.209	3.57265e-25	3.30205e-28
A1BG-AS1	2.07352e-10	0.694114	0.115	0.054	5.24351e-06	6.72337e-10
FAM3C	1.56594e-27	0.693992	0.641	0.436	3.95995e-23	3.02926e-26
DENND4A	3.48072e-08	0.693861	0.149	0.084	0.000880204	8.77483e-08
RHBDD1	2.58399e-07	0.693636	0.152	0.09	0.00653439	5.93059e-07
TCTN1	8.29905e-15	0.691846	0.357	0.227	2.09866e-10	4.29346e-14
BTN2A1	3.98116e-13	0.691101	0.223	0.122	1.00676e-08	1.72315e-12
KLF2	1.50055e-20	0.690915	0.199	0.084	3.79459e-16	1.42711e-19
CSNK1G3	3.18363e-19	0.690861	0.318	0.175	8.05076e-15	2.62919e-18
SFXN3	2.15041e-10	0.690792	0.204	0.119	5.43795e-06	6.9621e-10
TP53BP1	1.50864e-20	0.690487	0.284	0.145	3.81505e-16	1.43321e-19
RNF111	3.61895e-20	0.69004	0.303	0.162	9.15159e-16	3.2809e-19
INSIG1	4.67974e-17	0.689935	0.391	0.243	1.18341e-12	3.10442e-16
ANKRD52	1.37502e-10	0.689895	0.225	0.133	3.47715e-06	4.53608e-10
POMGNT1	3.34651e-23	0.689798	0.389	0.217	8.46265e-19	4.27381e-22
PKIG	5.39612e-21	0.689666	0.403	0.238	1.36457e-16	5.35905e-20
PTDSS2	3.79641e-05	0.689509	0.149	0.099	0.960037	6.8443e-05
SPIDR	2.59888e-24	0.689321	0.554	0.369	6.57205e-20	3.6829e-23
RELL1	1.14642e-16	0.68927	0.243	0.126	2.89906e-12	7.38678e-16
MYH10	2.39327e-20	0.689163	0.241	0.114	6.05211e-16	2.22165e-19
CCND1	1.08787e-07	0.68897	0.631	0.574	0.00275101	2.59744e-07
DOLK	8.02078e-08	0.688649	0.128	0.069	0.0020283	1.94667e-07
SOD3	3.00646e-13	0.688427	0.458	0.324	7.60275e-09	1.31529e-12
PTK2	5.54753e-29	0.688077	0.701	0.504	1.40286e-24	1.21974e-27
EMC10	2.37305e-21	0.687635	0.636	0.445	6.00096e-17	2.45984e-20
PEX14	2.08636e-11	0.687589	0.204	0.113	5.276e-07	7.54505e-11
CUL3	6.79001e-14	0.686868	0.259	0.147	1.71706e-09	3.2163e-13
PGAP3	4.65288e-12	0.686679	0.229	0.132	1.17662e-07	1.80262e-11
SCMH1	7.30911e-15	0.686466	0.346	0.213	1.84833e-10	3.8044e-14
KLHDC9	5.13503e-14	0.686082	0.174	0.083	1.29855e-09	2.46383e-13
AL162231.1	2.81964e-15	0.68586	0.239	0.128	7.1303e-11	1.53899e-14
KLF7	2.25321e-08	0.685839	0.143	0.079	0.000569793	5.78981e-08
TSPAN9	2.9577e-19	0.685702	0.392	0.232	7.47944e-15	2.44735e-18
LMAN1	4.96579e-33	0.685684	0.873	0.65	1.25575e-28	1.49166e-31
SLC30A7	2.26854e-17	0.685582	0.331	0.191	5.73668e-13	1.57597e-16
GLA	9.14923e-17	0.685142	0.2	0.094	2.31366e-12	5.94004e-16
NAT9	1.99447e-15	0.684893	0.356	0.226	5.04363e-11	1.11427e-14
SMAD5	2.16635e-19	0.684694	0.442	0.282	5.47826e-15	1.81901e-18
MRPL23	2.80305e-15	0.684629	0.167	0.076	7.08836e-11	1.53189e-14
LTBP4	3.98667e-16	0.6846	0.403	0.258	1.00815e-11	2.42238e-15
TAOK2	4.75988e-07	0.684484	0.204	0.134	0.0120368	1.05444e-06
ZCCHC3	2.10694e-07	0.684177	0.106	0.055	0.00532802	4.88564e-07
SFT2D2	9.6459e-22	0.684027	0.705	0.526	2.43925e-17	1.05364e-20
SPRED2	7.00388e-06	0.683244	0.136	0.084	0.177114	1.37864e-05
B3GALT6	9.89585e-06	0.682692	0.111	0.065	0.250246	1.91085e-05
GPR107	8.02167e-19	0.682591	0.362	0.213	2.02852e-14	6.41373e-18
SOS2	1.62354e-06	0.682286	0.197	0.132	0.0410562	3.40473e-06
KCTD10	4.50072e-08	0.68219	0.22	0.143	0.00113814	1.12235e-07
FZD1	8.84025e-09	0.682107	0.229	0.144	0.000223552	2.37756e-08
PRMT9	3.23089e-08	0.681835	0.174	0.103	0.000817029	8.17643e-08
SORT1	1.59427e-09	0.68166	0.353	0.254	4.03158e-05	4.66096e-09
TSHZ2	0.00126146	0.681633	0.122	0.085	1	0.00190977
XPO4	5.09854e-09	0.681107	0.25	0.162	0.000128932	1.40991e-08
MAP4K3	6.88025e-13	0.680988	0.229	0.127	1.73988e-08	2.91148e-12
TTI1	1.83035e-09	0.680873	0.202	0.122	4.62859e-05	5.30752e-09
DHX35	9.87333e-08	0.680282	0.159	0.094	0.00249677	2.37199e-07
ANKRD42	1.64666e-07	0.680027	0.106	0.055	0.00416407	3.85607e-07
RRM2B	5.23825e-18	0.679277	0.318	0.182	1.32465e-13	3.8724e-17
GRK3	4.64032e-07	0.67866	0.136	0.079	0.0117344	1.02876e-06
PRKD3	1.8015e-14	0.678157	0.292	0.172	4.55564e-10	9.03506e-14
ZNF322	1.82193e-27	0.678072	0.38	0.196	4.60729e-23	3.48495e-26
MSRB3	1.44285e-10	0.677939	0.36	0.251	3.64868e-06	4.7525e-10
ANO6	1.34015e-18	0.677922	0.435	0.274	3.38896e-14	1.046e-17
CEP97	3.02164e-07	0.677827	0.115	0.063	0.00764113	6.86671e-07
GRINA	6.89881e-30	0.677341	0.873	0.713	1.74457e-25	1.65319e-28
NAPA-AS1	1.43946e-14	0.677315	0.181	0.088	3.6401e-10	7.27919e-14
KIAA1841	7.00292e-05	0.677146	0.197	0.144	1	0.000122122
ITCH	1.47005e-23	0.676562	0.441	0.261	3.71746e-19	1.94434e-22
LMBR1L	2.06724e-11	0.676361	0.175	0.093	5.22764e-07	7.47906e-11
MED12	3.34522e-09	0.676281	0.207	0.124	8.45939e-05	9.4154e-09
SAMD4A	1.88966e-06	0.676198	0.185	0.121	0.0477858	3.93957e-06
KIAA0753	8.42772e-07	0.675742	0.125	0.072	0.021312	1.82156e-06
RBM15B	4.81581e-14	0.675722	0.257	0.149	1.21782e-09	2.31907e-13
ZCCHC2	6.06563e-06	0.675577	0.191	0.129	0.153388	1.20032e-05
DNER	1.16816e-14	0.675283	0.154	0.069	2.95404e-10	5.96026e-14
SLC25A32	3.86404e-23	0.674997	0.499	0.322	9.77138e-19	4.86915e-22
IGHMBP2	4.34872e-16	0.674797	0.223	0.113	1.09971e-11	2.62927e-15
TXNDC11	1.03559e-16	0.674557	0.382	0.238	2.61879e-12	6.69795e-16
LINC00909	1.014e-12	0.674516	0.257	0.151	2.56419e-08	4.21971e-12
ANKRD50	8.21242e-09	0.673975	0.204	0.126	0.000207676	2.2199e-08
CD151	4.01528e-30	0.673228	0.883	0.663	1.01538e-25	9.81499e-29
HSPB8	2.59434e-21	0.673205	0.203	0.085	6.56058e-17	2.67622e-20
LOXL1	4.52337e-12	0.672942	0.163	0.082	1.14387e-07	1.75564e-11
CMTM3	5.4977e-25	0.672911	0.273	0.124	1.39026e-20	8.22823e-24
GPCPD1	1.01816e-21	0.672825	0.318	0.168	2.57473e-17	1.10649e-20
MPZL2	1.30818e-13	0.672604	0.438	0.308	3.30813e-09	5.98362e-13
SZT2	7.8264e-13	0.672604	0.221	0.123	1.97914e-08	3.2874e-12
LACTB	1.97279e-17	0.672267	0.246	0.126	4.98878e-13	1.37837e-16
XPR1	1.62918e-16	0.671984	0.339	0.202	4.11987e-12	1.02724e-15
RDH11	4.08873e-16	0.671975	0.355	0.218	1.03396e-11	2.48077e-15
MAN2A1	3.18022e-11	0.671902	0.189	0.104	8.04213e-07	1.12295e-10
ECE1	4.3039e-22	0.671452	0.382	0.212	1.08837e-17	4.86957e-21
C16orf58	3.34082e-19	0.671288	0.412	0.255	8.44828e-15	2.75368e-18
ABCD4	1.37313e-10	0.671233	0.218	0.129	3.47236e-06	4.53158e-10
HPN	1.14473e-25	0.671142	0.274	0.121	2.89478e-21	1.82877e-24
CHD1	1.89878e-32	0.67103	0.476	0.264	4.80164e-28	5.5285e-31
ADM2	4.43786e-10	0.670771	0.225	0.136	1.12225e-05	1.37471e-09
ANXA2	4.42288e-20	0.670764	0.971	0.864	1.11846e-15	3.95096e-19
ANXA1	4.85986e-30	0.67068	0.751	0.527	1.22896e-25	1.17449e-28
TMEM121	1.39972e-16	0.670552	0.184	0.083	3.53961e-12	8.9345e-16
AMOTL1	1.08456e-11	0.670157	0.214	0.12	2.74264e-07	4.04565e-11
KLHL5	3.93458e-13	0.670118	0.209	0.111	9.94977e-09	1.70524e-12
ZSCAN18	7.19638e-17	0.669897	0.328	0.194	1.81982e-12	4.71161e-16
DSG3	9.83371e-22	0.669675	0.498	0.302	2.48675e-17	1.07141e-20
HSPBAP1	1.66106e-05	0.669631	0.14	0.09	0.42005	3.1192e-05
WHAMM	2.78626e-18	0.669582	0.293	0.159	7.0459e-14	2.1185e-17
CEP192	0.000197297	0.669197	0.206	0.155	1	0.000326316
KMT2A	1.99713e-18	0.669021	0.512	0.34	5.05035e-14	1.53768e-17
PHF10	4.90035e-10	0.668931	0.191	0.109	1.2392e-05	1.5092e-09
ATN1	9.35686e-30	0.667584	0.631	0.406	2.36616e-25	2.21732e-28
THAP9-AS1	2.50975e-08	0.667552	0.191	0.116	0.000634665	6.41614e-08
S100A10	3.85824e-36	0.667426	0.955	0.877	9.75671e-32	1.53091e-34
SYT12	6.42342e-13	0.667419	0.314	0.201	1.62436e-08	2.72492e-12
HIVEP1	2.27827e-09	0.667402	0.204	0.122	5.76128e-05	6.53307e-09
HS3ST1	0.000520519	0.667209	0.152	0.108	1	0.000821716
NEIL1	0.000652111	0.666982	0.125	0.087	1	0.00101796
PPP1R15A	2.93335e-24	0.666698	0.577	0.382	7.41785e-20	4.14311e-23
ADAM17	8.98831e-18	0.666528	0.392	0.244	2.27296e-13	6.46537e-17
NBPF9	5.12845e-10	0.666176	0.189	0.108	1.29688e-05	1.5749e-09
SHISA4	1.69944e-30	0.665799	0.408	0.212	4.29753e-26	4.33409e-29
OPLAH	6.42376e-22	0.665716	0.271	0.13	1.62444e-17	7.09858e-21
GRAMD1A	3.22843e-29	0.665145	0.51	0.297	8.16406e-25	7.34447e-28
SIN3A	1.1395e-18	0.664224	0.353	0.207	2.88157e-14	8.95128e-18
NAT14	9.52937e-06	0.664001	0.14	0.088	0.240979	1.84342e-05
RAPH1	6.0831e-22	0.663934	0.512	0.321	1.53829e-17	6.74837e-21
HMGCR	4.18428e-08	0.663773	0.206	0.13	0.00105812	1.04773e-07
UCHL1	2.54599e-09	0.663748	0.146	0.078	6.4383e-05	7.26902e-09
RSRP1	5.05236e-27	0.663492	0.765	0.521	1.27764e-22	9.24929e-26
RNFT1	1.04306e-11	0.663026	0.285	0.18	2.63769e-07	3.89765e-11
STK32B	1.98597e-23	0.663026	0.127	0.038	5.02213e-19	2.58661e-22
ZNF680	6.77262e-11	0.662912	0.26	0.164	1.71266e-06	2.30832e-10
GRK4	1.67673e-08	0.662902	0.102	0.049	0.000424011	4.37036e-08
TECPR2	3.73583e-06	0.662544	0.178	0.119	0.0944716	7.55938e-06
NEDD4	2.30896e-10	0.662473	0.167	0.089	5.8389e-06	7.43872e-10
RASSF7	4.23187e-06	0.662277	0.342	0.278	0.107015	8.52268e-06
SUSD6	8.22889e-11	0.662221	0.257	0.162	2.08092e-06	2.77693e-10
SELENON	1.82718e-09	0.662132	0.271	0.176	4.62057e-05	5.30012e-09
HECTD2	0.00259486	0.662082	0.11	0.077	1	0.00379379
WDR27	2.67029e-11	0.661906	0.147	0.073	6.75263e-07	9.5152e-11
HSP90B1	2.51027e-24	0.661323	0.955	0.777	6.34798e-20	3.56325e-23
SPTBN1	6.16427e-32	0.661151	0.727	0.502	1.55882e-27	1.71295e-30
LSG1	2.67625e-11	0.661134	0.31	0.201	6.76769e-07	9.52882e-11
WNK3	1.14274e-06	0.661007	0.16	0.098	0.0288976	2.43414e-06
THEM6	7.56903e-23	0.660708	0.434	0.26	1.91406e-18	9.26874e-22
BCL2L2	8.11209e-05	0.65989	0.132	0.087	1	0.000140175
NRIP1	4.05467e-18	0.659833	0.263	0.136	1.02535e-13	3.02628e-17
HECA	4.03484e-11	0.659759	0.128	0.06	1.02033e-06	1.4084e-10
BIRC2	1.86531e-14	0.659248	0.541	0.4	4.717e-10	9.34409e-14
CPNE1	1.28109e-35	0.658962	0.631	0.4	3.23962e-31	4.90089e-34
PTPN20	0.000636281	0.658856	0.104	0.069	1	0.000994707
BTBD6	2.77729e-13	0.658639	0.17	0.083	7.02321e-09	1.22318e-12
DNAAF4	6.1181e-14	0.658599	0.143	0.063	1.54714e-09	2.91258e-13
GNB4	5.1253e-22	0.658527	0.378	0.217	1.29609e-17	5.72302e-21
GLCE	6.2239e-26	0.658078	0.342	0.172	1.5739e-21	1.01328e-24
ARL10	6.30458e-08	0.65797	0.121	0.064	0.0015943	1.54775e-07
ZBTB21	1.49152e-07	0.657735	0.16	0.096	0.00377175	3.50527e-07
CTSB	4.57939e-32	0.657593	0.861	0.643	1.15804e-27	1.2936e-30
TMEM136	8.55614e-11	0.657338	0.228	0.135	2.16368e-06	2.87939e-10
CYTOR	8.65598e-18	0.657006	0.456	0.303	2.18892e-13	6.25406e-17
CPE	2.97793e-24	0.656999	0.185	0.068	7.5306e-20	4.19913e-23
CELSR2	2.20645e-06	0.656825	0.27	0.194	0.0557967	4.56432e-06
SLC35B2	8.12496e-29	0.656815	0.638	0.418	2.05464e-24	1.75756e-27
FOS	5.68474e-40	0.656749	0.803	0.577	1.43756e-35	2.90399e-38
AC097534.2	1.74355e-08	0.656678	0.234	0.151	0.000440909	4.52931e-08
ASAP2	9.2695e-06	0.656662	0.138	0.085	0.234407	1.79647e-05
AXIN1	1.41023e-09	0.65665	0.168	0.094	3.5662e-05	4.14851e-09
EXT2	4.57282e-10	0.656581	0.312	0.212	1.15637e-05	1.41477e-09
TOMM70	1.93243e-30	0.656382	0.47	0.259	4.88673e-26	4.89186e-29
FIBIN	1.61425e-09	0.656116	0.115	0.055	4.08212e-05	4.71616e-09
VCPIP1	4.13879e-17	0.65604	0.334	0.196	1.04662e-12	2.77579e-16
IER5	1.1994e-27	0.655757	0.282	0.125	3.03304e-23	2.3522e-26
TM2D1	2.11805e-33	0.655664	0.598	0.372	5.35613e-29	6.54678e-32
WDR36	3.93579e-13	0.655324	0.22	0.12	9.95283e-09	1.70524e-12
C1GALT1	1.23805e-21	0.65477	0.604	0.411	3.13078e-17	1.33356e-20
INPP5E	2.10281e-11	0.654745	0.131	0.062	5.31758e-07	7.60129e-11
EPC2	2.32966e-07	0.653892	0.16	0.096	0.00589125	5.37871e-07
NCOR2	9.57034e-18	0.653717	0.466	0.31	2.42015e-13	6.86666e-17
ATP6V0A2	2.8947e-09	0.653598	0.22	0.136	7.32013e-05	8.19606e-09
HIVEP2	1.4323e-08	0.653251	0.142	0.078	0.0003622	3.76547e-08
CUL7	9.40796e-08	0.653066	0.255	0.171	0.00237908	2.26593e-07
C12orf49	5.52636e-18	0.652965	0.309	0.173	1.39751e-13	4.07832e-17
TSPOAP1	1.56535e-13	0.65227	0.191	0.095	3.95847e-09	7.09944e-13
SEMA4F	7.02052e-09	0.650835	0.153	0.084	0.000177535	1.91348e-08
MAP3K3	0.000195147	0.650607	0.104	0.067	1	0.000323199
NOV	8.03988e-12	0.650606	0.181	0.095	2.03312e-07	3.03756e-11
SAMD4B	8.71531e-09	0.650564	0.355	0.258	0.000220393	2.3484e-08
GPR89B	1.91894e-13	0.650466	0.241	0.134	4.85262e-09	8.607e-13
CSPP1	1.55591e-15	0.650329	0.367	0.234	3.9346e-11	8.78459e-15
AMMECR1	1.77299e-08	0.650328	0.188	0.114	0.000448354	4.59878e-08
SRRD	5.88404e-07	0.650185	0.145	0.086	0.0148796	1.29207e-06
JMJD1C	1.0243e-33	0.649826	0.643	0.413	2.59025e-29	3.23641e-32
SLF2	4.81254e-06	0.649611	0.221	0.155	0.121699	9.62846e-06
ETV6	1.26523e-15	0.649283	0.527	0.36	3.19952e-11	7.23438e-15
SLC38A6	1.88098e-10	0.64901	0.172	0.094	4.75663e-06	6.13405e-10
SCARB1	1.29674e-17	0.648745	0.562	0.408	3.2792e-13	9.1805e-17
MBD1	2.25412e-17	0.64843	0.35	0.209	5.70021e-13	1.56723e-16
MXRA7	2.19958e-05	0.648384	0.21	0.153	0.55623	4.06601e-05
DCBLD1	4.51845e-05	0.648172	0.118	0.074	1	8.05914e-05
ATF3	3.04835e-18	0.647959	0.433	0.278	7.70868e-14	2.30341e-17
RNF217	4.33348e-11	0.647852	0.16	0.082	1.09585e-06	1.50525e-10
FKBP7	1.75512e-10	0.647832	0.277	0.176	4.43834e-06	5.74114e-10
SGSH	1.51776e-10	0.647736	0.177	0.097	3.83812e-06	4.98576e-10
TMEM30B	1.97241e-07	0.647672	0.223	0.15	0.00498783	4.58866e-07
OPRK1	1.62431e-05	0.647612	0.104	0.061	0.410755	3.05354e-05
CAMSAP2	9.16859e-14	0.647515	0.348	0.222	2.31855e-09	4.27884e-13
UBA6-AS1	5.48614e-08	0.647198	0.159	0.093	0.00138734	1.35423e-07
ST3GAL6	9.0335e-06	0.646721	0.229	0.166	0.228439	1.75386e-05
RAP1GAP2	4.81439e-07	0.646679	0.108	0.058	0.0121746	1.06596e-06
NOM1	1.57419e-11	0.646396	0.181	0.096	3.98082e-07	5.76619e-11
ST8SIA1	8.06612e-20	0.646269	0.338	0.186	2.03976e-15	7.01448e-19
MAP3K6	1.29343e-10	0.646208	0.224	0.132	3.27084e-06	4.28184e-10
PCOLCE	1.23595e-08	0.645793	0.299	0.205	0.000312547	3.28061e-08
URB1	9.07733e-11	0.645791	0.248	0.151	2.29547e-06	3.04877e-10
HMGXB4	1.51304e-29	0.645708	0.513	0.301	3.82618e-25	3.5171e-28
PNKP	4.34037e-16	0.645519	0.401	0.256	1.09759e-11	2.62608e-15
DDR2	5.0932e-10	0.64517	0.421	0.311	1.28797e-05	1.56464e-09
ZMIZ1	3.02453e-17	0.64503	0.35	0.21	7.64844e-13	2.07337e-16
RANBP9	1.39392e-22	0.644811	0.259	0.12	3.52494e-18	1.65851e-21
KCTD15	7.30282e-15	0.644637	0.202	0.102	1.84674e-10	3.80344e-14
HOXB13	3.28076e-12	0.644527	0.124	0.055	8.29638e-08	1.29815e-11
SACS	2.79181e-09	0.64414	0.114	0.056	7.05992e-05	7.91862e-09
PITPNM1	4.1206e-14	0.643823	0.202	0.103	1.04202e-09	2.00301e-13
NKTR	2.84869e-27	0.643751	0.637	0.428	7.20376e-23	5.3529e-26
KDM7A	3.13388e-12	0.643638	0.275	0.168	7.92496e-08	1.24349e-11
RHPN1	7.39516e-22	0.643537	0.3	0.154	1.87009e-17	8.1404e-21
SLC39A6	5.45639e-29	0.643235	0.673	0.454	1.37981e-24	1.2028e-27
HMGXB3	8.97422e-22	0.642753	0.374	0.212	2.2694e-17	9.8405e-21
NUP188	5.76698e-08	0.642727	0.152	0.087	0.00145836	1.4215e-07
ZKSCAN8	6.19253e-06	0.642692	0.132	0.082	0.156597	1.2243e-05
IFI27L2	6.374e-37	0.642196	0.43	0.201	1.61186e-32	2.65251e-35
TNPO2	2.76869e-10	0.641759	0.273	0.174	7.00146e-06	8.85296e-10
SRSF11	3.22856e-34	0.641537	0.885	0.646	8.16438e-30	1.09297e-32
P4HB	1.17557e-30	0.64142	0.961	0.842	2.97279e-26	3.03904e-29
PRKAB2	1.61129e-13	0.641279	0.334	0.209	4.07463e-09	7.28453e-13
CDA	1.47565e-16	0.640864	0.131	0.05	3.73163e-12	9.39462e-16
ADAM10	1.59269e-21	0.640565	0.484	0.315	4.0276e-17	1.68576e-20
HSPB6	4.38824e-24	0.640467	0.234	0.099	1.1097e-19	6.09708e-23
ULK3	9.12447e-11	0.6404	0.241	0.147	2.3074e-06	3.06219e-10
ZNF592	3.1314e-15	0.640211	0.352	0.215	7.91869e-11	1.70044e-14
RAPGEF2	1.62995e-05	0.640082	0.152	0.098	0.412181	3.06346e-05
TMEM263	7.11343e-35	0.63993	0.534	0.303	1.79884e-30	2.53911e-33
TOR1B	4.33859e-12	0.639906	0.234	0.134	1.09714e-07	1.6893e-11
CDC42EP3	2.67468e-20	0.63979	0.619	0.43	6.76374e-16	2.46678e-19
ARL13B	2.42408e-10	0.639742	0.298	0.199	6.13002e-06	7.79489e-10
PRSS21	9.62169e-27	0.639741	0.185	0.064	2.43313e-22	1.71363e-25
FAM83H	2.46161e-17	0.639217	0.334	0.197	6.22493e-13	1.70455e-16
STRIP1	3.26767e-13	0.639142	0.207	0.11	8.26327e-09	1.42445e-12
SEMA6C	1.32341e-10	0.639102	0.104	0.046	3.34664e-06	4.37768e-10
STPG1	6.69738e-11	0.639053	0.163	0.085	1.69363e-06	2.2845e-10
RNASEL	0.00149894	0.638459	0.103	0.071	1	0.00225052
TMEM115	4.36039e-25	0.637983	0.381	0.206	1.10266e-20	6.59548e-24
SPTAN1	3.22735e-17	0.637812	0.508	0.35	8.16133e-13	2.20437e-16
GON4L	1.99419e-21	0.637645	0.516	0.336	5.04291e-17	2.08486e-20
SLC26A11	3.71846e-07	0.637569	0.138	0.08	0.00940324	8.34355e-07
MFSD8	1.8698e-06	0.637363	0.14	0.085	0.0472836	3.90102e-06
TLNRD1	6.4101e-10	0.637084	0.223	0.136	1.62099e-05	1.94884e-09
C6orf120	7.69894e-19	0.637065	0.255	0.126	1.94691e-14	6.17871e-18
ADPGK	2.32656e-22	0.637046	0.369	0.203	5.88341e-18	2.71146e-21
LTC4S	0.000374753	0.637022	0.12	0.081	1	0.000599929
SLC35B3	2.76666e-13	0.636662	0.317	0.195	6.99633e-09	1.21913e-12
PPP6R3	2.56535e-15	0.636541	0.42	0.28	6.48727e-11	1.41194e-14
HELZ2	1.94122e-08	0.636312	0.216	0.137	0.000490895	5.01531e-08
PEPD	4.06782e-13	0.635948	0.474	0.339	1.02867e-08	1.75798e-12
RAPGEF1	1.26898e-09	0.635834	0.21	0.125	3.20899e-05	3.75239e-09
SMG6	1.38442e-08	0.635634	0.175	0.103	0.000350092	3.64633e-08
RHOB	3.03763e-18	0.635396	0.576	0.417	7.68155e-14	2.29938e-17
MCM3AP	9.80758e-13	0.635299	0.323	0.204	2.48014e-08	4.08737e-12
FAM13B	4.30292e-17	0.634831	0.312	0.175	1.08812e-12	2.86783e-16
ZNF844	3.52113e-12	0.634618	0.16	0.079	8.90423e-08	1.38619e-11
FAM131A	1.33127e-13	0.634229	0.209	0.11	3.36652e-09	6.0798e-13
ITGB5	2.6452e-09	0.634164	0.216	0.132	6.68919e-05	7.53211e-09
TAF1A	7.54068e-08	0.634046	0.117	0.061	0.00190689	1.83536e-07
OBSCN	1.10733e-05	0.63389	0.285	0.216	0.280021	2.12954e-05
DGCR8	8.7124e-08	0.633843	0.26	0.178	0.00220319	2.10494e-07
JUNB	3.41389e-22	0.633506	0.857	0.694	8.63305e-18	3.90401e-21
SNX29	5.74067e-06	0.633494	0.2	0.138	0.14517	1.13839e-05
TNS1	1.1252e-06	0.633373	0.217	0.145	0.028454	2.39916e-06
HOXB7	4.72783e-14	0.633316	0.157	0.072	1.19557e-09	2.28128e-13
DZIP3	0.000166167	0.63301	0.143	0.098	1	0.00027714
MAFG	2.26395e-06	0.632571	0.184	0.121	0.0572507	4.67418e-06
BRAF	1.60198e-12	0.631807	0.317	0.204	4.0511e-08	6.50477e-12
RFX2	7.13205e-05	0.63137	0.106	0.065	1	0.000124297
SIAH2	9.52497e-19	0.630157	0.296	0.159	2.40867e-14	7.56588e-18
LRPAP1	2.27868e-36	0.629771	0.73	0.489	5.76232e-32	9.08383e-35
ZBTB14	4.51974e-05	0.629547	0.111	0.069	1	8.05976e-05
MAP2	0.000435417	0.629381	0.184	0.136	1	0.000693012
AHR	1.68556e-08	0.629023	0.309	0.221	0.000426244	4.39203e-08
E4F1	1.32451e-15	0.628683	0.306	0.179	3.34941e-11	7.52288e-15
RNPC3	3.65891e-07	0.628595	0.357	0.27	0.00925265	8.22724e-07
CCDC82	8.42362e-09	0.628522	0.318	0.231	0.000213016	2.27555e-08
RNASE4	5.28583e-16	0.628463	0.292	0.167	1.33668e-11	3.1578e-15
DYNC2H1	0.00206134	0.628218	0.132	0.097	1	0.00304876
RUFY2	2.52081e-08	0.627709	0.199	0.123	0.000637464	6.44057e-08
ANKLE2	1.34153e-13	0.627443	0.449	0.319	3.39247e-09	6.12339e-13
OSTM1	3.0042e-09	0.627439	0.27	0.177	7.59703e-05	8.50045e-09
SH3PXD2B	2.11613e-13	0.627222	0.385	0.254	5.35128e-09	9.47153e-13
CHCHD7	3.77768e-19	0.626976	0.551	0.391	9.55301e-15	3.09879e-18
B4GALT7	1.58079e-27	0.626899	0.402	0.214	3.9975e-23	3.05107e-26
IFT46	5.90771e-09	0.626458	0.143	0.077	0.000149394	1.62315e-08
TFB1M	2.55436e-11	0.626299	0.21	0.119	6.45946e-07	9.12912e-11
NUP107	7.09761e-15	0.626212	0.298	0.173	1.79484e-10	3.69882e-14
NSMF	1.5854e-06	0.62504	0.166	0.104	0.0400916	3.32719e-06
C1orf52	2.13251e-26	0.625029	0.462	0.27	5.39268e-22	3.62399e-25
NAPB	5.66091e-05	0.624751	0.104	0.063	1	9.96764e-05
ZNF275	2.63561e-09	0.624748	0.149	0.081	6.66494e-05	7.50732e-09
TMEM181	1.91362e-10	0.62474	0.28	0.18	4.83917e-06	6.23096e-10
ZNF490	2.53204e-05	0.624709	0.128	0.08	0.640302	4.65736e-05
PHLPP1	9.56844e-05	0.624421	0.159	0.109	1	0.000163682
TOR1A	1.65217e-17	0.624416	0.31	0.177	4.178e-13	1.16005e-16
AHI1	3.57302e-17	0.624221	0.341	0.201	9.03546e-13	2.41916e-16
RALGAPA1	1.6971e-18	0.62408	0.399	0.247	4.29163e-14	1.31498e-17
ALG2	8.22264e-16	0.623947	0.378	0.24	2.07934e-11	4.8112e-15
SPRED1	1.19699e-12	0.623284	0.202	0.108	3.02696e-08	4.9353e-12
NAA25	1.68483e-11	0.622933	0.288	0.18	4.26059e-07	6.1503e-11
HES6	7.53313e-19	0.622892	0.197	0.087	1.90498e-14	6.05703e-18
STARD3	4.62862e-19	0.6228	0.334	0.187	1.17049e-14	3.77503e-18
GPR89A	1.79814e-10	0.622738	0.278	0.177	4.54715e-06	5.87513e-10
FCHSD2	4.79463e-09	0.622674	0.204	0.125	0.000121247	1.32888e-08
ATG16L2	0.000359279	0.62256	0.146	0.102	1	0.000576237
WRNIP1	9.84015e-10	0.622326	0.274	0.178	2.48838e-05	2.9393e-09
ZBTB5	0.000203717	0.622073	0.149	0.103	1	0.000336218
LRP6	2.93957e-13	0.621871	0.484	0.337	7.43358e-09	1.28999e-12
RAB28	6.77777e-15	0.621627	0.345	0.209	1.71396e-10	3.54513e-14
NUPR2	2.00147e-08	0.621514	0.31	0.224	0.000506132	5.16159e-08
WDR54	4.76402e-08	0.621367	0.291	0.206	0.00120473	1.18455e-07
MANEA	3.81455e-06	0.621263	0.152	0.096	0.0964623	7.70953e-06
PCSK1N	5.10141e-15	0.620855	0.437	0.284	1.29004e-10	2.72171e-14
ZNF217	1.18247e-14	0.620728	0.399	0.267	2.99024e-10	6.0297e-14
MROH1	7.74257e-28	0.620313	0.378	0.194	1.95794e-23	1.53609e-26
AGK	1.11358e-11	0.620286	0.256	0.158	2.81603e-07	4.14846e-11
NCOA2	1.20701e-09	0.620265	0.378	0.276	3.05229e-05	3.5766e-09
DDX31	1.20542e-10	0.620212	0.186	0.103	3.04826e-06	4.00132e-10
C8orf82	4.40293e-25	0.619696	0.462	0.277	1.11341e-20	6.64803e-24
FAS	9.37498e-07	0.619641	0.181	0.116	0.0237074	2.01608e-06
CHST14	8.50646e-08	0.619594	0.163	0.097	0.00215111	2.0581e-07
ZNF251	2.90746e-20	0.619121	0.263	0.13	7.35238e-16	2.66992e-19
WNT7B	6.21775e-12	0.618922	0.149	0.072	1.57234e-07	2.37864e-11
SERPINH1	1.35956e-20	0.618908	0.687	0.508	3.43805e-16	1.29881e-19
UBE2W	1.56545e-14	0.618784	0.288	0.168	3.95871e-10	7.87898e-14
LEMD2	1.47857e-10	0.618774	0.277	0.175	3.73901e-06	4.86826e-10
METTL17	5.2495e-26	0.618435	0.444	0.247	1.32749e-21	8.57921e-25
TXLNA	3.10907e-23	0.618267	0.395	0.219	7.86221e-19	3.9945e-22
ZNF281	3.1715e-21	0.61826	0.362	0.203	8.02008e-17	3.24413e-20
NAA35	1.2643e-12	0.618212	0.261	0.154	3.19717e-08	5.19545e-12
TRIM47	1.22327e-24	0.61815	0.609	0.406	3.09341e-20	1.77177e-23
TEX9	7.1751e-09	0.618098	0.203	0.124	0.000181444	1.95437e-08
VWA1	8.29926e-10	0.617342	0.318	0.216	2.09872e-05	2.49651e-09
DDX11	2.36569e-07	0.617327	0.252	0.176	0.00598235	5.45746e-07
ATP2C1	2.86557e-19	0.617246	0.524	0.355	7.24645e-15	2.37341e-18
C5orf15	9.22916e-29	0.617106	0.526	0.317	2.33387e-24	1.98823e-27
AC097376.2	2.29474e-09	0.617063	0.257	0.164	5.80294e-05	6.57589e-09
TMEM184B	1.44633e-20	0.617054	0.438	0.267	3.65747e-16	1.37862e-19
FBXL6	1.22443e-15	0.616783	0.22	0.111	3.09635e-11	7.0105e-15
FKBP9	2.29133e-14	0.616735	0.441	0.301	5.79432e-10	1.14245e-13
BACH1	4.58872e-14	0.616684	0.317	0.192	1.1604e-09	2.21918e-13
RAB24	1.76776e-31	0.61646	0.594	0.362	4.4703e-27	4.77238e-30
CLASRP	1.51923e-16	0.616267	0.441	0.291	3.84182e-12	9.63608e-16
PPP1R9B	4.46744e-08	0.615335	0.182	0.11	0.00112973	1.11471e-07
DNAJA4	1.84547e-16	0.615259	0.284	0.154	4.66683e-12	1.15678e-15
IQSEC1	1.33294e-12	0.615213	0.195	0.102	3.37074e-08	5.46818e-12
ATP2B1-AS1	3.88811e-12	0.615169	0.171	0.087	9.83224e-08	1.52223e-11
ZHX2	2.7575e-07	0.614864	0.154	0.092	0.00697316	6.30001e-07
AAR2	1.57196e-23	0.614798	0.35	0.186	3.97518e-19	2.07592e-22
GALNT10	8.17816e-06	0.614492	0.113	0.066	0.206809	1.59798e-05
CRIP1	1.05098e-19	0.614462	0.289	0.152	2.65771e-15	9.05644e-19
TMED9	4.49004e-33	0.614402	0.833	0.641	1.13544e-28	1.35352e-31
GLT8D1	8.8689e-25	0.614305	0.423	0.243	2.24277e-20	1.29778e-23
AF117829.1	2.84004e-07	0.614111	0.392	0.3	0.0071819	6.47472e-07
DNAJC14	3.85842e-05	0.614078	0.142	0.093	0.975717	6.94581e-05
FZD4	3.65173e-06	0.613929	0.108	0.062	0.0923449	7.39798e-06
SPATA5L1	9.23511e-06	0.613914	0.1	0.057	0.233537	1.79056e-05
PRR16	2.58815e-07	0.613893	0.114	0.061	0.0065449	5.93853e-07
ARSB	1.99621e-09	0.613739	0.114	0.055	5.04802e-05	5.76691e-09
GHDC	2.06835e-07	0.613705	0.143	0.083	0.00523045	4.80531e-07
PHF1	1.5109e-26	0.613684	0.555	0.343	3.82077e-22	2.62516e-25
MYO15B	0.000786047	0.613583	0.1	0.065	1	0.00121525
METAP1D	9.89738e-07	0.613273	0.211	0.141	0.0250285	2.12254e-06
ARID1B	9.68719e-10	0.612776	0.28	0.187	2.4497e-05	2.89766e-09
SORBS3	3.09569e-22	0.612233	0.523	0.342	7.82838e-18	3.56401e-21
TMUB2	3.04084e-16	0.611973	0.401	0.258	7.68967e-12	1.86494e-15
ELP1	9.98437e-07	0.611933	0.185	0.12	0.0252485	2.14012e-06
ZCCHC8	1.09679e-09	0.611856	0.282	0.183	2.77355e-05	3.26244e-09
MIB1	9.0975e-12	0.611841	0.338	0.225	2.30058e-07	3.4235e-11
CTDSP2	2.29621e-20	0.611724	0.501	0.327	5.80665e-16	2.1362e-19
CSRNP2	1.43863e-09	0.611641	0.153	0.081	3.63801e-05	4.22477e-09
SYTL1	5.29779e-17	0.611273	0.431	0.277	1.3397e-12	3.50352e-16
STOML1	1.7723e-05	0.611237	0.121	0.074	0.448178	3.31277e-05
BLOC1S4	3.42804e-25	0.610882	0.421	0.243	8.66882e-21	5.22225e-24
S100PBP	7.25804e-11	0.610685	0.302	0.193	1.83541e-06	2.46781e-10
EFNA4	4.38841e-15	0.610554	0.367	0.23	1.10974e-10	2.35456e-14
TRIM52	0.00231484	0.610357	0.111	0.078	1	0.00340363
AEN	3.51511e-11	0.61013	0.204	0.115	8.88902e-07	1.23456e-10
ITGB4	1.44865e-08	0.610104	0.474	0.389	0.000366335	3.80729e-08
HIC2	0.000246649	0.609975	0.102	0.065	1	0.00040248
TNKS1BP1	2.73204e-14	0.609861	0.471	0.327	6.90879e-10	1.35192e-13
KIAA0232	3.46865e-19	0.60985	0.337	0.191	8.77153e-15	2.85628e-18
PAXIP1	3.91062e-05	0.60966	0.108	0.066	0.988918	7.03829e-05
IRS1	5.52674e-15	0.609307	0.185	0.087	1.3976e-10	2.93031e-14
MSTO1	2.00782e-19	0.609121	0.312	0.17	5.07739e-15	1.69256e-18
ANKRD13C	1.1491e-10	0.608283	0.25	0.152	2.90585e-06	3.81885e-10
RGS12	7.82146e-11	0.60786	0.182	0.099	1.97789e-06	2.64676e-10
GIGYF2	1.4058e-16	0.607689	0.416	0.265	3.55499e-12	8.9633e-16
ENOSF1	5.98012e-18	0.607441	0.572	0.406	1.51225e-13	4.39796e-17
RNF43	0.000132878	0.607103	0.122	0.08	1	0.000223984
IMPA1	2.48664e-20	0.607068	0.289	0.151	6.28822e-16	2.30331e-19
FBXO45	0.000321406	0.606835	0.122	0.083	1	0.000518124
IMMP2L	2.95068e-12	0.606811	0.314	0.2	7.46169e-08	1.17353e-11
UBE2Z	1.18284e-16	0.60645	0.419	0.272	2.99116e-12	7.60818e-16
ELMOD3	2.69018e-08	0.606209	0.268	0.18	0.000680293	6.85072e-08
NXN	2.09548e-07	0.606208	0.163	0.099	0.00529904	4.86435e-07
DEXI	2.94257e-13	0.605765	0.285	0.17	7.44118e-09	1.29065e-12
TRIQK	2.56231e-21	0.605664	0.523	0.344	6.47957e-17	2.64638e-20
TBC1D20	7.7764e-21	0.605357	0.412	0.244	1.9665e-16	7.65173e-20
HECTD4	9.08297e-05	0.605301	0.195	0.142	1	0.000155784
FAM83B	0.000400627	0.605081	0.132	0.091	1	0.000639669
ZNF92	3.19684e-07	0.605065	0.177	0.11	0.00808417	7.23977e-07
NCALD	1.5467e-08	0.604929	0.177	0.103	0.000391131	4.04505e-08
TAPT1	3.08437e-05	0.60423	0.104	0.062	0.779974	5.61758e-05
SLC25A24	3.63061e-19	0.603603	0.366	0.209	9.18108e-15	2.98676e-18
FAM210A	7.63145e-21	0.603232	0.387	0.228	1.92984e-16	7.51777e-20
NPIPA1	7.54759e-06	0.603203	0.139	0.087	0.190864	1.4819e-05
CCDC24	3.26517e-10	0.603066	0.227	0.137	8.25696e-06	1.03244e-09
AC005261.1	2.10572e-09	0.602615	0.239	0.152	5.32494e-05	6.06683e-09
GALNT2	5.20925e-13	0.602595	0.413	0.284	1.31732e-08	2.23093e-12
PPFIBP1	1.62569e-19	0.6025	0.627	0.442	4.11105e-15	1.38273e-18
TRIM73	0.000869372	0.602337	0.122	0.085	1	0.00133946
SEL1L	7.23036e-27	0.602259	0.505	0.301	1.82841e-22	1.30406e-25
HDGFL3	7.37573e-23	0.602117	0.356	0.192	1.86518e-18	9.05358e-22
MTR	2.13416e-13	0.602026	0.428	0.301	5.39686e-09	9.54219e-13
SLC20A2	6.32177e-15	0.601859	0.35	0.219	1.59865e-10	3.32088e-14
TSPAN12	6.28227e-12	0.601723	0.273	0.165	1.58866e-07	2.40225e-11
MELTF	2.12142e-10	0.60139	0.474	0.356	5.36464e-06	6.87085e-10
AARS2	3.37914e-05	0.601096	0.142	0.092	0.854517	6.12828e-05
PGPEP1	1.05157e-05	0.601038	0.106	0.061	0.265922	2.02596e-05
RBAK	0.000228296	0.601024	0.102	0.064	1	0.000374465
SLC20A1	3.63047e-20	0.600793	0.305	0.163	9.18074e-16	3.28785e-19
BTG1	5.70951e-33	0.600535	0.886	0.677	1.44382e-28	1.70307e-31
DNAJC13	0.000308236	0.600516	0.213	0.161	1	0.000498117
SLC39A4	1.59377e-16	0.600436	0.595	0.444	4.03032e-12	1.00714e-15
AIG1	2.8857e-22	0.600025	0.446	0.27	7.29737e-18	3.33125e-21
ERCC6L2	6.96849e-08	0.599555	0.217	0.139	0.00176219	1.69949e-07
NOL3	1.25151e-24	0.599545	0.623	0.421	3.16481e-20	1.8096e-23
RORA	9.01564e-22	0.599497	0.382	0.22	2.27988e-17	9.87323e-21
UBE2M	1.16634e-10	0.599439	0.221	0.131	2.94945e-06	3.87313e-10
SEC24A	1.91708e-12	0.599399	0.223	0.123	4.84792e-08	7.73269e-12
ABCA1	4.80555e-08	0.598707	0.228	0.149	0.00121523	1.19453e-07
RNF139	7.38484e-20	0.598493	0.356	0.2	1.86748e-15	6.46155e-19
ZNF609	1.56855e-07	0.598215	0.174	0.107	0.00396655	3.68326e-07
H1FX	3.87699e-20	0.598213	0.492	0.316	9.80414e-16	3.49996e-19
ZNF568	1.75971e-11	0.598211	0.195	0.106	4.44996e-07	6.40785e-11
H1F0	3.11822e-27	0.598021	0.846	0.684	7.88535e-23	5.83367e-26
MIGA1	3.32839e-13	0.597734	0.337	0.211	8.41683e-09	1.44944e-12
MYEF2	0.00325961	0.597636	0.142	0.107	1	0.00471317
PIGN	2.82707e-09	0.597621	0.252	0.162	7.14909e-05	8.01254e-09
POLR1B	0.00119427	0.597423	0.136	0.098	1	0.00181255
CLSTN1	1.35189e-20	0.597379	0.609	0.417	3.41865e-16	1.29293e-19
FRS2	1.00113e-05	0.59715	0.199	0.137	0.253165	1.93271e-05
ACTN1	4.20001e-11	0.59711	0.766	0.627	1.0621e-06	1.46127e-10
TOX	4.781e-14	0.596954	0.211	0.111	1.20902e-09	2.30563e-13
NT5E	3.43332e-08	0.59667	0.177	0.106	0.000868218	8.66045e-08
SLC43A2	9.42116e-05	0.59652	0.192	0.139	1	0.000161389
TPRX1	7.61125e-23	0.596377	0.135	0.043	1.92473e-18	9.30242e-22
GAS6	1.33967e-16	0.596327	0.376	0.23	3.38777e-12	8.58015e-16
KDSR	3.2675e-32	0.59618	0.693	0.47	8.26285e-28	9.32275e-31
PANX1	1.29096e-08	0.596153	0.171	0.101	0.000326459	3.41177e-08
MST1R	0.00125257	0.596135	0.106	0.071	1	0.00189765
ABCA2	4.69295e-09	0.596071	0.192	0.114	0.000118675	1.30239e-08
UBR5	2.17025e-21	0.59557	0.643	0.462	5.48813e-17	2.25785e-20
CASC4	2.34357e-15	0.595206	0.362	0.224	5.92642e-11	1.29656e-14
SLC38A2	5.01649e-36	0.595004	0.647	0.401	1.26857e-31	1.98128e-34
PATZ1	4.46827e-07	0.594872	0.206	0.136	0.0112994	9.93194e-07
MAGED2	5.2436e-30	0.594704	0.697	0.489	1.326e-25	1.26009e-28
PIGK	2.83736e-09	0.594555	0.221	0.139	7.17513e-05	8.03904e-09
MPI	1.20952e-21	0.594168	0.316	0.164	3.05863e-17	1.30448e-20
RASA3	3.92517e-18	0.594009	0.132	0.048	9.92598e-14	2.93476e-17
ATP6V1H	7.57275e-23	0.59395	0.502	0.32	1.915e-18	9.26874e-22
AJM1	3.62784e-15	0.593695	0.31	0.184	9.17408e-11	1.96253e-14
UNC13D	1.68998e-05	0.593579	0.106	0.063	0.427363	3.16932e-05
CHD8	9.58119e-14	0.593525	0.349	0.221	2.42289e-09	4.46895e-13
FAM193A	3.04322e-09	0.593475	0.184	0.105	7.6957e-05	8.608e-09
ZNF337-AS1	0.00280527	0.593121	0.1	0.069	1	0.00408392
ZNF302	2.13213e-19	0.592966	0.499	0.324	5.39174e-15	1.79204e-18
MKNK1	8.76578e-14	0.592915	0.248	0.14	2.21669e-09	4.09534e-13
MYO10	1.91022e-19	0.592733	0.48	0.312	4.83056e-15	1.61667e-18
POGZ	3.33355e-23	0.592723	0.569	0.389	8.42989e-19	4.26365e-22
MOV10	7.20265e-11	0.592641	0.252	0.156	1.82141e-06	2.45097e-10
DHX57	2.34821e-06	0.59211	0.157	0.097	0.0593815	4.84229e-06
PLEKHM2	5.33745e-13	0.591976	0.22	0.12	1.34973e-08	2.2824e-12
STIM2	4.17876e-07	0.591818	0.172	0.107	0.0105672	9.32487e-07
CC2D1B	1.92182e-06	0.591788	0.15	0.093	0.048599	4.0027e-06
PRRG2	2.03767e-07	0.591704	0.182	0.114	0.00515286	4.7379e-07
ZBTB11-AS1	5.5932e-08	0.591418	0.139	0.078	0.00141441	1.37946e-07
AFAP1	1.21309e-13	0.591414	0.307	0.187	3.06765e-09	5.57588e-13
HNRNPH2	1.55218e-14	0.591245	0.224	0.118	3.92515e-10	7.81678e-14
ZNF100	0.00028339	0.591034	0.136	0.093	1	0.000459707
SPAG1	7.8833e-07	0.591023	0.104	0.056	0.0199353	1.71213e-06
EXD2	4.88e-05	0.590918	0.147	0.098	1	8.65696e-05
SUOX	1.15477e-05	0.590867	0.118	0.072	0.292017	2.21477e-05
MIDN	4.83763e-26	0.590832	0.494	0.297	1.22334e-21	7.95179e-25
RIMKLB	1.62328e-08	0.590365	0.261	0.174	0.000410496	4.23493e-08
RBM5	2.53885e-14	0.59035	0.345	0.217	6.42026e-10	1.26144e-13
AGAP2-AS1	7.37568e-15	0.59034	0.328	0.202	1.86516e-10	3.8367e-14
FXR2	0.00151092	0.589635	0.124	0.087	1	0.00226811
MLLT11	1.88331e-19	0.589411	0.224	0.104	4.76251e-15	1.59548e-18
POLK	7.98094e-11	0.589265	0.252	0.153	2.01822e-06	2.69859e-10
RNF168	5.97889e-19	0.589142	0.401	0.243	1.51194e-14	4.84847e-18
UBTD2	2.42875e-05	0.589142	0.134	0.084	0.614183	4.47413e-05
HTT	3.11681e-16	0.589111	0.27	0.147	7.88178e-12	1.90742e-15
DMWD	2.28686e-05	0.589106	0.128	0.08	0.578302	4.22369e-05
CLPX	4.89877e-27	0.588694	0.394	0.209	1.2388e-22	9.00676e-26
SLC31A2	0.000431272	0.588242	0.113	0.074	1	0.00068667
SH3PXD2A	4.58811e-11	0.588162	0.35	0.232	1.16024e-06	1.5911e-10
BBIP1	1.34319e-21	0.588093	0.309	0.16	3.39666e-17	1.44135e-20
MIPOL1	0.00330367	0.588003	0.156	0.118	1	0.00477365
RNF207	0.000238375	0.587905	0.143	0.098	1	0.00038965
ERICH1	2.96078e-13	0.58739	0.405	0.272	7.48721e-09	1.2973e-12
TBC1D8	5.58383e-15	0.587361	0.348	0.216	1.41204e-10	2.95874e-14
STK3	2.4197e-19	0.587285	0.53	0.36	6.11893e-15	2.02377e-18
TMEM41A	1.726e-18	0.587207	0.448	0.283	4.36471e-14	1.33616e-17
ERN1	3.01413e-07	0.586854	0.253	0.175	0.00762214	6.85512e-07
KTI12	4.64995e-09	0.586851	0.103	0.049	0.000117588	1.29088e-08
BLOC1S6	1.31273e-20	0.586788	0.381	0.221	3.31964e-16	1.25689e-19
SSH3	4.30963e-16	0.586484	0.373	0.228	1.08982e-11	2.60933e-15
CYP7B1	2.72899e-10	0.586251	0.309	0.205	6.90108e-06	8.73586e-10
SLC39A8	9.70678e-15	0.58614	0.185	0.089	2.45465e-10	4.97648e-14
ZNF34	2.21162e-20	0.585847	0.216	0.096	5.59274e-16	2.06879e-19
SLC30A1	1.27741e-11	0.585801	0.136	0.064	3.23032e-07	4.71553e-11
SEC23A	4.0614e-12	0.585449	0.293	0.184	1.02705e-07	1.58499e-11
UQCC1	6.42564e-08	0.585415	0.199	0.123	0.00162492	1.57611e-07
NLGN2	1.20602e-10	0.585181	0.15	0.077	3.04979e-06	4.00178e-10
FEM1B	8.68598e-19	0.585038	0.345	0.197	2.19651e-14	6.91878e-18
GPAT4	8.92187e-15	0.584995	0.317	0.193	2.25616e-10	4.60172e-14
ATP6V0A1	9.92149e-14	0.584831	0.27	0.156	2.50895e-09	4.61758e-13
SPON2	1.3792e-06	0.584585	0.295	0.217	0.0348773	2.9196e-06
SMURF1	2.58959e-05	0.584441	0.209	0.149	0.654855	4.75808e-05
NUMA1	4.86493e-18	0.582833	0.619	0.442	1.23024e-13	3.60579e-17
BOC	3.73711e-09	0.582789	0.345	0.248	9.45041e-05	1.04666e-08
ASL	5.49085e-17	0.582754	0.373	0.227	1.38853e-12	3.62558e-16
AC060780.1	5.51995e-07	0.582698	0.218	0.146	0.0139588	1.21524e-06
LRFN4	0.00204668	0.582636	0.221	0.177	1	0.00302866
TOR1AIP2	1.81057e-16	0.582425	0.437	0.29	4.57856e-12	1.13657e-15
BTAF1	4.43084e-10	0.58233	0.252	0.158	1.12047e-05	1.37353e-09
PISD	8.07913e-07	0.582281	0.221	0.148	0.0204305	1.75243e-06
ATF7	1.20612e-13	0.582187	0.332	0.206	3.05002e-09	5.54982e-13
PTPRM	3.67672e-07	0.582173	0.164	0.101	0.00929768	8.26075e-07
MUC5B	0.000984666	0.58183	0.287	0.233	1	0.00150811
YIPF5	7.35958e-22	0.58177	0.508	0.328	1.86109e-17	8.1117e-21
FANCC	4.2045e-05	0.581698	0.114	0.071	1	7.54334e-05
HOOK3	1.69061e-27	0.581671	0.611	0.406	4.27523e-23	3.24834e-26
RIPOR1	1.20073e-16	0.581161	0.298	0.166	3.0364e-12	7.7134e-16
WDR53	1.03716e-07	0.580902	0.122	0.067	0.00262277	2.4847e-07
APLP1	4.63759e-11	0.580759	0.223	0.128	1.17275e-06	1.60696e-10
FAM129B	6.6653e-26	0.580648	0.497	0.294	1.68552e-21	1.07897e-24
CCDC9	1.15881e-11	0.579741	0.185	0.099	2.9304e-07	4.30754e-11
LCLAT1	6.6244e-05	0.579483	0.213	0.156	1	0.000115829
VWA8	0.0032142	0.578998	0.167	0.13	1	0.00465225
TMEM251	7.83482e-14	0.578896	0.195	0.098	1.98127e-09	3.68461e-13
CHD2	6.03983e-20	0.57866	0.619	0.437	1.52735e-15	5.33393e-19
PAWR	1.60817e-08	0.578342	0.366	0.277	0.000406674	4.19807e-08
ULK1	5.76557e-09	0.578053	0.199	0.12	0.0001458	1.58511e-08
ZNF500	0.00078165	0.57783	0.117	0.079	1	0.00120911
TM2D3	8.13779e-29	0.57767	0.702	0.476	2.05788e-24	1.75756e-27
DPY19L4	6.62939e-13	0.577577	0.32	0.201	1.67644e-08	2.80811e-12
EBLN3P	6.4655e-18	0.57749	0.569	0.395	1.635e-13	4.71832e-17
IGSF8	3.96775e-30	0.577437	0.548	0.326	1.00336e-25	9.74128e-29
ZC3HC1	5.01672e-06	0.576576	0.16	0.102	0.126863	1.00205e-05
C4orf47	0.000320736	0.576432	0.129	0.087	1	0.000517337
TAF13	6.91962e-09	0.576341	0.161	0.091	0.000174983	1.8884e-08
C1RL	8.211e-16	0.576326	0.48	0.327	2.0764e-11	4.80769e-15
FAM91A1	2.01504e-19	0.576203	0.437	0.273	5.09564e-15	1.69697e-18
ZNF84	8.47213e-08	0.575639	0.318	0.228	0.00214243	2.05037e-07
TMEM209	4.01862e-13	0.575487	0.266	0.156	1.01623e-08	1.7376e-12
MTERF2	1.14104e-07	0.575436	0.206	0.133	0.00288547	2.71906e-07
FOSL2	3.78909e-17	0.57511	0.456	0.301	9.58184e-13	2.55329e-16
CCDC92	0.000116187	0.574871	0.163	0.113	1	0.000196938
AHDC1	4.97509e-14	0.574837	0.341	0.212	1.2581e-09	2.39248e-13
CLK3	1.06647e-23	0.574505	0.389	0.212	2.69689e-19	1.43503e-22
LPIN3	3.6891e-07	0.574334	0.16	0.097	0.00932898	8.28202e-07
ERMARD	1.48248e-07	0.574095	0.122	0.067	0.00374889	3.48498e-07
RPRD1A	1.15715e-19	0.574085	0.466	0.293	2.92621e-15	9.94128e-19
GATD1	2.71122e-09	0.574037	0.285	0.191	6.85613e-05	7.7021e-09
AC025159.1	0.00125834	0.573723	0.223	0.176	1	0.00190572
PLCG1	3.60258e-11	0.573675	0.284	0.179	9.11021e-07	1.26424e-10
NFE2L1	1.13069e-17	0.573663	0.515	0.35	2.85928e-13	8.05165e-17
GINM1	5.60645e-27	0.573481	0.554	0.335	1.41776e-22	1.02417e-25
SAP30	1.40225e-06	0.573419	0.172	0.111	0.0354602	2.96398e-06
ZNF286A	8.88095e-11	0.573398	0.146	0.073	2.24581e-06	2.98516e-10
PAG1	5.113e-14	0.573324	0.199	0.103	1.29298e-09	2.45464e-13
TARS2	3.56621e-07	0.573257	0.218	0.145	0.00901823	8.02735e-07
SIGIRR	2.14726e-17	0.572853	0.36	0.215	5.43e-13	1.49659e-16
CTSL	2.87366e-33	0.572843	0.35	0.161	7.26692e-29	8.78682e-32
ZBTB4	4.3629e-08	0.572207	0.203	0.128	0.00110329	1.08978e-07
PLD1	0.000161756	0.572078	0.139	0.094	1	0.000270153
GFM1	1.71574e-12	0.572048	0.35	0.231	4.33875e-08	6.93694e-12
ZNF736	7.55465e-05	0.57204	0.199	0.145	1	0.00013102
INTU	1.31487e-05	0.57191	0.131	0.081	0.332505	2.50105e-05
ZNF703	2.57872e-08	0.571849	0.216	0.137	0.000652106	6.57473e-08
SLC30A5	1.01556e-15	0.571756	0.449	0.298	2.56814e-11	5.87371e-15
ANKRD36B	2.06473e-09	0.571163	0.259	0.165	5.22128e-05	5.95476e-09
CCDC142	1.70507e-06	0.570925	0.113	0.063	0.0431179	3.56957e-06
ATP11B	2.44938e-07	0.57058	0.234	0.159	0.006194	5.64291e-07
PLCB4	2.15301e-06	0.570421	0.318	0.236	0.0544452	4.46241e-06
FAM76B	0.00144786	0.570405	0.191	0.147	1	0.00217765
ODR4	6.56695e-12	0.570222	0.37	0.248	1.66065e-07	2.50213e-11
MGAT5	4.3611e-11	0.56981	0.298	0.189	1.10283e-06	1.51423e-10
MLH3	1.28299e-08	0.569398	0.188	0.111	0.000324443	3.39425e-08
PGAM5	0.00233415	0.569272	0.114	0.081	1	0.00343085
APMAP	6.37296e-34	0.56924	0.633	0.389	1.61159e-29	2.0751e-32
ZBTB45	1.14728e-06	0.569139	0.182	0.118	0.0290125	2.4426e-06
KAT6A	5.00102e-18	0.569111	0.419	0.267	1.26466e-13	3.70023e-17
RBBP6	2.11145e-21	0.569042	0.67	0.476	5.33944e-17	2.19936e-20
EEPD1	2.07647e-08	0.568945	0.107	0.053	0.000525097	5.34854e-08
IRX2	1.73025e-09	0.568852	0.15	0.079	4.37546e-05	5.03265e-09
BNIP3L	1.9164e-32	0.568804	0.783	0.564	4.84618e-28	5.55389e-31
BTBD3	4.07178e-22	0.568777	0.334	0.177	1.02967e-17	4.63151e-21
MAP2K1	1.93967e-24	0.568609	0.452	0.268	4.90503e-20	2.77174e-23
TRIM28	2.06528e-18	0.568511	0.549	0.379	5.22267e-14	1.58586e-17
CMTR1	5.42718e-05	0.568497	0.211	0.152	1	9.57189e-05
CRAMP1	1.80657e-06	0.568452	0.154	0.097	0.0456846	3.77372e-06
CCDC74A	1.07894e-15	0.568327	0.217	0.109	2.72842e-11	6.215e-15
PAQR4	0.000148642	0.568308	0.213	0.158	1	0.000249079
INPPL1	8.47118e-09	0.56828	0.309	0.215	0.000214219	2.28695e-08
NUDT19	3.78551e-07	0.567852	0.142	0.083	0.00957281	8.48731e-07
KLHL28	8.12093e-05	0.567847	0.171	0.119	1	0.000140299
ARHGAP35	3.58035e-07	0.567618	0.3	0.216	0.00905398	8.05484e-07
MAP3K5	1.01569e-10	0.567595	0.111	0.05	2.56849e-06	3.39268e-10
COL4A2	6.23159e-11	0.567547	0.259	0.155	1.57585e-06	2.13758e-10
FAM174B	6.03458e-20	0.567539	0.328	0.179	1.52603e-15	5.33393e-19
TMEM41B	3.49954e-12	0.567353	0.327	0.212	8.84965e-08	1.37833e-11
ZC3H4	2.71964e-07	0.567277	0.204	0.133	0.00687743	6.22018e-07
TTC38	2.27241e-09	0.567261	0.197	0.117	5.74648e-05	6.51848e-09
FASTKD2	5.02103e-12	0.566725	0.25	0.146	1.26972e-07	1.93997e-11
ZCCHC9	3.1347e-17	0.566697	0.316	0.18	7.92703e-13	2.14452e-16
PPP3CC	1.04061e-15	0.56654	0.243	0.129	2.6315e-11	6.01047e-15
WDFY3	7.7717e-05	0.566415	0.17	0.116	1	0.000134565
PIEZO1	5.59171e-15	0.566409	0.388	0.25	1.41403e-10	2.96107e-14
POC1B	8.09174e-09	0.5664	0.136	0.073	0.000204624	2.18867e-08
UBE4A	1.79807e-14	0.566341	0.356	0.226	4.54696e-10	9.02313e-14
FAM174A	8.26823e-20	0.566334	0.341	0.187	2.09087e-15	7.18292e-19
INF2	3.37076e-17	0.565957	0.352	0.208	8.52397e-13	2.29497e-16
NOMO1	2.55871e-11	0.565355	0.249	0.149	6.47046e-07	9.14085e-11
ZNF891	0.000114369	0.565128	0.132	0.087	1	0.00019405
SAMD9	2.59937e-05	0.564927	0.14	0.091	0.657329	4.77503e-05
CDS2	1.57146e-20	0.564705	0.364	0.209	3.97391e-16	1.48957e-19
CLEC2B	2.23568e-09	0.564697	0.128	0.065	5.65359e-05	6.41742e-09
DNASE1	0.00380014	0.564294	0.168	0.131	1	0.00545224
PJA2	4.00061e-26	0.56391	0.527	0.325	1.01167e-21	6.63992e-25
MARK3	9.01361e-17	0.563576	0.384	0.236	2.27936e-12	5.85644e-16
OXSR1	4.29527e-14	0.563571	0.299	0.179	1.08619e-09	2.08317e-13
ANKRA2	6.02924e-08	0.563503	0.196	0.122	0.00152467	1.48314e-07
OTUD6B	2.68013e-07	0.563479	0.264	0.181	0.00677751	6.13474e-07
PPP4R1	1.14761e-13	0.563195	0.33	0.207	2.90209e-09	5.29492e-13
CNTROB	2.42611e-06	0.563145	0.145	0.088	0.0613515	4.98967e-06
FAM160B2	2.85443e-11	0.563125	0.255	0.155	7.21828e-07	1.01505e-10
MFSD12	6.82833e-08	0.562678	0.234	0.153	0.00172675	1.67055e-07
FARP2	4.95468e-06	0.562316	0.179	0.117	0.125294	9.90355e-06
SMC5	1.97333e-15	0.562172	0.537	0.375	4.99017e-11	1.10318e-14
PCGF3	4.15242e-17	0.562119	0.352	0.209	1.05006e-12	2.78055e-16
SNAPC3	9.70213e-15	0.562052	0.327	0.198	2.45348e-10	4.97648e-14
TUSC3	9.95949e-24	0.562041	0.655	0.452	2.51856e-19	1.3465e-22
NEK7	9.82381e-23	0.561362	0.481	0.298	2.48424e-18	1.18539e-21
ARL4D	6.49114e-08	0.561332	0.14	0.078	0.00164148	1.59126e-07
CNTNAP3	0.0047377	0.561315	0.142	0.107	1	0.00673061
CALCOCO1	4.3411e-08	0.560571	0.289	0.2	0.00109778	1.0854e-07
CAMK2N1	8.99713e-07	0.559835	0.135	0.079	0.0227519	1.93825e-06
ZNF397	4.07704e-09	0.559725	0.37	0.264	0.0001031	1.13776e-08
KDM3A	2.41369e-11	0.559725	0.357	0.241	6.10374e-07	8.65904e-11
FAM20B	5.40505e-05	0.558962	0.217	0.156	1	9.53878e-05
KLC1	6.4113e-17	0.558945	0.349	0.208	1.62129e-12	4.21377e-16
MESD	3.00541e-34	0.558919	0.748	0.499	7.60008e-30	1.02148e-32
STIM1	3.19407e-10	0.55871	0.378	0.27	8.07717e-06	1.01183e-09
BTBD2	8.64642e-09	0.558173	0.245	0.157	0.000218651	2.33204e-08
ZNF746	4.13158e-06	0.557872	0.11	0.062	0.104479	8.32857e-06
GZF1	2.25819e-06	0.557837	0.134	0.079	0.0571051	4.66374e-06
MGP	2.8125e-08	0.557327	0.915	0.838	0.000711225	7.14941e-08
C1orf216	6.44399e-12	0.557243	0.193	0.104	1.62956e-07	2.46078e-11
SLC19A1	5.77627e-05	0.556858	0.143	0.096	1	0.000101666
USP40	1.86629e-11	0.556788	0.185	0.1	4.71947e-07	6.78369e-11
SPOUT1	1.03735e-11	0.556553	0.241	0.142	2.62325e-07	3.87972e-11
CDH19	0.00164915	0.556511	0.238	0.191	1	0.0024639
LPGAT1	4.3202e-20	0.556032	0.513	0.336	1.09249e-15	3.87117e-19
PIGL	5.29686e-09	0.555904	0.236	0.149	0.000133947	1.46191e-08
WFS1	2.76622e-12	0.555696	0.21	0.116	6.9952e-08	1.10222e-11
TMEM143	6.25053e-07	0.555424	0.128	0.073	0.0158063	1.3696e-06
ETNK1	1.31802e-15	0.555375	0.551	0.389	3.333e-11	7.50601e-15
SELENOS	5.89089e-32	0.555337	0.865	0.638	1.48969e-27	1.64771e-30
PRRC2B	1.62865e-22	0.555266	0.708	0.498	4.11853e-18	1.92438e-21
FHL3	4.17363e-15	0.555049	0.321	0.195	1.05543e-10	2.24073e-14
ADIRF	1.26757e-13	0.555014	0.487	0.36	3.20544e-09	5.80444e-13
RASL12	8.20791e-07	0.554456	0.159	0.098	0.0207562	1.7781e-06
TBRG1	2.26916e-23	0.553811	0.46	0.274	5.73825e-19	2.93751e-22
HEXIM1	1.58185e-16	0.553544	0.281	0.152	4.00018e-12	1.00035e-15
ACADS	2.7218e-11	0.553422	0.253	0.153	6.88289e-07	9.68698e-11
PDLIM5	4.17544e-19	0.553399	0.782	0.575	1.05589e-14	3.41522e-18
HK1	3.11158e-24	0.552916	0.491	0.303	7.86857e-20	4.37313e-23
PPARD	6.87643e-09	0.552756	0.267	0.176	0.000173891	1.87745e-08
PARP16	3.57918e-14	0.552567	0.232	0.124	9.05102e-10	1.7518e-13
ACP2	7.65657e-08	0.552254	0.242	0.163	0.00193619	1.86198e-07
AC006504.5	9.99087e-05	0.551661	0.142	0.096	1	0.000170464
PPP1R15B	1.72984e-13	0.551649	0.321	0.199	4.37442e-09	7.80395e-13
SUZ12	2.78389e-13	0.551323	0.364	0.235	7.03989e-09	1.22546e-12
SREK1	4.08245e-20	0.551314	0.556	0.37	1.03237e-15	3.66604e-19
ELP3	1.3873e-07	0.550931	0.186	0.116	0.0035082	3.27025e-07
PTGFRN	5.22748e-07	0.550876	0.216	0.143	0.0132193	1.15353e-06
DNAJC22	1.18644e-05	0.550685	0.113	0.067	0.300027	2.27195e-05
CTDP1	3.59442e-09	0.550518	0.204	0.123	9.08958e-05	1.00868e-08
DXO	2.05028e-18	0.550464	0.421	0.262	5.18474e-14	1.57576e-17
BBC3	3.32402e-13	0.550051	0.236	0.13	8.40579e-09	1.44828e-12
AC100810.1	1.12355e-22	0.549959	0.389	0.216	2.84123e-18	1.35e-21
MPDZ	1.87117e-05	0.549869	0.185	0.127	0.473181	3.48232e-05
NEK11	1.15724e-09	0.549571	0.154	0.083	2.92643e-05	3.43867e-09
MYO1D	2.55411e-19	0.549435	0.292	0.153	6.45884e-15	2.12992e-18
LRRC8A	1.39627e-09	0.549309	0.22	0.133	3.5309e-05	4.10887e-09
KCTD3	6.14661e-11	0.549203	0.356	0.245	1.55435e-06	2.11013e-10
PPP1R3E	1.95634e-09	0.549028	0.256	0.163	4.94718e-05	5.6613e-09
GPX8	6.05981e-09	0.548941	0.149	0.082	0.000153241	1.66386e-08
SLC2A13	8.29665e-08	0.548923	0.134	0.074	0.00209806	2.00962e-07
NACC1	2.60868e-09	0.548886	0.238	0.149	6.59682e-05	7.43555e-09
SHPRH	8.28706e-10	0.548883	0.261	0.168	2.09563e-05	2.49372e-09
VSIG10	6.57289e-05	0.548817	0.191	0.136	1	0.000114975
BCAR1	7.36989e-13	0.548795	0.267	0.154	1.8637e-08	3.10788e-12
WDR11	8.94658e-08	0.548759	0.227	0.149	0.00226241	2.15846e-07
TCF12	2.4825e-16	0.548349	0.439	0.292	6.27775e-12	1.53577e-15
PPP1R12C	3.36225e-05	0.548256	0.154	0.103	0.850246	6.09895e-05
SAMD8	0.00011363	0.548137	0.167	0.116	1	0.000192835
SIRT1	0.00390415	0.54747	0.103	0.072	1	0.00559676
IKBKB	7.2188e-11	0.547454	0.331	0.222	1.82549e-06	2.45549e-10
ODF2	2.80996e-15	0.547318	0.357	0.222	7.10583e-11	1.53469e-14
ATG9A	5.95615e-15	0.547105	0.291	0.169	1.50619e-10	3.14041e-14
IFT80	2.49063e-08	0.54705	0.211	0.132	0.00062983	6.37299e-08
PHC3	5.2218e-12	0.547017	0.43	0.292	1.32049e-07	2.0148e-11
ADAR	6.63073e-25	0.546966	0.729	0.508	1.67678e-20	9.78664e-24
TSKU	5.86948e-19	0.546791	0.332	0.186	1.48427e-14	4.76428e-18
RDH10	1.79173e-13	0.546669	0.273	0.158	4.53093e-09	8.0661e-13
RNF19B	1.10746e-07	0.546521	0.154	0.091	0.00280054	2.64125e-07
LMAN2L	3.54303e-08	0.546308	0.252	0.167	0.000895962	8.92137e-08
ANKRD40	0.000381193	0.546176	0.143	0.101	1	0.000609622
GPT	3.63979e-11	0.545918	0.156	0.079	9.20431e-07	1.27677e-10
ACTR3B	3.33392e-17	0.545792	0.349	0.206	8.4308e-13	2.27351e-16
[truncated: 4,134 more rows]

## Sheet: Supplementary Table S2
Genes differentially expressed between Jag1WT and Jag1KO cells												Genes differentially expressed between Jag1KO+rescue and Jag1KO+ctrl cells												Genes differentially expressed between siCtrl and siJag1 cells
entrezid	symbol	fdr	pvalue	fc	log2fc	Jag1KO_meanExpression	Jag1KO_sdExpression	WT_meanExpression	WT_sdExpression			entrezid	symbol	fdr	pvalue	fc	log2fc	VectorCtrl_meanExpression	VectorCtrl_sdExpression	Jag1rescue_meanExpression	Jag1rescue_sdExpression			entrezid	symbol	fdr	pvalue	fc	log2fc	siJag1_meanExpression	siJag1_sdExpression	siCtrl_meanExpression	siCtrl_sdExpression
1293	COL6A3	0	7.2e-06	12.3984	3.63208	4.96009	0.228198	73.347	10.4143			5055	SERPINB2	0	0.0015303	8.02783	3.00501	878.772	1051.3	4862.41	2762.22			1293	COL6A3	0	7,29E-06	4.81285	2.26689	16.4572	5.38333	80.6819	7.13611
3280	HES1	0	0.000294194	6.0301	2.59218	1.8988	1.57724	15.6285	5.88361			4319	MMP10	0.00666667	0.00915908	6.90567	2.78778	41.0819	62.5431	108.817	51.1067			182	JAG1	0	1,46E-05	3.1976	1.67699	166.725	35.6963	532.471	92.3587
338785	KRT79	0	0.000132353	4.20833	2.07325	1.03785	0.467415	7.42223	0.45154			4884	NPTX1	0	7.16518e-06	6.66796	2.73725	0	0	5.76435	1.44575			3280	HES1	0	2,91E-05	2.67077	1.41726	4.42475	1.10092	13.2931	0.60389
9536	PTGES	0	0.000633655	4.09477	2.03378	11.856	5.35592	49.9714	12.839			3280	HES1	0	0.000388292	6.44184	2.68747	0.881342	0.776718	12.4212	9.0254			9249	DHRS3	0	0.000102954	2.59414	1.37526	1.45158	0.910893	5.20679	1.40878
9620	CELSR1	0	0.000234988	4.08929	2.03185	0.58896	0.378601	5.36739	0.339593			219699	UNC5B	0.00581395	0.00228059	5.888	2.55778	4.75104	6.72901	20.2495	2.78907			4319	MMP10	0.357143	0.00374172	2.56139	1.35693	27.6508	18.2325	57.8875	11.9379
54491	OTULINL	0	0.000176471	4.02441	2.00878	2.56506	0.704234	13.2376	1.86901			4314	MMP3	0.00581395	0.00257946	5.87142	2.55371	17.5874	16.0334	90.4397	49.6842			4054	LTBP3	0	2,19E-05	2.42518	1.27809	12.2764	1.01146	31.1964	2.42883
4113	MAGEB2	0	0.00018367	3.69177	1.88431	0.115183	0.101416	3.13626	0.629839			83729	INHBE	0.00666667	0.0040779	5.78604	2.53258	10.4241	14.686	36.1512	11.4863			1999	ELF3	0	8,11E-05	2.41776	1.27367	3.03305	0.667119	8.92258	2.64956
23236	PLCB1	0	0.000316253	3.5538	1.82936	0.279959	0.178561	3.5521	0.673124			11009	IL24	0.00581395	0.00231813	5.36954	2.4248	13.2639	14.0975	52.6708	9.30268			3569	IL6	0.0740741	0.000843709	2.38919	1.25652	88.6923	42.3418	196.7	42.4344
84632	AFAP1L2	0	0.00072909	3.54249	1.82476	2.19055	1.11909	9.98014	1.85749			9518	GDF15	0.00666667	0.00657714	5.36747	2.42424	88.5498	114.292	254.866	67.1839			84632	AFAP1L2	0	0.00025533	2.37979	1.25083	5.73649	2.51321	14.4669	3.42252
80781	COL18A1	0	0.000427007	3.40777	1.76883	13.8846	1.59814	49.9872	8.11048			3624	INHBA	0.00581395	0.0018397	4.9669	2.31235	27.9641	25.3794	116.985	45.2853			80201	HKDC1	0	0.000155787	2.34282	1.22825	10.5717	2.88743	26.1724	7.5072
182	JAG1	0	0.000758349	3.32854	1.73489	156.577	45.0824	513.404	76.7481			256435	ST6GALNAC3	0.00666667	0.00543235	4.77816	2.25646	5.81331	8.10187	19.8784	7.16466			5266	PI3	0.09375	0.00097996	2.29283	1.19713	2.22391	1.32039	6.05811	1.84392
6590	SLPI	0	0.000809896	3.13384	1.64793	0.433731	0.303605	3.48382	0.819693			182	JAG1	0	1.43304e-05	4.67773	2.22581	130.509	18.7352	612.484	67.9464			768	CA9	0.831461	0.0124876	2.28385	1.19147	7.01719	7.84314	14.3542	9.85026
79400	NOX5	0	0.00308758	2.9128	1.54241	4.95472	3.31364	14.4379	4.95566			201651	AADACP1	0	0.000516655	4.63193	2.21161	1.36198	1.19604	9.52937	3.76169			2051	EPHB6	0.0416667	0.00031735	2.27889	1.18833	0.313486	0.384825	2.02501	0.987937
245972	ATP6V0D2	0	0.00107529	2.85869	1.51535	3.70805	1.16404	12.2657	1.84566			26227	PHGDH	0.00581395	0.00222799	4.52082	2.17659	2.28498	3.02336	10.8066	3.68982			80781	COL18A1	0	4,37E-05	2.27492	1.18581	25.7888	3.55447	59.9266	7.9884
1292	COL6A2	0	0.000530561	2.85153	1.51174	0	0	1.8606	0.282929			9572	NR1D1	0.00581395	0.00260279	4.35763	2.12354	86.9653	84.6632	286.583	44.7714			245972	ATP6V0D2	0	3,64E-05	2.18206	1.12569	6.32981	0.728878	14.9429	0.115286
2051	EPHB6	0	0.000655484	2.8095	1.49031	0.0535921	0.0488219	1.97375	0.383726			2354	FOSB	0.00666667	0.00985559	4.29024	2.10106	21.9879	29.0595	56.4388	18.5304			4237	MFAP2	0	0.000232537	2.14602	1.10166	4.81933	0.618336	11.8538	4.1651
3569	IL6	0	0.0011633	2.79444	1.48256	56.0165	13.2647	156.83	28.4241			894	CCND2	0.00581395	0.00294188	4.23956	2.08391	15.0851	14.6123	54.4413	19.7677			1240	CMKLR1	0.117647	0.00119451	2.1424	1.09923	1.61691	1.00855	4.38244	1.24814
9502	XAGE2	0	0.000831955	2.7676	1.46863	3.51791	0.584427	11.4894	1.37982			1491	CTH	0.00666667	0.00451807	4.18364	2.06476	122.656	126.707	365.077	68.8257			5272	SERPINB9	0	6,61E-05	2.07528	1.05331	18.4427	1.38025	39.5766	6.078
19	ABCA1	0	0.00108249	2.76615	1.46788	19.6201	2.47409	56.7847	13.2923			1293	COL6A3	0	0.000141169	4.11063	2.03936	3.51996	0.897218	18.146	6.25801			153478	PLEKHG4B	0.0416667	0.000363168	2.06578	1.04669	0.36315	0.489156	1.7089	0.173944
1240	CMKLR1	0	0.0011561	2.74213	1.4553	0.961402	0.441867	4.35097	0.955249			467	ATF3	0.00666667	0.00532091	4.10874	2.0387	44.901	47.6441	130.508	26.2808			3887	KRT81	0.0416667	0.00047713	2.05824	1.04141	27.1823	8.89888	54.8019	2.57354
4111	MAGEA12	0	0.00100215	2.72992	1.44886	0.65835	0.196678	3.55462	0.839583			1958	EGR1	0.00581395	0.00297206	4.08642	2.03084	152.832	132.784	515.593	183.749			19	ABCA1	0.0416667	0.000378208	2.05174	1.03685	30.7365	7.73747	64.3103	16.3236
6275	S100A4	0	0.0020769	2.69081	1.42804	9.60821	4.25859	25.8878	4.2022			23026	MYO16	0	0.00124278	4.04879	2.01749	3.46514	2.94061	15.4045	5.09613			1291	COL6A1	0	9,57E-05	2.04807	1.03426	27.7268	3.49533	57.8852	8.11042
1999	ELF3	0	0.00213603	2.68974	1.42747	2.69553	0.905433	9.41962	4.6326			3934	LCN2	0.00666667	0.00794809	4.0338	2.01214	52.985	62.6156	134.567	8.1322			9536	PTGES	0.09375	0.000873982	1.9784	0.984336	23.7608	6.15395	48.289	13.7981
283537	SLC46A3	0	0.000950597	2.67045	1.41708	3.941	0.863613	12.0805	0.816255			440	ASNS	0.00666667	0.00509376	3.98381	1.99415	412.805	425.738	1193.91	301.235			727897	MUC5B	0	0.00027037	1.9565	0.968272	0.184619	0.160018	1.32993	0.419586
5266	PI3	0	0.00212163	2.64411	1.40278	1.57561	0.7506	5.92819	2.35367			6509	SLC1A4	0.00666667	0.0052674	3.96535	1.98745	45.2227	48.9673	127.636	23.4189			219699	UNC5B	0.771242	0.0104769	1.91136	0.934603	10.8791	6.46378	19.1335	4.30757
266740	MAGEA2B	0	0.000980086	2.48861	1.31534	0.927858	0.0687465	3.81651	0.547263			3310	HSPA6	0.0113914	0.0176068	3.79521	1.92418	11.2234	14.068	29.1001	13.1368			3484	IGFBP1	0.15	0.00162237	1.90677	0.931132	48.9884	15.3555	91.5112	13.2494
56253	CRTAM	0	0.00124433	2.47667	1.3084	1.21701	0.255616	4.5199	0.960337			10060	ABCC9	0	0.00121229	3.64727	1.86682	3.78455	2.52548	15.2207	3.81472			3822	KLRC2	0	8,84E-05	1.89585	0.922847	1.73807	0.160922	4.19402	0.371908
771	CA12	0	0.00266039	2.47176	1.30554	11.1102	5.23268	27.3005	5.65584			3552	IL1A	0.00929752	0.0144163	3.54276	1.82487	215.403	225.361	535.88	200.977			1117	CHI3L2	0.0416667	0.000582991	1.88489	0.914484	0.705544	0.427024	2.15199	0.231417
153478	PLEKHG4B	0	0.00104626	2.46777	1.30321	0.0535921	0.0488219	1.60985	0.30766			7071	KLF10	0.00666667	0.00420139	3.49191	1.80402	93.6375	64.6921	309.157	152.449			7032	TFF2	0	5,10E-05	1.87896	0.909937	0.417249	0.0375357	1.66246	0.0316326
731220	RFX8	0	0.00106089	2.43595	1.28448	0.525621	0.141322	2.71076	0.236299			79924	ADM2	0.00666667	0.00964395	3.49138	1.8038	9.07843	11.0583	22.662	1.87957			10021	HCN4	0.702479	0.00769215	1.87219	0.904729	1.94501	1.17717	4.43269	1.97515
4319	MMP10	0.00564972	0.00354707	2.40782	1.26773	37.0745	22.6725	82.467	16.6715			3162	HMOX1	0.00581395	0.00221366	3.46992	1.7949	12.3092	4.8702	47.7661	25.5632			8877	SPHK1	0	0.000117412	1.83866	0.878655	5.79905	0.419785	11.5087	0.948252
3822	KLRC2	0	0.00156196	2.39888	1.26236	1.07833	0.143366	4.07838	1.28283			9173	IL1RL1	0.00666667	0.00679652	3.35342	1.74563	2.12421	2.53801	8.32733	4.2959			56253	CRTAM	0.30303	0.00298891	1.83062	0.872333	2.07998	1.01222	4.52602	1.18189
100507056	CCAT1	0	0.00142172	2.34685	1.23073	1.55536	0.439293	4.93864	0.298384			5866	RAB3IL1	0.00666667	0.00510092	3.25463	1.70249	1.24223	1.32109	6.39895	4.34383			114569	MAL2	0.482353	0.00479731	1.81491	0.859902	27.3024	10.8976	47.4644	4.40482
51599	LSR	0	0.00168796	2.28543	1.19246	0.231914	0.0667564	1.85633	0.609678			149134	LINC01341	0	0.000869426	3.25461	1.70249	0.140106	0.124907	2.93125	1.7754			5744	PTHLH	0.25	0.00248306	1.80839	0.854702	1.23075	0.28968	3.15953	1.3405
139716	GAB3	0	0.00170979	2.25361	1.17224	0.305353	0.201037	1.93507	0.407333			55301	OLAH	0.00777778	0.0137924	3.24485	1.69815	2.70642	3.91823	7.56721	2.54019			1437	CSF2	0.678571	0.0072682	1.80693	0.853544	117.437	52.4921	198.057	28.7064
59284	CACNG7	0	0.00201815	2.21424	1.14681	1.28225	0.365501	4.07012	0.966779			80201	HKDC1	0.0103286	0.0155095	3.13572	1.6488	14.1044	14.242	38.7231	21.9027			338785	KRT79	0.467532	0.00454341	1.80607	0.852854	2.80134	0.89556	6.08	2.85507
5272	SERPINB9	0	0.00178316	2.19858	1.13657	15.5632	2.20821	35.4243	5.0895			9249	DHRS3	0.00666667	0.00553129	3.09806	1.63137	0.841629	0.985241	4.71085	2.93836			374	AREG	0.30303	0.00324188	1.78569	0.836479	103.793	12.8381	192.833	64.183
387509	GPR153	0	0.00237906	2.19169	1.13204	19.3461	2.86155	44.3141	12.293			653121	ZBTB8A	0.00666667	0.00436283	3.04808	1.6079	22.4477	15.1867	64.4954	22.7172			717	C2	0.0740741	0.000850996	1.7786	0.830739	1.96967	0.267921	4.33972	1.03933
11067	DEPP1	0	0.00271917	2.18646	1.1286	0.833426	0.364717	3.06655	1.19758			26353	HSPB8	0	0.0005723	3.01222	1.59083	1.2409	0.46135	5.77865	1.51202			3689	ITGB2	0.15	0.00140852	1.77429	0.827245	3.87415	1.07203	7.54907	1.09525
8728	ADAM19	0	0.00176111	2.16644	1.11533	31.6545	3.27113	69.9559	9.95539			10021	HCN4	0.00581395	0.00191653	2.98285	1.57669	0.64104	0.603229	3.90357	1.79533			1292	COL6A2	0.212766	0.00229212	1.77027	0.823972	0.596667	0.293525	1.84892	0.678854
389903	CSAG3	0	0.00182728	2.15842	1.10998	0.382943	0.220897	1.96126	0.170448			2201	FBN2	0.00777778	0.0128263	2.9757	1.57323	3.4462	3.64796	10.8058	6.21917			389337	ARHGEF37	0.640777	0.0064536	1.76645	0.820855	1.59687	0.375425	3.88741	2.3593
2706	GJB2	0	0.00228998	2.14069	1.09808	22.2589	4.59657	48.4639	6.99075			91947	ARRDC4	0.00666667	0.00876161	2.96813	1.56955	19.9701	17.187	50.9797	14.9475			7025	NR2F1	0.328358	0.00340298	1.74268	0.801306	4.31246	1.85516	7.94419	0.874445
3887	KRT81	0	0.00230522	2.13776	1.0961	23.3786	5.448	50.4249	4.99434			2353	FOS	0.0113914	0.0176364	2.94983	1.56063	14.7271	15.9972	33.0896	10.4861			207107	SFTA1P	0.30303	0.00334212	1.7352	0.795103	17.0399	5.38621	29.2441	0.765634
158511	CSAG1	0	0.00141452	2.13477	1.09408	0.079338	0.0152579	1.30849	0.174148			162282	ANKFN1	0.00666667	0.00760973	2.94654	1.55902	14.9224	12.7847	37.9946	8.518			57801	HES4	0.25	0.00247577	1.73359	0.79376	0.955059	0.518127	2.32055	0.360269
375323	LHFPL4	0	0.00215786	2.13354	1.09325	0.650552	0.298327	2.49023	0.320971			26471	NUPR1	0.00666667	0.00824339	2.9428	1.55719	51.8972	44.0156	126.108	26.1171			284716	RIMKLA	0.15	0.00152372	1.72499	0.786586	1.74992	0.592199	3.69331	0.507961
1117	CHI3L2	0	0.00240112	2.13169	1.092	0.234015	0.0700669	1.68583	0.705167			445	ASS1	0.0134961	0.0255574	2.93086	1.55132	3.34699	4.24167	9.80448	5.82128			3726	JUNB	0.828402	0.0115909	1.7179	0.780649	47.5556	22.0053	75.6807	2.19875
219699	UNC5B	0	0.00304347	2.13058	1.09124	8.51568	1.75802	19.6325	6.18907			207107	SFTA1P	0.00581395	0.00264792	2.9131	1.54255	12.1341	7.67671	33.6591	3.55386			3892	KRT86	0.09375	0.00110241	1.71667	0.779617	4.22114	0.90035	7.9085	0.933242
3690	ITGB3	0	0.00199609	2.13032	1.09107	5.80546	0.771145	13.5386	2.14327			29968	PSAT1	0.00666667	0.00887339	2.86001	1.51602	280.817	224.41	679.78	180.788			139716	GAB3	0.09375	0.000934607	1.7026	0.767735	0.902632	0.277496	2.22233	0.259462
51621	KLF13	0.00564972	0.00458582	2.12921	1.09032	18.4821	9.43049	38.1316	7.71599			6286	S100P	0.0121294	0.0238786	2.85017	1.51105	1.7641	2.49328	5.88826	3.53876			55679	LIMS2	0.15	0.00143186	1.70083	0.766239	2.29607	0.418187	4.62167	0.852374
7852	CXCR4	0	0.00179036	2.12511	1.08754	1.35774	0.242157	4.01401	0.547414			5743	PTGS2	0.0173088	0.0301293	2.83243	1.50204	1974.31	1743.57	4053.12	1157.17			91653	BOC	0.09375	0.00104884	1.70041	0.765884	3.81154	0.829429	7.11541	0.505238
2898	GRIK2	0	0.00274123	2.08423	1.05952	2.34414	0.645766	5.95212	1.20863			4312	MMP1	0.0115025	0.0196434	2.82737	1.49946	3767.66	3594.42	7924.68	1939.8			3911	LAMA5	0.30303	0.00323459	1.69151	0.75831	134.573	35.2394	222.983	15.8997
23641	LDOC1	0	0.00165127	2.07945	1.0562	2.00884	0.262061	5.24498	0.267008			5266	PI3	0.00666667	0.0100442	2.82059	1.496	0.921535	0.901813	4.71919	2.92681			201651	AADACP1	0.530612	0.00580747	1.68895	0.756125	1.56525	0.325193	3.47815	1.4622
23129	PLXND1	0	0.00300701	2.07449	1.05276	30.2213	4.43116	64.8021	17.6696			3005	H1-0	0.00666667	0.00647526	2.76804	1.46887	296.695	208.681	722.813	168.12			83729	INHBE	0.954955	0.0150033	1.6859	0.753521	4.46788	2.57984	7.4413	0.636414
79160	LINC01711	0	0.00280741	2.07183	1.0509	0.602859	0.0745709	2.40077	0.94328			27289	RND1	0.0103286	0.0156918	2.76742	1.46854	2.72518	3.07365	7.87342	3.53483			7262	PHLDA2	0.702479	0.00772157	1.68524	0.752958	84.4372	31.7161	135.752	7.9066
389337	ARHGEF37	0.0379747	0.00856771	2.0677	1.04803	1.09369	0.835471	3.37561	2.01224			3219	HOXB9	0.00666667	0.00535018	2.76731	1.46848	29.9979	20.9078	73.4854	3.58774			57214	CEMIP	0.15	0.00156121	1.68468	0.752471	4.52528	1.00256	8.23629	0.890842
6286	S100P	0.0330579	0.00701409	2.06487	1.04605	2.70601	2.30173	5.88517	1.26771			2081	ERN1	0.00666667	0.0107956	2.76497	1.46727	76.3682	61.3256	171.697	0.564011			284207	METRNL	0.997948	0.0197248	1.68044	0.748838	9.53022	5.05858	14.9961	1.84101
85460	ZNF518B	0	0.00204741	2.04859	1.03463	8.61588	1.20096	18.6277	1.41243			3589	IL11	0.00666667	0.00981199	2.75652	1.46285	18.1875	15.6892	41.9918	3.70436			55301	OLAH	0.832402	0.0128642	1.67074	0.740487	4.37092	2.21446	7.36081	0.556064
57194	ATP10A	0	0.00260018	2.04825	1.03439	4.26969	0.328407	9.94547	2.25605			3576	CXCL8	0.0115025	0.0216317	2.75113	1.46003	2381.61	1887.65	5270.22	1674.16			11007	CCDC85B	0.654545	0.00673134	1.66825	0.738333	8.50767	3.07337	14.341	2.03262
5069	PAPPA	0	0.00313913	2.04562	1.03254	36.5441	8.68141	74.9341	11.3196			54438	GFOD1	0.00666667	0.00645316	2.72942	1.4486	16.3571	9.07414	45.7005	19.8044			6649	SOD3	0.30303	0.00318924	1.66751	0.737696	7.14874	0.230058	12.9051	3.62979
57477	SHROOM4	0	0.00247449	2.04516	1.03221	0.525621	0.141322	2.14703	0.560214			4953	ODC1	0.00666667	0.00568816	2.72667	1.44714	332.655	230.511	787.776	49.7521			9572	NR1D1	0.997948	0.0191478	1.66157	0.732548	107.925	44.5315	178.628	65.0846
5029	P2RY2	0	0.00170259	2.03944	1.02817	16.5255	0.470398	34.8128	2.86867			23642	SNHG1	0.00666667	0.0074136	2.70845	1.43747	127.108	66.4087	345.903	168.039			649	BMP1	0.0416667	0.000491937	1.65837	0.729762	24.3229	1.49354	41.0244	3.11555
5493	PPL	0.00564972	0.00432621	2.03937	1.02812	4.10009	1.81998	9.00411	1.34941			2523	FUT1	0.0115025	0.0218778	2.70062	1.43329	9.8583	10.8199	20.4757	4.04347			51129	ANGPTL4	0.413333	0.00410361	1.65548	0.727253	6.52025	0.901525	11.6824	3.45856
90993	CREB3L1	0	0.00245267	2.03824	1.02733	28.3244	5.32114	58.1943	4.53609			728	C5AR1	0.00929752	0.0146323	2.69793	1.43185	1.42309	1.86608	4.71513	2.47821			54491	OTULINL	0.818182	0.0112756	1.65267	0.724796	6.64887	2.89352	11.2423	2.86468
84929	FIBCD1	0	0.00236443	2.03812	1.02724	0.71159	0.120932	2.51923	0.627335			168667	BMPER	0.00581395	0.00319418	2.69737	1.43155	0.799967	0.248817	4.2138	2.42693			728	C5AR1	0.521277	0.0055138	1.65186	0.724091	1.10746	0.637954	2.36988	0.167519
164284	APCDD1L	0	0.00202535	2.03772	1.02696	29.5787	2.32233	61.4323	6.7066			23645	PPP1R15A	0.00666667	0.00903087	2.68684	1.42591	716.8	548.973	1605.39	48.0672			100506178	LOC100506178	0.347826	0.00355543	1.65104	0.723377	3.56716	0.812461	6.5405	1.37713
201651	AADACP1	0	0.00279278	2.03733	1.02668	1.2765	0.11618	3.72155	1.08279			23516	SLC39A14	0.00666667	0.0074896	2.68007	1.42227	181.194	129.896	421.961	71.8043			7045	TGFBI	0.732394	0.00931743	1.64779	0.720532	16.6866	5.891	27.855	8.0618
3321	IGSF3	0	0.00244547	2.03165	1.02265	6.32254	1.39349	13.6994	0.581345			9076	CLDN1	0.00777778	0.0129013	2.67867	1.42152	28.5381	21.3765	67.7894	22.3834			158056	MAMDC4	0.298246	0.00283561	1.64709	0.719923	2.86898	0.38101	5.45258	1.41882
286499	FAM133A	0	0.00253347	2.01121	1.00807	0.43963	0.216507	1.88426	0.328326			6498	SKIL	0.00666667	0.00444809	2.66494	1.4141	25.7032	11.9521	67.9058	20.769			79400	NOX5	0.997948	0.0695502	1.64131	0.71485	8.74784	9.006	12.1772	6.33885
5654	HTRA1	0.0457317	0.0103243	2.00653	1.0047	15.5092	10.3048	29.929	10.7226			314	AOC2	0.00929752	0.0147851	2.66309	1.4131	5.52596	3.25919	17.2242	10.8197			54584	GNB1L	0.516484	0.00527452	1.63261	0.707183	2.37543	0.91393	4.39412	0.593921
3059	HCLS1	0	0.00245986	1.99375	0.995486	5.41622	0.946062	11.7453	1.28823			6004	RGS16	0.0103286	0.0162754	2.66239	1.41272	3.44606	3.57672	8.55376	1.92912			51162	EGFL7	0.30303	0.00309663	1.62922	0.704178	3.00211	0.168253	5.63101	1.56279
1896	EDA	0	0.00218735	1.98566	0.989619	0.556914	0.0884786	2.10069	0.344337			3006	H1-2	0.00666667	0.00576347	2.66239	1.41272	22.2376	10.4013	59.3402	23.9741			1366	CLDN7	0.640777	0.00648438	1.62904	0.704023	46.3568	13.7271	73.7938	4.44546
126638	RPTN	0	0.00225306	1.97666	0.983063	0.0318457	0.0551584	1.04703	0.240914			59344	ALOXE3	0.00777778	0.0136254	2.65365	1.40798	5.04733	4.15367	14.0101	7.36076			6236	RRAD	0.997948	0.0209821	1.6286	0.703635	9.1854	5.12579	14.345	2.93076
2185	PTK2B	0	0.00303627	1.97045	0.978524	6.86754	0.901845	14.6111	2.88762			13	AADAC	0	0.000907996	2.6532	1.40773	0.280311	0.184108	2.43946	0.787774			8743	TNFSF10	0.969697	0.0178124	1.62835	0.703409	2.91235	2.13471	4.82417	0.442436
3823	KLRC3	0	0.00267482	1.96672	0.97579	1.319	0.264369	3.57314	0.664351			7378	UPP1	0.00666667	0.00959913	2.65034	1.40618	86.0968	65.3414	192.753	18.8916			6819	SULT1C2	0.729323	0.00883173	1.62559	0.700965	4.01952	1.72011	6.96738	1.47842
207107	SFTA1P	0	0.00263029	1.94965	0.963218	12.3276	2.0671	24.8118	1.44828			8864	PER2	0.00929752	0.0146395	2.61394	1.38623	16.8868	15.5453	36.0981	2.44281			241	ALOX5AP	0.954955	0.016351	1.62035	0.696304	6.81098	3.26202	10.9757	2.15259
284716	RIMKLA	0.0264317	0.00640188	1.94823	0.962165	1.67425	0.863026	4.14859	1.41513			493860	CCDC73	0.0195293	0.0318038	2.61365	1.38606	1.82441	2.6969	5.10525	3.36068			4282	MIF	0.521277	0.00540333	1.61989	0.695896	113.621	28.1018	181.768	24.4213
7046	TGFBR1	0	0.00302907	1.9381	0.954642	64.9469	12.7481	125.4	6.67759			22843	PPM1E	0.00581395	0.00254089	2.59536	1.37593	2.64299	1.61934	7.94214	0.94499			13	AADAC	0.162791	0.00191627	1.61389	0.690543	0.400091	0.121095	1.26756	0.307766
59277	NTN4	0	0.00275609	1.93026	0.948798	63.0289	8.38583	122.31	12.5115			60676	PAPPA2	0.0115025	0.022163	2.58958	1.37272	37.743	36.6437	75.278	13.595			3669	ISG20	0.678571	0.00724587	1.60813	0.685385	5.64691	2.01485	9.46407	1.46435
6649	SOD3	0.0512129	0.0120777	1.9242	0.944262	5.84998	3.25828	11.2168	3.3151			79442	LRRC2	0.00666667	0.00501906	2.58954	1.3727	8.47024	5.5935	21.1594	2.28834			147912	SIX5	0.818182	0.011359	1.60361	0.681319	12.0141	4.05062	19.4188	4.26782
63895	PIEZO2	0.0223214	0.00624326	1.91185	0.934971	1.70454	0.847455	4.10618	1.2506			84707	BEX2	0.0103286	0.0165004	2.57335	1.36365	24.8779	21.6639	52.5701	7.70382			6590	SLPI	0.521277	0.00555206	1.60347	0.681201	1.61485	0.536333	3.17808	0.726093
2752	GLUL	0.00990099	0.00486803	1.9025	0.927893	16.965	2.37154	33.931	9.37699			81631	MAP1LC3B	0.00666667	0.00803026	2.56807	1.36068	185.042	120.75	424.665	91.6555			493860	CCDC73	0.997948	0.0319448	1.6012	0.679155	2.93708	1.93996	4.6328	0.221467
3691	ITGB4	0.0402477	0.00999743	1.90109	0.92683	22.9943	9.02192	44.6758	16.9471			25849	PARM1	0.0121294	0.0239866	2.56339	1.35805	19.3694	16.7874	43.4867	17.8431			3691	ITGB4	0.728682	0.00844003	1.5997	0.677806	22.2339	2.43842	37.3464	12.8918
84628	NTNG2	0.0180995	0.00611577	1.87648	0.908029	3.42598	1.19303	7.24402	2.06666			80763	SPX	0.0211397	0.037235	2.55575	1.35375	2.86611	3.72045	7.17832	3.94767			1289	COL5A1	0.0416667	0.000575704	1.59793	0.6762	44.1789	0.604728	71.2697	4.24975
3672	ITGA1	0.00564972	0.00451815	1.87058	0.903482	112.313	14.8987	213.707	51.7497			51175	TUBE1	0.00666667	0.00917433	2.54846	1.34962	28.9557	19.718	65.3411	6.52929			54106	TLR9	0.997948	0.0427025	1.59742	0.675743	3.06833	1.92856	5.22856	2.35468
241	ALOX5AP	0.00564972	0.00382303	1.85976	0.895115	6.02902	1.46723	11.904	0.641788			19	ABCA1	0.00581395	0.00229583	2.54085	1.34531	13.2508	5.32577	33.6796	3.38549			3690	ITGB3	0.162791	0.00190898	1.59533	0.673856	7.6786	0.872625	12.844	1.41462
4054	LTBP3	0.00990099	0.00524671	1.85655	0.892626	18.139	3.21166	34.9555	9.40798			10202	DHRS2	0.00666667	0.00656281	2.53859	1.34402	0.601142	0.678506	3.12038	1.9542			3732	CD82	0.482759	0.0050281	1.59517	0.673712	83.9723	17.7138	133.748	21.2676
4674	NAP1L2	0.00564972	0.00416314	1.85469	0.891177	0.577113	0.0799212	1.97096	0.652846			5272	SERPINB9	0	0.00109932	2.53758	1.34345	14.5296	4.32695	37.4123	1.07249			55160	ARHGEF10L	0.0740741	0.000691178	1.593	0.671749	1.56835	0.0820444	3.09432	0.228264
79695	GALNT12	0.00564972	0.00441422	1.85095	0.888268	2.34409	0.448687	5.22741	1.15638			57568	SIPA1L2	0.00777778	0.0132194	2.52901	1.33857	17.8425	12.4166	42.4169	15.2169			2185	PTK2B	0.413333	0.00418114	1.58934	0.668424	8.5351	1.54005	14.1442	2.22878
51760	SYT17	0.030303	0.0065293	1.84393	0.882785	1.60436	0.654085	3.7846	1.20935			25819	NOCT	0.00581395	0.00234862	2.51487	1.33048	26.9428	11.2225	66.0134	4.36471			2523	FUT1	0.997948	0.0237516	1.58676	0.666084	8.5759	4.28738	13.0415	1.4302
149773	APCDD1L-DT	0	0.00277072	1.84296	0.882026	3.21401	0.113779	6.78777	0.732239			79865	TREML2	0.00581395	0.00308061	2.51296	1.32939	0.400951	0.593712	2.36702	0.582335			5166	PDK4	0.298246	0.00285793	1.58459	0.664107	1.82718	0.432037	3.45075	0.325794
3678	ITGA5	0	0.00330212	1.82825	0.87046	235.097	16.4866	431.88	49.3185			85865	GTPBP10	0.00666667	0.00598167	2.49115	1.31681	60.2249	34.3704	138.107	17.928			6273	S100A2	0.30303	0.00313517	1.58024	0.66014	8.31932	0.683361	13.8393	2.56653
7474	WNT5A	0.00990099	0.00547093	1.82665	0.869198	30.6198	7.23557	56.517	10.798			2627	GATA6	0.00666667	0.00735536	2.48869	1.31538	17.6992	10.1712	42.843	13.471			8470	SORBS2	0.516484	0.00535084	1.57909	0.659092	51.8149	12.0708	80.8519	2.27369
259232	NALCN	0.0139535	0.00586895	1.82315	0.866435	2.81093	0.8632	5.90039	1.31778			8140	SLC7A5	0.00777778	0.0135154	2.48118	1.31103	375.722	280.305	796.474	150.831			101928710	SCAT1	0.530612	0.00584545	1.57671	0.656913	0.34347	0.298554	1.08524	0.185215
9469	CHST3	0.0379747	0.00858977	1.82157	0.865184	11.3288	5.1294	20.5548	4.17643			201164	PLD6	0.00929752	0.0152428	2.47744	1.30885	14.8414	12.1209	32.4571	8.08337			23129	PLXND1	0.162791	0.00168323	1.57501	0.65536	35.6738	3.58298	56.6451	3.35337
1230	CCR1	0.0379747	0.00797832	1.82155	0.865166	0.798284	0.613706	2.15648	0.4513			203197	TMEM268	0.00777778	0.0121242	2.46815	1.30343	16.5823	12.4591	36.7456	7.42058			51282	SCAND1	0.954955	0.0161026	1.57402	0.65445	7.60693	3.25755	11.9411	1.70681
2150	F2RL1	0	0.00288929	1.82013	0.864045	282.262	13.1014	515.168	38.6205			718	C3	0.00666667	0.0080231	2.46725	1.30291	57.2673	36.4562	127.604	18.1368			9518	GDF15	0.997948	0.0548587	1.56438	0.645594	105.55	62.7788	142.071	13.1024
8325	FZD8	0.00564972	0.00423016	1.81803	0.862375	3.97814	0.976418	7.94457	0.470147			23135	KDM6B	0.00929752	0.015206	2.46218	1.29994	70.8081	48.8852	152.796	38.3071			4851	NOTCH1	0.997948	0.0290552	1.55853	0.640184	50.5974	22.3915	73.356	8.02891
9459	ARHGEF6	0.030303	0.00661163	1.81658	0.861228	3.14352	1.29361	6.27307	0.497811			8848	TSC22D1	0.00929752	0.0144235	2.45883	1.29797	977.812	691.879	2119.34	573.948			8701	DNAH11	0.997948	0.0205219	1.55413	0.636111	4.01249	1.86559	6.67184	2.10056
158880	USP51	0.00564972	0.00423736	1.80572	0.852573	0.422084	0.213163	1.56133	0.309367			3604	TNFRSF9	0.00666667	0.00778969	2.45575	1.29616	5.68657	3.63739	13.9433	2.46655			4577	TRNV	0.997948	0.027226	1.55408	0.636062	2.59415	1.71164	4.25388	1.03101
9473	THEMIS2	0.00990099	0.00495649	1.79724	0.845781	1.29725	0.284164	3.15877	0.761442			241	ALOX5AP	0.0115025	0.0196138	2.45167	1.29377	2.36435	2.56316	6.10089	2.13337			401115	C4orf48	0.811321	0.0108705	1.55388	0.635873	1.0932	0.705878	2.13818	0.0510695
2775	GNAO1	0.0379747	0.00842364	1.79234	0.841844	4.14895	2.04923	7.7987	0.729074			2069	EREG	0.00666667	0.00791135	2.45032	1.29297	266.599	160.6	583.438	30.0008			6004	RGS16	0.997948	0.0201444	1.55342	0.635448	8.19982	3.38228	12.6547	2.0839
149111	CNIH3	0.0139535	0.00571224	1.77903	0.831088	17.5226	4.04148	31.6968	4.9045			5106	PCK2	0.00777778	0.0141856	2.44843	1.29186	78.1071	60.074	161.883	17.7946			2150	F2RL1	0.25	0.00259888	1.54998	0.632246	326.501	10.9214	509.155	63.0872
100506211	MIR210HG	0.0330579	0.00664131	1.77746	0.829819	7.29905	1.75579	13.6965	2.77771			80853	KDM7A	0.00777778	0.0132962	2.42832	1.27996	65.6504	38.8857	144.788	36.5794			379	ARL4D	0.954955	0.01641	1.54901	0.631347	21.0327	7.45353	31.6677	2.56212
649	BMP1	0.00564972	0.00336232	1.77732	0.829705	20.2754	1.2134	36.8517	3.02757			4084	MXD1	0.00777778	0.0123949	2.4178	1.27369	66.5466	48.0271	138.817	5.66711			3486	IGFBP3	0.997948	0.0460181	1.54691	0.629391	63.9269	29.4854	94.7866	31.1951
317649	EIF4E3	0.00564972	0.00346603	1.77568	0.828369	2.76737	0.203798	5.69949	0.574699			9188	DDX21	0.00666667	0.0059745	2.41005	1.26906	436.032	196.217	1017.16	283.121			23026	MYO16	0.811321	0.0108855	1.54653	0.629032	8.3	2.59395	12.9998	1.10625
9448	MAP4K4	0.030303	0.00644619	1.77537	0.828118	659.908	145.055	1165.21	216.823			6301	SARS1	0.00666667	0.009525	2.4064	1.26688	393.583	250.656	838.045	54.7362			8408	ULK1	0.938144	0.0147388	1.54502	0.627628	35.6317	12.398	53.265	1.40055
115908	CTHRC1	0.0180995	0.00607142	1.77247	0.825759	2.45698	0.878055	5.00124	0.412935			10289	EIF1B	0.00666667	0.00507851	2.40095	1.2636	44.4234	22.4926	100.872	13.1053			202915	TMEM184A	0.753425	0.00957191	1.54473	0.627357	1.12917	0.249326	2.34876	0.82329
170689	ADAMTS15	0.0379747	0.00812079	1.76996	0.823715	7.05593	2.24545	12.976	2.40517			90441	ZNF622	0.00666667	0.00827921	2.38778	1.25567	46.4808	20.4538	111.787	43.1901			1890	TYMP	0.728682	0.00835662	1.54202	0.624817	1.3933	0.560428	2.62482	0.297784
5791	PTPRE	0.00564972	0.00444393	1.76045	0.815944	18.2242	2.77781	32.6448	2.09648			7453	WARS1	0.00666667	0.00816838	2.38751	1.25551	279.012	166.675	598.378	13.3534			140606	SELENOM	0.997948	0.0328227	1.54122	0.624072	6.895	3.34849	10.3607	1.91274
2149	F2R	0.00564972	0.00342873	1.75687	0.813004	43.192	2.44625	76.66	4.84559			10628	TXNIP	0.0113914	0.017614	2.38106	1.2516	795.164	543.521	1649.4	375.001			283537	SLC46A3	0.729323	0.00874731	1.5411	0.62396	8.0117	2.32224	12.6656	1.61394
7851	MALL	0.108197	0.0221012	1.75606	0.812338	4.6922	2.77739	8.28179	2.7339			10272	FSTL3	0.00777778	0.0139596	2.37338	1.24694	10.0272	3.25826	27.5799	15.9653			56892	TCIM	0.997948	0.0272187	1.54076	0.623638	0.39523	0.254548	1.27045	0.941667
54102	CLIC6	0.0379747	0.00914595	1.75501	0.811483	13.482	5.18655	23.5108	3.10245			283078	MKX	0.0115025	0.0204088	2.37169	1.24592	15.8031	13.1471	31.8414	3.51558			26471	NUPR1	0.997948	0.037461	1.54049	0.623386	62.1165	29.0313	87.5615	6.88368
143686	SESN3	0.00990099	0.00560604	1.75131	0.808436	4.62219	0.68682	8.91471	1.87034			79094	CHAC1	0.0203022	0.035412	2.37037	1.24511	75.1198	69.0758	138.688	32.4143			23508	TTC9	0.702479	0.00783072	1.537	0.620119	4.51295	1.24326	7.32179	0.428417
8877	SPHK1	0.0180995	0.00604898	1.7511	0.808259	5.03713	0.362857	9.76953	2.68209			7980	TFPI2	0.00666667	0.00579396	2.3702	1.24501	67.7596	30.283	153.646	28.7699			59277	NTN4	0.530612	0.00568412	1.53662	0.619756	90.8649	17.9784	138.382	6.26144
6947	TCN1	0.0330579	0.00669432	1.74833	0.805974	0.846772	0.318528	2.24613	0.723808			2805	GOT1	0.00666667	0.00651887	2.36911	1.24435	65.6277	35.6538	144.701	19.8449			5915	RARB	0.954955	0.0161718	1.53616	0.619328	1.63551	0.924852	2.91692	0.583035
10396	ATP8A1	0.0697674	0.0147811	1.74529	0.803465	9.73734	3.26033	18.1703	6.92313			3553	IL1B	0.0141538	0.0262104	2.35967	1.23859	1170.74	727.585	2540.19	1009.03			51537	MTFP1	0.482353	0.00489759	1.53566	0.618861	20.0719	3.93897	31.0301	1.51813
11098	PRSS23	0.0379747	0.0098547	1.74487	0.803121	81.7825	24.8348	141.236	32.671			23098	SARM1	0.0115025	0.0211141	2.35367	1.23491	5.24732	4.1584	12.7401	5.69141			142678	MIB2	0.831461	0.0125568	1.53542	0.61863	12.5136	3.77521	19.1902	1.86012
23452	ANGPTL2	0.0492754	0.0112659	1.73973	0.798865	6.22998	2.91768	11.0188	1.81121			51474	LIMA1	0.00581395	0.00327727	2.34244	1.22801	164.214	65.8406	367.933	13.3263			6274	S100A3	0.954955	0.0171267	1.53269	0.61607	6.09311	1.34382	10.1019	3.49116
286	ANK1	0.030303	0.00646082	1.73803	0.797454	2.49188	0.758025	5.01634	0.814225			1054	CEBPG	0.00777778	0.0130893	2.34205	1.22777	84.6415	55.5023	173.937	1.99473			23135	KDM6B	0.997948	0.031998	1.53198	0.615394	78.4142	34.5535	111.245	2.55024
286333	FAM225A	0.00564972	0.00353987	1.73249	0.792848	9.2062	0.58256	16.669	0.579796			6510	SLC1A5	0.00777778	0.0129614	2.33404	1.22283	560.038	358.327	1177.56	261.194			1298	COL9A2	0.997948	0.0432764	1.53175	0.615179	1.34149	1.22864	2.44742	1.22065
8407	TAGLN2	0.00564972	0.00430415	1.7291	0.790017	204.764	14.8489	355.247	33.4908			23764	MAFF	0.00666667	0.00980483	2.32715	1.21856	128.223	76.6957	269.339	23.9198			4567	TRNL1	0.997948	0.0430129	1.52817	0.611802	23.401	11.5036	32.8032	3.13703
780	DDR1	0.0493151	0.0118002	1.727	0.788264	24.6954	8.70196	42.3482	9.66927			220	ALDH1A3	0.00666667	0.00649737	2.32569	1.21766	11.971	5.57867	28.3155	8.707			388	RHOB	0.954955	0.016842	1.52612	0.609873	29.4851	9.70515	43.7557	3.01242
56977	STOX2	0.0697674	0.0147366	1.72057	0.782888	3.05932	1.73885	5.68756	1.58324			27	ABL2	0.00666667	0.00753503	2.32139	1.21499	396.884	212.552	852.324	116.991			90993	CREB3L1	0.702479	0.00789119	1.52556	0.60934	43.4392	10.2029	65.6588	3.52683
80206	FHOD3	0.0492754	0.0112587	1.71635	0.779342	15.9564	5.53991	27.0652	3.7043			3142	HLX	0.00929752	0.0147014	2.31407	1.21043	5.80792	4.45518	13.117	3.51261			26227	PHGDH	0.997948	0.0289145	1.52316	0.607065	9.19566	4.49477	13.4408	0.303313
57212	TP73-AS1	0.0379747	0.00925854	1.71579	0.778869	2.02289	0.877035	4.05916	0.627551			22849	CPEB3	0.00581395	0.00334633	2.31406	1.21043	4.58392	1.92672	11.5776	2.19094			56666	PANX2	0.997948	0.0214753	1.51894	0.603064	4.31669	2.01085	6.73895	1.05827
493	ATP2B4	0.0139535	0.00566628	1.71333	0.776803	89.8995	8.05981	155.619	23.9014			5202	PFDN2	0.00666667	0.00873142	2.30613	1.20547	97.2847	55.4222	205.263	18.3704			25807	RHBDD3	0.954955	0.0168793	1.51578	0.600063	5.27405	1.98292	8.14806	0.0804167
10529	NEBL	0.0139535	0.00575636	1.71283	0.776379	3.65874	0.391374	7.04084	1.42397			6884	TAF13	0.00666667	0.00556773	2.29849	1.20069	36.8937	17.0324	81.6043	12.7288			116211	TM4SF19	0.5	0.00513606	1.51383	0.598199	3.13504	0.579724	5.23222	0.526409
10021	HCN4	0.125	0.024465	1.71168	0.775414	2.08441	1.98031	3.79571	1.41114			79836	LONRF3	0.00666667	0.0110544	2.29292	1.19718	25.7267	13.9598	57.0722	16.3957			440836	ODF3B	0.654545	0.00696062	1.51365	0.598033	0.494218	0.249618	1.24878	0.247992
400451	FAM174B	0.0936937	0.0195933	1.70542	0.770127	10.4633	6.82363	16.664	2.27763			51187	RSL24D1	0.00666667	0.00724205	2.29214	1.1967	140.275	68.8497	303.655	55.3303			1356	CP	0.482353	0.00483541	1.51132	0.595808	0.309513	0.0884418	0.988821	0.270131
1437	CSF2	0.0139535	0.00585371	1.70134	0.766668	115.048	5.2394	198.384	36.1685			1843	DUSP1	0.00777778	0.013182	2.2909	1.19592	46.1898	26.6148	98.1795	22.188			286077	FAM83H	0.298246	0.00290437	1.50989	0.594442	1.14227	0.0976392	2.24219	0.312585
257106	ARHGAP30	0.153527	0.0274483	1.69548	0.761695	7.07724	3.53764	12.3202	5.59633			8682	PEA15	0.00666667	0.0057868	2.28695	1.19342	402.272	188.187	865.034	85.0679			114822	RHPN1	0.347826	0.00348589	1.50844	0.593053	2.91552	0.0725322	4.93265	0.682819
150368	PHETA2	0.0377358	0.00767126	1.69383	0.760292	0.551367	0.105788	1.67195	0.600052			54957	TXNL4B	0.00666667	0.00988608	2.28674	1.19329	13.4126	6.44141	31.0761	10.5421			5699	PSMB10	0.828402	0.0115836	1.50824	0.592865	13.3783	2.85491	20.6991	4.43559
3783	KCNN4	0.00990099	0.00553136	1.6838	0.751721	15.8931	1.47341	27.4958	3.2845			200424	TET3	0.00666667	0.0106628	2.27942	1.18867	49.4682	24.8185	109.639	34.8643			51760	SYT17	0.640777	0.00644631	1.50786	0.5925	2.06509	0.227775	3.65936	0.790609
23102	TBC1D2B	0.056701	0.0130034	1.68322	0.75122	34.5492	14.1602	56.3206	7.18002			7286	TUFT1	0.00666667	0.00598883	2.27821	1.1879	21.0386	9.4069	47.1427	9.2062			6303	SAT1	0.997948	0.0244813	1.50693	0.591612	175.385	62.8472	252.148	22.244
8743	TNFSF10	0.0512129	0.0120705	1.6747	0.743902	1.92312	0.939194	3.72337	0.413912			114569	MAL2	0.0203022	0.035898	2.2752	1.18599	28.404	25.262	52.1788	11.657			400643	LINC00668	0.25	0.00258369	1.50543	0.590179	0.863099	0.14322	1.80063	0.111862
115361	GBP4	0.0379747	0.00901781	1.67458	0.743799	1.41889	0.613154	2.96654	0.274712			55022	PID1	0.00929752	0.0149244	2.27096	1.1833	28.9735	18.1932	59.8356	9.79621			8553	BHLHE40	0.954955	0.0151798	1.50463	0.589409	132.916	31.8805	199.491	43.1388
5738	PTGFRN	0.0469208	0.0110331	1.67214	0.741698	1.62301	0.769438	3.27656	0.502268			8565	YARS1	0.00666667	0.00840468	2.26982	1.18258	304.967	159.454	641.275	82.1546			259232	NALCN	0.997948	0.0526342	1.50443	0.589219	3.4308	2.65041	5.14842	1.80524
5361	PLXNA1	0.0377358	0.00749246	1.66605	0.736432	207.998	35.2055	345.556	41.7706			100506915	CHRM3-AS2	0.00666667	0.00610458	2.26608	1.1802	0.821449	0.852324	2.87623	0.377802			54541	DDIT4	0.997948	0.0329284	1.50335	0.588177	438.94	186.543	617.261	50.1143
25999	CLIP3	0.0402477	0.00995198	1.66388	0.734549	0.49897	0.416265	1.44651	0.290038			29914	UBIAD1	0.00929752	0.0146108	2.26041	1.17659	36.7183	20.3831	80.3184	27.3834			6650	CAPN15	0.997948	0.0245891	1.50245	0.587314	31.622	10.933	46.394	8.36453
57494	RIMKLB	0.0377358	0.00755166	1.66276	0.733579	19.5829	4.06062	32.8954	2.91713			7494	XBP1	0.00777778	0.0131748	2.25907	1.17573	197.17	123.951	396.947	32.7375			3489	IGFBP6	0.482759	0.00499733	1.50005	0.585014	8.83791	0.937587	13.7806	1.74298
57188	ADAMTSL3	0.0683962	0.0144786	1.66187	0.732805	1.78488	0.856772	3.55771	1.10165			7421	VDR	0.00666667	0.00537259	2.24847	1.16894	7.02637	3.24692	16.3315	2.85958			9858	PPP1R26	0.997948	0.0368342	1.49591	0.581026	16.4996	7.12091	23.6661	4.00015
26227	PHGDH	0.0402477	0.0100886	1.66114	0.73217	7.49693	2.41528	12.7612	0.817696			51704	GPRC5B	0.00666667	0.0108404	2.24797	1.16862	0.73991	0.181904	3.29497	2.38464			170394	PWWP2B	0.997948	0.0486426	1.49387	0.579053	5.43218	2.45718	8.43081	3.42304
1944	EFNA3	0.0469208	0.0110185	1.65839	0.729785	1.04844	0.583779	2.31223	0.316994			390	RND3	0.00666667	0.00374232	2.24746	1.1683	141.69	52.3527	306.56	10.2546			55281	TMEM140	0.831461	0.0123791	1.49146	0.576726	2.55592	0.449202	4.37334	1.3026
84765	ZNF577	0.0469208	0.0107166	1.65829	0.7297	1.42683	0.466263	3.04896	0.888715			8639	AOC3	0.0115025	0.0213417	2.24686	1.16791	2.38232	1.1983	7.20081	4.52158			5361	PLXNA1	0.277778	0.00274436	1.49132	0.576587	239.592	6.52597	358.39	26.697
5199	CFP	0.0469208	0.0111231	1.65727	0.728811	2.46923	0.430704	4.87112	1.55715			2673	GFPT1	0.0103286	0.0157457	2.24499	1.16671	219.899	140.524	436.664	47.2827			220	ALDH1A3	0.831461	0.0123236	1.49076	0.576052	19.8739	4.52871	29.7564	3.82874
27128	CYTH4	0.0512129	0.0120995	1.65705	0.728618	7.49876	2.5862	12.7526	1.97409			3569	IL6	0.0380859	0.0584983	2.24263	1.16519	49.7142	31.7003	111.153	69.1829			8728	ADAM19	0.954955	0.0164246	1.48989	0.575205	48.9876	11.918	72.744	13.3692
79899	PRR5L	0.059126	0.0132019	1.65344	0.725468	5.06421	1.73452	8.94969	2.21367			1545	CYP1B1	0.0168801	0.028736	2.24192	1.16473	149.398	111.706	297.72	108.936			27122	DKK3	0.997948	0.0323601	1.48691	0.572321	0.883274	0.700482	1.75495	0.816627
2736	GLI2	0.0379747	0.00959746	1.65284	0.72495	0.657646	0.393607	1.70791	0.364307			9235	IL32	0.0103286	0.0161991	2.23811	1.16228	35.921	22.0439	74.4058	17.6155			3934	LCN2	0.997948	0.0788431	1.48557	0.571014	49.6448	27.4247	64.3265	4.90198
1508	CTSB	0.00990099	0.00519386	1.65194	0.724161	435.96	32.1397	720.481	44.9817			7555	CNBP	0.00666667	0.00989325	2.23571	1.16073	294.917	141.697	631.271	164.971			1230	CCR1	0.997948	0.0360426	1.48525	0.570706	1.25135	1.07278	2.15658	0.585996
285590	SH3PXD2B	0.0910853	0.0183204	1.65119	0.723509	4.24718	1.92362	7.55659	2.35326			11320	MGAT4A	0.00666667	0.0111384	2.23287	1.1589	2.70293	1.56716	7.19995	3.00225			115361	GBP4	0.997948	0.0322068	1.48491	0.570372	2.24497	1.52542	3.52115	0.43976
3486	IGFBP3	0.119195	0.0236527	1.64301	0.716342	68.3876	27.5975	112.784	40.5503			114789	SLC25A25	0.00666667	0.0054928	2.22384	1.15305	15.6733	6.8126	34.342	3.96504			10312	TCIRG1	0.771242	0.0104542	1.48488	0.570349	56.8293	9.86408	84.7356	13.5657
100506457	MIR3681HG	0.0379747	0.00951436	1.64266	0.716033	0.686749	0.335084	1.75662	0.431719			10797	MTHFD2	0.00777778	0.013982	2.22188	1.15178	112.99	70.2735	225.23	21.7157			338707	B4GALNT4	0.481013	0.0046435	1.48299	0.568508	0.465617	0.169098	1.16355	0.0335781
13	AADAC	0.0357143	0.00724058	1.64246	0.715856	0.366392	0.166305	1.24371	0.268831			374	AREG	0.00666667	0.00969777	2.21793	1.14921	59.4142	27.6149	126.224	27.6609			80162	PGGHG	0.410959	0.00408148	1.48235	0.567888	9.76853	0.814961	14.9627	1.18434
5175	PECAM1	0.169643	0.0302744	1.6417	0.715188	4.06455	2.39775	6.59272	1.40373			4803	NGF	0.00666667	0.0106995	2.21518	1.14742	4.38494	2.70328	10.0129	1.35025			3855	KRT7	0.702479	0.00757702	1.4814	0.566957	28.4485	0.405297	43.1042	8.22515
4052	LTBP1	0.0223214	0.0062212	1.6411	0.714667	195.843	18.0138	322.248	32.8471			102724297	CCR5AS	0.00666667	0.00423904	2.21486	1.14722	4.94401	2.12763	11.6399	0.712487			54331	GNG2	0.828402	0.0116662	1.48108	0.566647	2.65143	0.848092	4.32237	0.377836
56937	PMEPA1	0.0998279	0.0209723	1.63963	0.71337	13.0247	7.22772	20.2542	1.60658			54845	ESRP1	0.0141538	0.0269181	2.21474	1.14714	1.6231	1.83698	4.19781	1.86255			197342	EME2	0.732394	0.00926231	1.48015	0.565743	0.662261	0.342692	1.42967	0.129699
22801	ITGA11	0.056701	0.0129277	1.63877	0.712615	1.62486	0.730256	3.19504	0.49188			63982	ANO3	0.00666667	0.00739927	2.21435	1.14688	3.66363	1.89921	8.95417	2.25514			89887	ZNF628	0.954955	0.015273	1.48008	0.565672	4.86316	1.66243	7.45477	0.349366
100506178	LOC100506178	0.109656	0.0222055	1.63583	0.71002	3.61491	1.7809	6.18963	1.40469			56648	EIF5A2	0.00666667	0.00697107	2.21075	1.14454	26.902	11.5534	57.9415	9.98143			5199	CFP	0.766667	0.0103622	1.47827	0.563915	2.66205	0.747872	4.34125	0.311396
374	AREG	0.117555	0.023274	1.63559	0.709808	89.5739	33.1001	143.908	43.4793			79693	YRDC	0.00666667	0.00758701	2.20816	1.14285	35.7109	15.3076	77.2857	17.2741			114897	C1QTNF1	0.997948	0.0232706	1.47798	0.563625	11.7493	4.12135	17.1014	0.793504
3732	CD82	0.0936937	0.019199	1.6337	0.708139	78.1959	27.3796	123.912	24.9333			338785	KRT79	0.00666667	0.00816122	2.20697	1.14206	0.8398	0.273443	3.30074	1.92867			65999	LRRC61	0.8	0.0107093	1.47767	0.563322	5.7332	1.43987	8.80805	0.579276
85439	STON2	0.0377358	0.00756629	1.63345	0.707926	0.412337	0.0444883	1.32805	0.379626			339263	LINC02693	0.00777778	0.0129981	2.20686	1.14199	63.2094	36.9686	127.364	14.9767			80758	PRR7	0.702479	0.0074848	1.47384	0.559578	5.18865	0.842574	8.08546	0.816242
54852	PAQR5	0.0910853	0.018358	1.63274	0.707299	24.3246	10.2725	38.8569	7.67729			79572	ATP13A3	0.00666667	0.00496433	2.20467	1.14056	291.393	112.855	613.886	25.6676			10551	AGR2	0.997948	0.0483577	1.47363	0.559372	51.7265	21.8634	71.9876	13.5206
25849	PARM1	0.202043	0.0360203	1.62805	0.703142	26.1221	17.1464	38.8714	10.4381			1831	TSC22D3	0.0141538	0.0269485	2.20099	1.13815	45.0756	30.6555	89.4454	26.2185			60676	PAPPA2	0.997948	0.068753	1.47331	0.55906	41.8862	21.4277	55.173	1.18811
4241	MELTF	0.0357143	0.00744095	1.62767	0.702804	26.4265	2.90209	43.7069	5.62027			3570	IL6R	0.00777778	0.0133249	2.19954	1.1372	4.60408	2.23185	11.0971	3.94207			138429	PIP5KL1	0.954955	0.0161329	1.47097	0.55677	3.27351	1.06441	5.16577	0.604476
4237	MFAP2	0.199764	0.0349904	1.62511	0.700536	6.2842	2.9803	11.0502	5.41636			661	POLR3D	0.00666667	0.00699409	2.19168	1.13204	40.1744	16.918	85.8187	16.4459			3714	JAG2	0.732394	0.00913974	1.47008	0.555895	0.897857	0.329089	1.76505	0.189564
89796	NAV1	0.0870445	0.0174696	1.62075	0.696666	51.9771	15.7407	83.2137	17.4517			3770	KCNJ14	0.0113914	0.0184181	2.19066	1.13137	3.74414	2.21124	9.34063	4.34505			6676	SPAG4	0.997948	0.0446639	1.46973	0.555547	4.88587	1.5497	7.95217	3.69688
81615	TMEM163	0.070615	0.0153756	1.61991	0.695914	3.70154	1.34363	6.43653	1.13776			23643	LY96	0.00777778	0.0121395	2.18724	1.12911	7.22761	4.00353	16.1132	4.22267			56654	NPDC1	0.997948	0.0262633	1.46867	0.55451	13.7074	4.7665	19.8531	2.39151
3604	TNFRSF9	0.056701	0.0131413	1.61627	0.692669	8.81338	2.25466	14.7164	2.87873			10794	ZNF460	0.010989	0.0173282	2.18372	1.12679	5.92688	3.72721	13.3872	4.43953			5310	PKD1	0.997948	0.0578122	1.4678	0.553651	52.2655	23.7244	72.1602	16.8546
166336	PRICKLE2	0.0223214	0.00630346	1.61604	0.692465	17.2863	0.167786	28.6635	3.1962			51602	NOP58	0.00666667	0.00519925	2.17592	1.12162	85.0041	30.6782	180.494	29.3848			124402	UBALD1	0.997948	0.0283027	1.46629	0.552171	15.6827	5.50705	22.5018	2.20162
6515	SLC2A3	0.0493151	0.0118154	1.61554	0.692021	46.5823	13.1359	74.2034	5.39313			23223	RRP12	0.00777778	0.0135952	2.17465	1.12078	73.0473	34.0811	155.856	50.9068			100506457	MIR3681HG	0.997948	0.027945	1.46576	0.551652	1.11807	0.77355	2.00728	0.511586
28951	TRIB2	0.0493151	0.0113505	1.61538	0.69187	32.6464	6.8278	53.0646	8.44764			9317	PTER	0.00666667	0.00794093	2.17132	1.11857	56.8863	22.5402	121.497	28.5117			80728	ARHGAP39	0.997948	0.0386525	1.46247	0.548403	16.4394	6.38529	23.3201	3.68897
55876	GSDMB	0.227723	0.0435373	1.61335	0.690059	1.70737	2.03033	2.73956	0.810262			26291	FGF21	0.00777778	0.0118788	2.17078	1.11822	0.481256	0.78224	1.99087	0.569174			85462	FHDC1	0.818182	0.0111752	1.46161	0.547562	13.4011	1.87135	20.1078	3.49615
1306	COL15A1	0.0379747	0.00839354	1.61144	0.688349	0.178322	0.114469	0.90594	0.264196			153443	SRFBP1	0.00666667	0.0063809	2.16932	1.11724	24.9195	9.27022	53.904	11.9575			4831	NME2	0.997948	0.0268488	1.4608	0.546754	7.507	2.8433	10.9575	0.971732
25987	TSKU	0.0512129	0.0120253	1.61077	0.687753	13.7906	4.03928	22.261	0.774896			6734	SRPRA	0.00666667	0.0116437	2.16557	1.11474	316.092	148.018	658.037	172.229			4241	MELTF	0.474359	0.00459726	1.45753	0.543524	31.5686	0.930029	46.5773	4.16838
23336	SYNM	0.0964286	0.0200247	1.6072	0.684546	17.3244	6.047	27.8202	6.20508			27074	LAMP3	0.0211397	0.0373851	2.16519	1.11449	2.58476	2.8184	5.68241	2.11308			283870	BRICD5	0.729323	0.00874002	1.45687	0.54287	0.882353	0.268417	1.73356	0.275799
80381	CD276	0.0379747	0.00888948	1.6036	0.681311	51.1423	7.88337	82.2014	7.82343			80315	CPEB4	0.00666667	0.00967444	2.16485	1.11427	88.9885	45.7261	179.14	5.39798			79924	ADM2	0.997948	0.0425465	1.45507	0.54109	15.5397	6.32981	21.7438	2.54226
126014	OSCAR	0.070615	0.0149179	1.60293	0.680713	1.14377	0.292831	2.51512	1.07858			6520	SLC3A2	0.0115025	0.0210024	2.16361	1.11344	431.234	254.173	853.027	217.256			7378	UPP1	0.997948	0.0410091	1.4543	0.540322	146.585	56.5178	205.214	42.0936
54453	RIN2	0.0722101	0.016057	1.60224	0.680091	57.5012	15.3153	91.3623	16.3794			54187	NANS	0.00929752	0.0144531	2.16151	1.11204	46.5606	20.3513	101.09	39.1961			10227	MFSD10	0.954955	0.016395	1.45377	0.539798	42.6575	10.6305	61.5572	6.93403
80328	ULBP2	0.101027	0.0211004	1.60049	0.678516	6.48333	3.15451	10.4413	1.80012			2296	FOXC1	0.0103286	0.0156766	2.15615	1.10846	10.408	3.7957	24.5774	12.0442			93432	MGAM2	0.997948	0.0488895	1.45365	0.539682	1.91626	1.2821	3.07265	1.06577
9289	ADGRG1	0.205298	0.0379898	1.60026	0.678308	19.9072	9.84116	30.548	10.3699			58516	SINHCAF	0.0103286	0.0154943	2.15416	1.10713	89.4634	42.6672	186.295	54.9365			284129	SLC26A11	0.997948	0.0223048	1.45136	0.537405	5.72381	2.17453	8.45691	0.629303
1291	COL6A1	0.056701	0.013018	1.59953	0.677652	33.7878	7.44017	54.4892	10.6439			49854	ZBTB21	0.00666667	0.0109175	2.15373	1.10684	38.0729	16.5992	79.8117	19.6055			101928243	DARS-AS1	0.731343	0.00892465	1.45126	0.537307	0.807636	0.184292	1.62983	0.35235
5794	PTPRH	0.0910853	0.0181619	1.59599	0.67445	5.80442	1.72763	9.84442	2.71049			10766	TOB2	0.0113914	0.0192464	2.15088	1.10492	58.5136	27.7099	123.896	46.764			10616	RBCK1	0.997948	0.0450874	1.45112	0.537163	201.638	77.9465	277.226	38.9046
132241	RPL32P3	0.0683962	0.0144406	1.5953	0.673824	2.2523	0.80838	4.09816	0.637971			643246	MAP1LC3B2	0.0115025	0.0206296	2.15059	1.10473	34.6411	22.3453	67.4471	12.5419			1843	DUSP1	0.997948	0.0600162	1.45108	0.537129	45.1485	18.372	66.2883	25.5319
7025	NR2F1	0.0722101	0.0162723	1.59474	0.673324	4.9033	1.52145	8.28499	1.73733			440563	HNRNPCL2	0.00666667	0.00488627	2.15051	1.10468	6.92363	1.43437	16.3895	5.37966			79191	IRX3	0.96	0.0174617	1.45025	0.536306	1.33342	0.616894	2.30641	0.0710944
80307	FER1L4	0.252085	0.0478652	1.5941	0.672745	2.58462	1.85095	4.21469	1.75806			5321	PLA2G4A	0.0121294	0.0240851	2.14924	1.10382	22.0255	14.0538	42.9323	8.19666			90226	UCN2	0.954955	0.0156958	1.45022	0.536273	1.63966	0.54411	2.793	0.487691
7079	TIMP4	0.0357143	0.00726241	1.59127	0.670174	2.52936	0.238972	4.62305	0.515887			1317	SLC31A1	0.00666667	0.0102337	2.14847	1.10331	75.012	36.8138	152.153	22.3574			22977	AKR7A3	0.654545	0.00683003	1.4502	0.536251	0.555752	0.0134527	1.26832	0.281112
84171	LOXL4	0.142029	0.0253388	1.58926	0.668358	20.2123	5.39946	33.511	13.4654			8972	MGAM	0.00666667	0.00534301	2.14661	1.10206	3.76319	1.5639	8.99126	1.83978			27074	LAMP3	0.997948	0.0614296	1.44897	0.535029	6.47407	3.41819	8.92178	0.800216
7076	TIMP1	0.0357143	0.00729251	1.58892	0.668042	174.239	19.334	276.387	5.87269			6542	SLC7A2	0.0399106	0.0606727	2.1426	1.09936	207.885	200.534	343.249	103.864			101927160	NA	0.997948	0.0350342	1.44887	0.534924	1.30112	0.390565	2.45582	1.33582
5916	RARG	0.0951526	0.0198788	1.58626	0.665631	39.0415	15.2249	60.1043	8.35806			93432	MGAM2	0.00666667	0.00990849	2.1406	1.09802	2.34251	1.41699	5.73682	0.785059			761	CA3	0.955157	0.0171956	1.44718	0.533245	0.611146	0.29534	1.32523	0.385373
2550	GABBR1	0.118565	0.0233653	1.58556	0.664997	8.87576	3.45627	14.4728	4.12842			6566	SLC16A1	0.0119972	0.0226765	2.13774	1.09609	5.42722	4.03175	11.2791	2.52918			8497	PPFIA4	0.997948	0.102963	1.447	0.533064	5.06609	3.96012	7.23258	3.77688
140606	SELENOM	0.162234	0.0291023	1.58044	0.660328	7.04149	4.30897	10.666	0.689077			55239	OGFOD1	0.00666667	0.0061494	2.13744	1.09588	54.3389	17.6979	115.612	26.4898			10529	NEBL	0.516484	0.00532813	1.44694	0.533004	4.26842	0.336799	6.62551	0.538309
144195	SLC2A14	0.0991304	0.0205368	1.57932	0.6593	2.8968	1.29704	5.03081	1.20286			51569	UFM1	0.00666667	0.0106556	2.13189	1.09213	134.21	66.81	267.772	29.2497			1855	DVL1	0.954955	0.0163728	1.4441	0.530168	81.7487	19.5377	116.419	7.14633
5376	PMP22	0.0264317	0.00642371	1.57778	0.657901	53.9573	0.842683	85.8296	5.75829			4793	NFKBIB	0.00666667	0.0101721	2.13089	1.09145	25.9607	9.97979	55.8952	17.8098			3665	IRF7	0.997948	0.0328001	1.44256	0.528631	16.4894	6.24839	23.17	1.7769
7146	TNXA	0.153635	0.0276068	1.57718	0.657347	2.37083	1.57044	4.03721	0.952161			103695433	LINC01322	0.00666667	0.00912859	2.13062	1.09127	5.70537	2.82871	12.4921	1.43121			22846	VASH1	0.654545	0.00693829	1.44198	0.528052	0.994063	0.196784	1.86987	0.19154
7045	TGFBI	0.192494	0.0338894	1.57651	0.656737	18.0531	8.26294	27.1508	5.87926			5621	PRNP	0.00777778	0.0129542	2.12853	1.08986	297.343	159.092	585.574	77.4893			4485	MST1	0.62	0.00628401	1.4415	0.52757	1.86115	0.300474	3.10883	0.0625725
340526	RTL5	0.0377358	0.00772403	1.57412	0.654541	11.1311	0.702794	18.1227	1.63795			8139	GAN	0.00666667	0.00528264	2.12696	1.08879	3.88111	0.158625	9.77836	3.43916			375790	AGRN	0.997948	0.0222975	1.44134	0.527408	268.796	75.4285	379.217	39.7126
91050	CCDC149	0.0379747	0.00941659	1.57388	0.654325	11.3734	0.580999	18.6031	2.89989			550112	UBA6-AS1	0.00777778	0.0130436	2.12444	1.08708	21.0623	11.7432	42.1433	4.46201			51085	MLXIPL	0.997948	0.0212455	1.44104	0.527109	2.44082	0.957858	3.8354	0.304782
6273	S100A2	0.0936937	0.0191091	1.56989	0.65066	7.58358	2.00668	12.5628	3.66668			100506714	NUP50-DT	0.00666667	0.0109319	2.11813	1.08279	11.3318	6.21513	23.1789	0.364038			7975	MAFK	0.997948	0.0384769	1.43991	0.52598	44.8092	17.2876	61.7478	5.00375
10178	TENM1	0.0379747	0.00823395	1.56934	0.650159	0.993449	0.126785	2.13378	0.306014			1316	KLF6	0.00666667	0.0060744	2.11729	1.08222	404.376	151.516	820.35	39.8888			393	ARHGAP4	0.954955	0.015211	1.43963	0.525699	0.627434	0.17447	1.3637	0.451299
84898	PLXDC2	0.0457317	0.0103542	1.56782	0.648759	5.5614	0.163387	9.38474	1.80224			658	BMPR1B	0.00666667	0.0104222	2.11684	1.08191	2.00153	0.818896	5.44533	2.19027			27090	ST6GALNAC4	0.997948	0.0386075	1.43851	0.524576	17.9865	6.69446	24.9787	1.0407
84443	FRMPD3	0.104202	0.0213175	1.56772	0.648664	0.641447	0.469859	1.56401	0.679744			490	ATP2B1	0.00777778	0.0122837	2.11291	1.07923	723.373	349.165	1414.7	57.7507			1284	COL4A2	0.828402	0.0115533	1.43837	0.524436	82.3816	9.99478	119.168	16.9396
219654	ZCCHC24	0.0379747	0.00962818	1.5655	0.646623	22.8623	3.67028	36.0781	0.459983			643723	LYPLAL1-DT	0.0103286	0.0168485	2.10776	1.07571	12.4937	7.40856	24.7271	0.329136			93953	GCNA	0.997948	0.0276604	1.43768	0.523742	2.57185	1.15306	3.99092	0.60824
29057	FAM156A	0.056701	0.012707	1.56384	0.64509	5.77836	1.24504	9.52948	1.2553			54955	C1orf109	0.00666667	0.0096063	2.10742	1.07548	24.6351	6.41082	54.3996	20.6986			101060022	NA	0.997948	0.0242082	1.43766	0.523723	0.947008	0.211336	1.86742	0.816438
9755	TBKBP1	0.0910853	0.0182228	1.56379	0.645048	1.63454	0.619416	3.11819	0.878118			652276	LOC652276	0.00666667	0.00806944	2.1073	1.07539	11.8707	5.36186	24.8791	3.4459			1632	ECI1	0.997948	0.0240209	1.437	0.523056	18.6522	5.57191	26.4346	1.18282
100113407	TMEM170B	0.189718	0.033296	1.56312	0.644429	7.64101	3.90751	11.8667	3.0565			6536	SLC6A9	0.0203022	0.036167	2.10392	1.07308	44.4642	36.397	77.6458	5.83241			100132948	FAM27C	0.997948	0.0500587	1.43585	0.521901	3.06102	1.52708	4.54734	0.927046
7052	TGM2	0.0894632	0.017822	1.56239	0.643752	162.331	43.2391	248.382	26.0282			64061	TSPYL2	0.0173088	0.0302047	2.09816	1.06912	39.7113	28.4217	73.8585	17.0029			3142	HLX	0.997948	0.0748545	1.43564	0.521698	7.96275	4.54387	10.6389	1.20644
1368	CPM	0.131148	0.0247316	1.56218	0.643558	3.07959	1.38826	5.12339	0.809228			55924	INKA2	0.0195293	0.0316956	2.09801	1.06902	2.26319	1.79796	5.70172	2.78878			6286	S100P	0.997948	0.092417	1.4352	0.521247	3.29054	2.00684	4.76032	1.67499
440465	BAIAP2-DT	0.0826271	0.0167366	1.56128	0.642726	2.9139	0.959971	5.02643	0.897544			343069	HNRNPCL1	0.00666667	0.00502622	2.09194	1.06484	7.98409	1.50522	18.127	5.56994			79156	PLEKHF1	0.997948	0.0503349	1.4341	0.520146	4.59211	2.18561	6.55664	0.771791
23266	ADGRL2	0.0991304	0.0205816	1.56071	0.642205	18.4325	4.07759	29.5897	7.78912			5007	OSBP	0.00666667	0.00836016	2.08636	1.06099	184.871	72.7391	372.173	61.2352			222235	FBXL13	0.997948	0.0236767	1.43355	0.519589	19.7479	4.97461	28.5283	5.50529
59271	EVA1C	0.056701	0.0126546	1.55959	0.641168	4.5667	0.796539	7.69956	1.38731			60674	GAS5	0.0190424	0.0310787	2.08242	1.05826	177.029	126.917	317.95	45.7023			387254	SLC7A5P2	0.997948	0.0410239	1.43249	0.518523	7.883	3.31704	11.111	1.00138
63027	SLC22A23	0.091954	0.018457	1.55625	0.638073	1.01184	0.581323	2.05894	0.361838			64782	AEN	0.00666667	0.00807661	2.08174	1.05779	47.4132	15.2492	98.9614	25.6128			1909	EDNRA	0.732394	0.00910865	1.43181	0.517844	6.66549	0.810745	9.96325	1.00492
84254	CAMKK1	0.0826271	0.0169268	1.55405	0.636036	6.26957	1.86347	10.1466	1.5878			58477	SRPRB	0.00777778	0.0120716	2.07927	1.05608	55.9295	24.6837	112.371	23.9566			113730	KLHDC7B	0.997948	0.044994	1.43181	0.517838	0.92784	0.645593	1.72298	0.719397
11031	RAB31	0.0379747	0.00788182	1.55336	0.635391	211.852	6.15414	330.244	26.5953			23768	FLRT2	0.00666667	0.00652603	2.07689	1.05443	23.5092	5.84658	49.9164	13.3246			8971	H1-10	0.997948	0.0265317	1.43136	0.517388	29.5314	10.2292	41.2297	1.36095
4088	SMAD3	0.0379747	0.00974908	1.55161	0.633769	205.405	22.5987	318.738	26.2955			54106	TLR9	0.0467183	0.0694604	2.07163	1.05076	3.02451	2.61557	7.47024	5.8825			9696	CROCC	0.732394	0.00937898	1.42984	0.515855	4.8401	0.473029	7.37117	0.970039
727866	FAM156B	0.0931559	0.0187772	1.55083	0.633045	51.7737	14.7546	79.3239	11.2391			2498	FTH1P3	0.00929752	0.0142853	2.07138	1.05059	124.571	56.6365	244.361	43.8603			7439	BEST1	0.997948	0.0655874	1.4292	0.515203	1.10144	0.148609	2.31662	1.91347
1289	COL5A1	0.0379747	0.00956798	1.55064	0.632866	42.4149	3.93921	66.2988	5.81024			55521	TRIM36	0.00929752	0.0145813	2.06992	1.04957	20.2585	9.4018	41.0987	9.57035			8638	OASL	0.997948	0.0537792	1.42818	0.514182	4.6445	1.63525	7.24851	3.30551
9720	CCDC144A	0.070615	0.0154141	1.55063	0.632855	0.984103	0.446222	2.03458	0.316214			51012	PRELID3B	0.00666667	0.0103615	2.06842	1.04853	82.4294	33.9166	164.998	31.1739			54910	SEMA4C	0.997948	0.034501	1.4277	0.513691	21.5959	6.50985	30.6543	6.21952
5420	PODXL	0.056701	0.0131869	1.5502	0.632457	174.405	35.2038	268.222	24.2711			6880	TAF9	0.00666667	0.00994523	2.06739	1.04781	81.721	29.0856	167.211	40.4116			1470	CST2	0.997948	0.022861	1.42614	0.512112	9.49022	2.2399	13.841	2.42468
1513	CTSK	0.070615	0.0149398	1.55016	0.632421	1.80677	0.625522	3.29403	0.425335			23657	SLC7A11	0.0121294	0.0232236	2.06589	1.04677	594.398	364.179	1101.96	168.226			7162	TPBG	0.997948	0.039539	1.42582	0.511788	190.442	65.2893	259.72	10.6693
151295	SLC23A3	0.315078	0.0672842	1.54943	0.63174	4.06909	3.95077	5.81529	2.39156			79663	HSPBAP1	0.0113914	0.017871	2.06568	1.04662	13.2152	8.17411	25.5866	1.34594			91107	TRIM47	0.900524	0.0141952	1.42578	0.511755	6.52854	0.868691	9.77051	1.715
101927642	LINC01444	0.0493151	0.011793	1.54915	0.631472	1.97735	0.332033	3.6223	0.642088			5817	PVR	0.00666667	0.010818	2.06516	1.04625	235.736	109.698	458.158	35.1741			3823	KLRC3	0.997948	0.0292334	1.42522	0.511189	2.05411	0.769443	3.29508	0.744355
100505806	SNHG18	0.0712695	0.015876	1.54487	0.627485	2.01924	0.747936	3.58641	0.399075			3313	HSPA9	0.00666667	0.00883661	2.0636	1.04516	571.568	240.504	1121.58	91.6359			5794	PTPRH	0.997948	0.0204622	1.42504	0.511005	5.71724	0.331258	8.76097	2.28172
9173	IL1RL1	0.154472	0.0283368	1.54446	0.6271	3.1709	1.48771	5.27536	1.33319			84077	C3orf20	0.00777778	0.0138067	2.05835	1.04149	0.781152	0.694599	2.59175	0.962068			402778	IFITM10	0.997948	0.113432	1.4223	0.508229	14.1722	6.99264	19.8216	8.03464
3892	KRT86	0.0780911	0.0165475	1.54189	0.624701	4.66188	1.03696	7.73472	1.59946			51119	SBDS	0.00666667	0.0090452	2.04572	1.03261	151.936	54.9402	303.941	62.0122			3135	HLA-G	0.997948	0.0233415	1.42148	0.507395	14.2579	3.54845	20.3437	2.33588
5818	NECTIN1	0.0870445	0.0175671	1.54081	0.623685	13.1863	2.99195	20.7429	3.83034			54407	SLC38A2	0.0173088	0.0296467	2.04423	1.03156	1583.13	1016.55	2849.61	402.117			100133121	FAM27B	0.732394	0.00943189	1.42118	0.507088	1.01044	0.216242	1.85285	0.234958
50937	CDON	0.096831	0.020355	1.54037	0.623274	6.07881	1.79754	9.79877	1.92221			10849	CD3EAP	0.00929752	0.0151989	2.04377	1.03124	25.8968	7.88528	55.3692	23.023			54456	MOV10L1	0.997948	0.0308505	1.42018	0.506078	0.932597	0.176985	1.82339	0.813268
9644	SH3PXD2A	0.0469208	0.0110478	1.54032	0.623234	86.9557	7.37991	134.826	16.8459			5356	PLRG1	0.00666667	0.00921202	2.04238	1.03025	135.767	51.7314	269.06	44.8347			9997	SCO2	0.997948	0.0515206	1.41968	0.505566	6.77783	2.35719	10.0053	3.52323
6640	SNTA1	0.096831	0.0202014	1.53976	0.622709	1.71374	0.722331	3.08888	0.470723			84418	CYSTM1	0.00666667	0.0111456	2.04096	1.02925	30.6056	12.4951	61.417	13.0667			3700	ITIH4	0.954955	0.0169948	1.41835	0.504215	1.65271	0.288597	2.78972	0.694122
5920	PLAAT4	0.119195	0.0234864	1.53877	0.621778	3.61401	1.41099	5.87079	0.656847			54433	GAR1	0.00666667	0.00691726	2.03433	1.02455	44.6916	14.7966	89.7019	14.0588			162417	NAGS	0.997948	0.06995	1.4181	0.503958	28.1453	12.1176	37.8074	7.40652
729857	RGPD2	0.056701	0.0131565	1.537	0.620113	1.08008	0.312104	2.19059	0.40458			81539	SLC38A1	0.0121294	0.0231007	2.03173	1.02271	1006.57	604.536	1839.72	202.852			51631	LUC7L2	0.732394	0.00932472	1.41806	0.503915	4.45804	0.456548	6.74632	0.762637
9394	HS6ST1	0.108197	0.0221165	1.53657	0.619717	7.20723	2.82499	11.1501	0.422106			153222	CREBRF	0.0134961	0.0249984	2.03118	1.02232	99.3131	60.7313	182.268	26.8792			3678	ITGA5	0.831461	0.0125718	1.41693	0.502764	307.053	38.4353	434.642	45.3715
5834	PYGB	0.0469208	0.0110113	1.53524	0.618461	350.166	42.755	536.604	40.2756			402778	IFITM10	0.0624204	0.0824653	2.02932	1.021	15.718	9.75794	36.4127	26.3344			127943	FCRLB	0.997948	0.0224051	1.41592	0.501738	1.16333	0.31133	2.09071	0.701107
93432	MGAM2	0.365444	0.0807659	1.53414	0.617432	3.29456	3.92674	4.21138	1.38375			6617	SNAPC1	0.00666667	0.0061709	2.02927	1.02096	236.542	72.0574	470.275	66.1895			5790	PTPRCAP	0.997948	0.0200179	1.41459	0.500383	0.997697	0.296469	1.83877	0.521602
3106	HLA-B	0.0669856	0.0140548	1.53267	0.616047	473.441	97.343	717.043	29.8274			54700	RRN3	0.00666667	0.00702367	2.02694	1.0193	32.339	7.71992	66.9255	17.0525			57572	DOCK6	0.997948	0.0292019	1.41374	0.499515	29.9814	8.76254	41.5831	2.03787
3918	LAMC2	0.0998279	0.0209341	1.53239	0.615786	2187.13	682.305	3264.41	331.631			80328	ULBP2	0.00929752	0.0147307	2.02688	1.01926	5.8845	2.27867	12.9935	4.62119			283663	LINC00926	0.954955	0.0164173	1.41289	0.498651	1.24428	0.377518	2.15701	0.366385
202459	OSTCP1	0.056701	0.0124567	1.5321	0.61551	1.33374	0.313969	2.56922	0.398787			1437	CSF2	0.0294474	0.0446345	2.02391	1.01714	111.586	62.5497	204.683	60.0283			84331	MCRIP2	0.997948	0.0350893	1.41193	0.497669	4.04754	1.22486	6.09281	1.57245
65108	MARCKSL1	0.0936937	0.0192902	1.53081	0.614294	67.6294	9.83975	105.489	27.2649			6303	SAT1	0.0113914	0.0191045	2.02261	1.01622	140.699	72.97	262.318	23.4825			7942	TFEB	0.997948	0.0600697	1.41137	0.4971	1.24313	0.985743	2.0476	0.765784
11213	IRAK3	0.0936937	0.0189825	1.53032	0.613837	16.448	2.93283	25.8765	5.9211			25976	TIPARP	0.0200784	0.0349686	2.02053	1.01473	206.78	144.191	367.35	72.7993			23329	TBC1D30	0.997948	0.0237366	1.41085	0.496561	2.70337	0.663647	4.22272	0.932636
3484	IGFBP1	0.0493151	0.0118372	1.53025	0.61377	55.5876	4.81001	85.8356	11.1761			126661	CCDC163	0.00777778	0.0119409	2.01803	1.01295	5.1447	2.44478	10.9695	2.32234			9351	SLC9A3R2	0.997948	0.034873	1.40974	0.495424	128.89	37.6381	176.823	17.1366
101928545	SEPTIN7-AS1	0.0628141	0.0134454	1.52932	0.61289	0.685292	0.298341	1.55146	0.105748			135112	NCOA7	0.00666667	0.011732	2.01786	1.01282	63.9732	26.5411	123.511	13.3965			4294	MAP3K10	0.997948	0.0223121	1.40898	0.494648	13.8516	2.34978	19.9719	3.78594
285464	NA	0.165789	0.0294108	1.52859	0.612197	10.8435	4.10205	16.5802	3.22716			78997	GDAP1L1	0.0134961	0.0249689	2.01717	1.01233	0.64163	1.00752	1.97465	0.386661			221908	PPP1R35	0.900524	0.0141879	1.40875	0.494411	10.5761	1.6551	15.249	1.58406
23457	ABCB9	0.0669856	0.014213	1.52776	0.611414	9.04997	0.789881	14.484	2.77749			26097	CHTOP	0.0103286	0.0167593	2.01545	1.0111	126.939	60.614	243.529	51.0652			126003	TRAPPC5	0.997948	0.0483809	1.40839	0.494042	10.6078	4.73587	14.5477	1.57384
3977	LIFR	0.104202	0.0213942	1.52658	0.610302	44.6237	11.9963	67.8426	11.4308			10244	RABEPK	0.00777778	0.0129766	2.01463	1.01052	14.5882	3.2727	31.4854	11.7034			257106	ARHGAP30	0.997948	0.0548441	1.4083	0.493952	9.22306	1.7703	14.1278	6.6898
27074	LAMP3	0.0894632	0.0179883	1.52592	0.609675	4.89876	0.784274	8.09725	2.07506			84879	MFSD2A	0.00666667	0.00575631	2.01406	1.01011	11.0873	3.30747	22.9532	3.4181			400221	FLJ22447	0.997948	0.0450947	1.40656	0.492174	5.2455	1.68468	7.81504	2.37765
64359	NXN	0.0712695	0.01577	1.5258	0.609564	21.3846	4.41885	32.8859	3.85602			2624	GATA2	0.0423651	0.0646788	2.01206	1.00867	1.01999	0.214553	4.22783	4.4629			105371414	LOC105371414	0.997948	0.0283873	1.40625	0.491857	3.18001	0.802872	4.8836	1.15864
23043	TNIK	0.0998279	0.0207804	1.52495	0.608763	7.44782	1.01261	12.1116	3.21445			153478	PLEKHG4B	0.00666667	0.00625585	2.012	1.00863	0.0399692	0.0692286	1.15092	0.590645			5920	PLAAT4	0.997948	0.0774361	1.40452	0.490079	4.42863	2.52664	6.2664	1.99818
6932	TCF7	0.0683962	0.0146139	1.52433	0.608171	1.36249	0.238088	2.62221	0.578799			84154	RPF2	0.00666667	0.00776728	2.01142	1.00821	42.0423	8.56783	87.0165	26.6061			8639	AOC3	0.997948	0.0847616	1.40448	0.49004	2.38731	1.33078	3.64583	1.46725
147	ADRA1B	0.154472	0.0278933	1.52206	0.60603	2.16723	1.02377	3.68193	0.733414			84919	PPP1R15B	0.0103286	0.015479	2.00942	1.00678	186.957	90.5152	353.466	47.6277			10060	ABCC9	0.997948	0.0414217	1.40448	0.490038	2.25163	0.742551	3.58909	1.24757
57463	AMIGO1	0.227723	0.043508	1.52007	0.604137	4.86183	3.24746	7.23238	1.67249			5265	SERPINA1	0.0113914	0.0189492	2.00819	1.00589	157.501	84.1419	293.276	39.5636			2172	FABP6	0.997948	0.0344634	1.40385	0.489389	0.406743	0.325644	0.972782	0.419591
1901	S1PR1	0.0493151	0.0117035	1.51814	0.602309	0.85462	0.139702	1.82069	0.295787			84246	MED10	0.00666667	0.00831565	2.00767	1.00552	33.7852	12.19	66.5562	8.3876			9181	ARHGEF2	0.997948	0.0330904	1.40202	0.487506	329.321	90.4997	450.178	36.7424
1124	CHN2	0.0469208	0.0109969	1.51577	0.60005	1.35984	0.113112	2.58643	0.355686			29082	CHMP4A	0.00666667	0.010575	2.00547	1.00394	25.8592	8.93599	52.1012	13.1339			9448	MAP4K4	0.997948	0.0209212	1.39981	0.485231	925.26	77.3341	1311.53	278.517
100505783	OSER1-DT	0.0991304	0.0204852	1.51573	0.600017	5.82969	1.29612	9.33726	1.83959			10135	NAMPT	0.0115025	0.0209181	2.00545	1.00392	3238.24	1636.79	5990.92	774.858			5909	RAP1GAP	0.954955	0.0160499	1.39952	0.484936	2.18262	0.522898	3.41665	0.229989
115207	KCTD12	0.0936937	0.0197433	1.51542	0.59972	42.9947	6.31966	66.2159	13.7217			9314	KLF4	0.0173088	0.0294172	2.00486	1.0035	78.8137	50.9532	139.86	7.58624			653583	PHLDB3	0.997948	0.0594131	1.39812	0.483489	2.99692	1.6781	4.30349	0.732292
3669	ISG20	0.197619	0.0348143	1.51434	0.598685	5.89386	1.77744	9.59424	3.38333			151963	MB21D2	0.00777778	0.0132051	2.00208	1.0015	9.80918	4.86995	19.3373	1.14878			80381	CD276	0.811321	0.0108484	1.3975	0.482851	64.4425	7.24241	90.108	3.11441
121274	ZNF641	0.0936937	0.0190427	1.5142	0.598558	13.4669	2.4927	20.9562	3.97291			4677	NARS1	0.00666667	0.0103544	2.00203	1.00146	135.33	53.3939	260.955	33.3358			23348	DOCK9	0.997948	0.0236451	1.39742	0.482766	336.286	72.2518	463.821	39.1405
55679	LIMS2	0.125	0.0244053	1.51409	0.598448	2.0101	0.800799	3.48487	0.757896			50999	TMED5	0.00777778	0.0119954	2.00036	1.00026	221.425	89.8638	426.419	70.4627			104310353	LINC01399	0.964912	0.0176888	1.3968	0.482127	0.823497	0.251045	1.54285	0.317635
540	ATP7B	0.146763	0.0260801	1.51408	0.598445	2.61109	1.1297	4.36044	0.923384			6728	SRP19	0.00666667	0.00700842	1.99925	0.999458	47.5525	14.4714	94.2095	15.1832			127829	ARL8A	0.997948	0.0491874	1.39656	0.481873	33.2988	11.612	44.7488	1.26944
9892	SNAP91	0.0998279	0.0206798	1.5133	0.597701	4.98753	0.456463	8.24717	2.30934			148189	LINC00662	0.0121294	0.0230857	1.99896	0.999253	5.78728	4.00969	11.2185	0.51536			9636	ISG15	0.997948	0.018872	1.39621	0.481516	10.7196	2.09723	15.214	1.2231
21	ABCA3	0.101027	0.0210932	1.51166	0.596135	28.5394	7.73561	42.8716	4.82693			27107	ZBTB11	0.0103286	0.0164484	1.99719	0.99797	35.3784	7.75616	74.5904	30.0419			10509	SEMA4B	0.997948	0.0255506	1.39571	0.480997	124.585	5.84906	177.867	46.5593
80139	ZNF703	0.0870445	0.0176492	1.5116	0.596075	6.28579	1.3665	9.91686	1.20578			29078	NDUFAF4	0.00666667	0.00644599	1.99686	0.997734	15.3508	4.85477	30.9591	4.10279			23555	TSPAN15	0.997948	0.0506221	1.39512	0.480394	12.7545	5.68766	17.2657	1.6477
100996721	NA	0.0936937	0.0192368	1.51108	0.595581	2.36178	0.785521	4.01471	0.548812			3096	HIVEP1	0.0113914	0.0183365	1.99619	0.997249	60.2916	25.4834	117.983	31.9104			80307	FER1L4	0.997948	0.0394215	1.39506	0.480322	1.89023	0.766922	3.00772	0.908944
5874	RAB27B	0.112179	0.0225237	1.51029	0.594829	40.3565	8.07016	61.7204	13.3396			5187	PER1	0.0132188	0.0247926	1.99367	0.995423	31.9364	19.8341	57.9842	4.47345			10202	DHRS2	0.997948	0.088094	1.39478	0.480033	1.98663	0.529961	3.55668	2.60246
221442	ADCY10P1	0.272103	0.0528927	1.50833	0.592954	12.2361	6.78425	18.2703	6.45449			11221	DUSP10	0.00666667	0.0112748	1.99281	0.994801	67.3949	27.1363	128.519	7.70568			10365	KLF2	0.997948	0.0316909	1.39461	0.479861	8.56974	1.80155	12.3606	2.69419
57168	ASPHD2	0.236692	0.0462393	1.50813	0.592762	1.40193	1.22577	2.42725	0.945075			2921	CXCL3	0.0777345	0.0958325	1.9911	0.993564	179.324	137.128	349.952	217.72			346653	FAM71F2	0.997948	0.0424084	1.39437	0.479613	2.79631	1.16206	4.10917	0.313838
163702	IFNLR1	0.0835073	0.0171736	1.50479	0.589567	2.15967	0.401376	3.77001	0.78855			29919	RMC1	0.00666667	0.0101021	1.99092	0.993434	22.2975	8.28977	44.0227	7.40838			2081	ERN1	0.997948	0.0679577	1.39423	0.479466	116.501	47.2393	152.474	9.42756
1889	ECE1	0.0797414	0.0166536	1.50474	0.589512	241.115	49.952	358.675	13.8325			1850	DUSP8	0.0115025	0.0216164	1.98896	0.992015	2.54321	1.80789	5.46253	0.491834			4192	MDK	0.997948	0.022907	1.39399	0.47922	10.9705	0.930562	15.919	3.73745
7188	TRAF5	0.202043	0.036043	1.5043	0.589088	14.296	5.22815	21.7595	6.00285			26136	TES	0.0113914	0.0176211	1.98809	0.991381	195.26	90.8428	369.306	70.6576			9546	APBA3	0.997948	0.0244886	1.39377	0.478994	14.5833	2.81977	20.6103	2.9972
5166	PDK4	0.170455	0.0308622	1.50322	0.588052	1.80842	0.495954	3.31723	1.28552			51244	CCDC174	0.00666667	0.0095465	1.98605	0.989901	27.3424	10.8089	52.948	4.10607			374291	NDUFS7	0.997948	0.0280955	1.39374	0.478959	15.7213	3.48302	22.2159	3.89954
3770	KCNJ14	0.461036	0.11345	1.50242	0.587286	4.81742	5.33165	6.39645	3.55008			262	AMD1	0.00777778	0.0137099	1.98571	0.989658	103.462	28.8769	208.387	64.3717			11054	OGFR	0.997948	0.0239975	1.39297	0.478167	38.8498	5.84138	54.7363	10.3299
768	CA9	0.672356	0.211846	1.50186	0.586751	18.3803	15.0696	19.8853	12.8685			54456	MOV10L1	0.0284419	0.0436292	1.98562	0.989589	1.94308	1.77689	4.55727	2.45356			1521	CTSW	0.997948	0.0317846	1.39277	0.477958	0.803713	0.433231	1.49057	0.414769
5362	PLXNA2	0.0722101	0.0162944	1.50113	0.586052	46.728	8.96417	69.9139	3.89107			105369174	NA	0.00666667	0.0115137	1.98232	0.98719	12.3311	5.54449	24.1321	2.16431			90864	SPSB3	0.997948	0.0251071	1.39257	0.477748	12.5227	2.91361	17.5522	1.41684
7148	TNXB	0.275833	0.0545099	1.50002	0.584978	13.2409	8.3717	18.4063	3.84681			100132948	FAM27C	0.00666667	0.0073482	1.98172	0.986756	3.1423	1.2146	6.97558	0.655308			55766	H2AJ	0.997948	0.0209516	1.39198	0.477139	14.0687	2.01336	20.0301	3.32645
8497	PPFIA4	0.338545	0.0720595	1.4991	0.5841	8.4596	4.8196	12.2962	5.21798			23708	GSPT2	0.00666667	0.00736969	1.9809	0.986156	12.5495	4.44848	25.0255	2.35076			5328	PLAU	0.997948	0.107534	1.39176	0.476907	268.35	103.935	391.277	213.295
6890	TAP1	0.131148	0.0247012	1.49906	0.584063	48.4861	14.3557	71.5819	8.57505			55356	SLC22A15	0.0374241	0.0565796	1.97884	0.984658	19.1072	15.4266	31.866	5.62146			23526	ARHGAP45	0.954955	0.0168637	1.39092	0.476042	24.5193	3.78194	34.3534	3.2983
9542	NRG2	0.119449	0.0237212	1.49658	0.581665	1.56951	0.720631	2.75074	0.195373			57835	SLC4A5	0.00581395	0.00309585	1.97824	0.984219	0.880524	0.244514	2.72567	0.52523			8302	KLRC4	0.997948	0.0209364	1.3909	0.476023	0.339853	0.118906	0.879961	0.333425
7483	WNT9A	0.352865	0.0768403	1.49585	0.580966	1.80866	2.22356	2.52076	0.776187			8501	SLC43A1	0.0195293	0.0331244	1.9752	0.981998	17.5381	9.65316	33.5007	9.97403			144100	PLEKHA7	0.997948	0.0329908	1.39031	0.475411	1.61309	0.373442	2.67845	0.864134
965	CD58	0.0536193	0.0123961	1.4953	0.580431	32.1098	1.39108	48.6634	5.26026			51621	KLF13	0.0103286	0.0155948	1.97354	0.980783	8.46624	3.06321	17.673	5.75182			3433	IFIT2	0.997948	0.0389569	1.38917	0.474228	18.9883	5.53699	26.4422	5.34654
79961	DENND2D	0.0931559	0.0187626	1.49517	0.580309	3.03843	0.593481	5.05035	0.977702			284161	GDPD1	0.0113914	0.019181	1.97165	0.979403	4.54325	1.66437	10.0253	3.53945			929	CD14	0.997948	0.0191175	1.3886	0.473635	1.8875	0.210517	3.04149	0.666381
2034	EPAS1	0.0669856	0.0141689	1.49485	0.579996	90.0042	11.4212	134.608	10.1135			3981	LIG4	0.00666667	0.00935883	1.97148	0.979275	28.5417	10.2455	55.4925	7.55429			4728	NDUFS8	0.964912	0.0177043	1.38823	0.473245	49.2568	8.84675	68.08	1.5356
51523	CXXC5	0.170455	0.0309677	1.494	0.579184	1.89185	0.850039	3.27933	0.919941			57103	TIGAR	0.00666667	0.011681	1.97018	0.97833	9.62637	2.78556	20.1095	6.1551			64129	TINAGL1	0.997948	0.0520147	1.3878	0.472802	13.1323	4.07185	18.5524	5.44436
9037	SEMA5A	0.0826271	0.0169868	1.49272	0.577948	2.77818	0.433261	4.65326	0.835637			2617	GARS1	0.0115025	0.0195396	1.96795	0.976697	420.421	218.372	762.967	27.5058			27106	ARRDC2	0.997948	0.0274828	1.38762	0.472617	31.8165	7.02152	43.9794	4.99726
10346	TRIM22	0.0870445	0.0175444	1.49243	0.577659	2.73089	0.380426	4.59971	0.900028			123283	TARS3	0.0346181	0.0526243	1.967	0.975997	4.82675	3.80319	9.60514	4.09338			1051	CEBPB	0.997948	0.0836009	1.38745	0.47244	78.6582	35.3512	101.039	6.79941
3162	HMOX1	0.155405	0.0285047	1.49138	0.576644	15.7048	5.78342	23.0468	1.44106			6335	SCN9A	0.0200784	0.0348485	1.96679	0.975844	5.44731	4.09124	10.4273	2.59383			9966	TNFSF15	0.997948	0.106075	1.38696	0.471928	13.5861	6.52226	18.1138	5.26898
55790	CSGALNACT1	0.056701	0.0126998	1.48927	0.574601	2.6449	0.152982	4.44275	0.527721			50854	SNHG32	0.0195293	0.0324744	1.96477	0.974359	165.439	108.605	286.296	4.12718			79586	CHPF	0.997948	0.115114	1.38671	0.471661	59.6551	30.3233	74.8119	11.7253
80045	GPR157	0.261633	0.0513622	1.48856	0.573915	3.54519	2.4811	5.2755	1.35741			23411	SIRT1	0.0115025	0.0200672	1.96381	0.973658	48.9623	20.9283	94.1891	24.9244			115908	CTHRC1	0.87766	0.0137242	1.3863	0.471238	2.78498	0.205689	4.26726	0.627798
54106	TLR9	0.435397	0.106593	1.488	0.573379	4.90251	5.60918	5.70833	1.84105			2960	GTF2E1	0.00666667	0.00763122	1.96341	0.973364	12.5654	2.68412	25.7469	6.41727			5292	PIM1	0.87766	0.0138333	1.38618	0.471112	24.8179	2.52951	34.761	3.11129
5603	MAPK13	0.0648379	0.013618	1.48674	0.572154	135.777	5.80229	203.113	23.3521			23710	GABARAPL1	0.0115025	0.0195623	1.96198	0.972307	39.251	14.932	77.104	24.4449			3725	JUN	0.997948	0.061027	1.38478	0.46966	185.092	61.1396	253.827	66.3319
642852	LINC00205	0.196407	0.034471	1.48666	0.572076	15.8532	6.29709	23.2349	4.12955			379	ARL4D	0.0190424	0.0306399	1.96065	0.971329	18.6019	11.9235	33.7606	5.99351			3040	HBA2	0.997948	0.0251921	1.38427	0.469126	0.566752	0.16586	1.18996	0.41836
9351	SLC9A3R2	0.169643	0.0304264	1.48476	0.570226	124.074	38.5946	179.536	21.5099			3311	HSPA7	0.0300871	0.0460944	1.95901	0.970126	0.881883	1.13766	2.44852	1.28251			408	ARRB1	0.997948	0.0536116	1.38423	0.469079	10.4938	4.45995	14.1734	1.03661
83937	RASSF4	0.202043	0.0366336	1.48044	0.566028	3.50437	1.25544	5.63187	1.77735			54205	CYCS	0.00666667	0.010407	1.9565	0.968277	142.57	39.9941	278.337	63.3267			79094	CHAC1	0.997948	0.135435	1.38414	0.468986	78.1153	43.2305	95.6615	16.5408
10388	SYCP2	0.146853	0.0264601	1.47986	0.565463	0.328798	0.321191	0.948017	0.310156			3017	H2BC5	0.0238832	0.0392697	1.95639	0.968191	11.5463	2.62686	26.7754	18.6601			23780	APOL2	0.997948	0.0204923	1.38309	0.467895	8.85531	0.762809	12.7394	2.28604
5045	FURIN	0.112179	0.0227099	1.47645	0.562134	49.5322	12.1341	72.3721	4.40257			51575	ESF1	0.0113914	0.0177341	1.95506	0.967217	40.4459	11.1817	81.9781	31.2571			349667	RTN4RL2	0.991525	0.0187083	1.38222	0.466992	3.03622	0.709716	4.52803	0.229739
650368	TSSC2	0.108197	0.0221312	1.47571	0.561411	1.79412	0.239524	3.17599	0.913106			8669	EIF3J	0.00666667	0.0106189	1.95489	0.967088	86.5635	29.2667	166.245	30.6315			9590	AKAP12	0.997948	0.214462	1.3814	0.466135	208.674	125.455	325.327	272.361
828	CAPS	0.199765	0.035273	1.47568	0.561384	5.27332	2.49778	7.82924	0.424369			10196	PRMT3	0.00666667	0.00707809	1.95411	0.96651	33.1021	9.73719	64.3563	8.66021			6509	SLC1A4	0.997948	0.122613	1.3809	0.465606	86.2734	43.5805	106.631	12.2286
79589	RNF128	0.0998279	0.0206263	1.47561	0.561316	3.07197	0.432902	5.04791	1.08595			201305	SPNS3	0.0113914	0.0192177	1.95388	0.966345	0.921493	0.869366	2.58647	0.782967			9620	CELSR1	0.997948	0.0504805	1.38018	0.464857	3.03052	1.32459	4.3562	0.417114
10509	SEMA4B	0.175659	0.0315717	1.47552	0.561224	122.77	27.4371	182.155	45.1765			64412	GZF1	0.00929752	0.0146467	1.95308	0.965748	22.8395	9.61418	43.8097	8.07866			54972	TMEM132A	0.997948	0.030607	1.37925	0.463884	149.596	35.4024	202.97	13.5362
5645	PRSS2	0.175659	0.0315863	1.47486	0.560582	1.48758	0.384435	2.73984	1.08417			84144	SYDE2	0.0195293	0.0314892	1.95281	0.965552	5.62569	2.95638	11.8663	5.0216			3672	ITGA1	0.811321	0.0108556	1.37925	0.463884	126.728	11.0448	174.778	5.3604
4035	LRP1	0.107794	0.0219886	1.47452	0.560248	85.0609	10.6361	126.79	25.0339			11153	FICD	0.0141538	0.0270473	1.95162	0.964675	36.7809	21.8281	65.7492	6.16549			155368	METTL27	0.997948	0.0386002	1.37793	0.462504	3.35175	0.466504	5.13761	1.81344
4651	MYO10	0.103918	0.0211622	1.47431	0.560044	157.51	24.498	232.151	32.4373			51085	MLXIPL	0.0115025	0.0201601	1.95162	0.964669	0.861631	0.973314	2.34792	0.107374			284739	C20orf204	0.997948	0.0222681	1.37717	0.461711	0.843332	0.11907	1.5638	0.45776
23555	TSPAN15	0.190998	0.0334083	1.4732	0.55895	11.7819	4.04609	17.3588	2.87469			57478	USP31	0.0121294	0.0241228	1.94909	0.962799	17.7117	5.20967	36.9208	16.5658			91978	TPGS1	0.997948	0.0279676	1.37706	0.461593	0.475321	0.243433	1.02975	0.314594
65981	CAPRIN2	0.297147	0.0582751	1.46977	0.555594	100.112	50.2756	140.916	40.1995			55783	CMTR2	0.00929752	0.0143317	1.94619	0.960653	40.3554	17.6099	75.0833	3.16058			64359	NXN	0.997948	0.0217974	1.37666	0.461174	26.3186	3.01347	36.7838	6.23874
1282	COL4A1	0.112179	0.0226509	1.46937	0.555198	26.8149	3.86598	40.0304	7.31693			65243	ZFP69B	0.0195293	0.0321807	1.94554	0.960172	14.2368	9.15343	25.3932	0.97594			6720	SREBF1	0.997948	0.0264238	1.37613	0.46062	113.551	25.5027	154.15	5.36868
146540	ZNF785	0.304249	0.0615433	1.46934	0.555167	4.37771	2.80159	6.49814	2.22184			5831	PYCR1	0.0187949	0.0305874	1.94506	0.959811	128.656	71.7273	233.708	58.4122			10620	ARID3B	0.997948	0.0392513	1.3751	0.45954	19.7512	5.19441	27.14	4.07489
7436	VLDLR	0.211193	0.0402751	1.46762	0.55348	98.4358	39.9745	138.688	18.2729			151295	SLC23A3	0.0140127	0.0256957	1.94151	0.957176	2.18263	1.45443	4.91725	1.61512			347735	SERINC2	0.938144	0.0147085	1.37446	0.458865	44.7552	1.02322	62.2053	8.0422
2564	GABRE	0.270224	0.0526764	1.46732	0.553179	42.561	17.0022	62.5699	20.3943			3269	HRH1	0.00666667	0.00898514	1.94092	0.956741	46.6677	13.3639	89.3918	11.4295			10344	CCL26	0.997948	0.0219826	1.37432	0.458717	0.958077	0.29875	1.68347	0.311641
139818	DOCK11	0.0835073	0.0170546	1.46662	0.552497	31.3563	4.8229	46.1252	0.78483			6541	SLC7A1	0.010989	0.0172607	1.94064	0.956532	438.261	202.475	801.576	84.0413			53615	MBD3	0.997948	0.0319521	1.37387	0.458246	67.127	15.4773	91.3458	10.2083
7093	TLL2	0.0894632	0.0178826	1.46616	0.552047	0.471476	0.161776	1.15624	0.221159			441172	FLJ46906	0.00666667	0.0103242	1.93938	0.955593	1.98164	0.888955	4.68219	1.08723			102724385	NA	0.997948	0.0448424	1.37376	0.458129	0.741038	0.584035	1.3093	0.0835692
8974	P4HA2	0.103918	0.0211694	1.4656	0.551487	48.5506	4.68734	72.125	12.888			7432	VIP	0.0518352	0.0725979	1.93794	0.954523	1.42315	1.90549	3.11906	1.7245			124093	CCDC78	0.954955	0.0167261	1.37346	0.457815	0.892058	0.220168	1.59354	0.218806
50649	ARHGEF4	0.202043	0.0364236	1.46442	0.550328	2.262	0.935185	3.68434	0.844449			347733	TUBB2B	0.0113914	0.017366	1.93649	0.953443	10.4887	4.57937	20.4276	4.33126			5791	PTPRE	0.969697	0.0178051	1.37316	0.457503	25.39	3.77221	34.9827	0.849842
3053	SERPIND1	0.202043	0.0358605	1.46413	0.55004	6.75104	2.36317	9.97508	0.98643			85313	PPIL4	0.00666667	0.00871709	1.93583	0.952951	28.9575	7.35458	56.7308	12.4415			3675	ITGA3	0.997948	0.0294093	1.37293	0.457257	1842.03	401.165	2485.49	32.7418
92689	FAM114A1	0.0850622	0.0173258	1.46406	0.549975	40.7199	5.00114	59.8919	4.55957			1647	GADD45A	0.00929752	0.0151382	1.93478	0.952169	89.889	33.3115	169.188	32.8469			3005	H1-0	0.997948	0.0456466	1.37219	0.456484	320.906	80.9279	436.655	82.5578
53358	SHC3	0.0628141	0.0134901	1.46262	0.548555	28.4231	1.28455	42.0787	3.06369			7779	SLC30A1	0.0115025	0.0222084	1.93355	0.95125	17.4132	6.24523	34.7907	12.3734			23513	SCRIB	0.997948	0.0328979	1.37217	0.456464	54.4698	11.3198	74.4459	10.555
114548	NLRP3	0.425532	0.101637	1.4623	0.548241	7.01719	4.33548	10.6419	6.8323			54906	TASOR2	0.00666667	0.011446	1.93348	0.951201	109.371	31.2916	211.222	48.8925			374383	NCR3LG1	0.997948	0.0497488	1.37146	0.455713	3.35909	1.3233	4.76911	0.201738
26503	SLC17A5	0.114833	0.0228387	1.46205	0.547996	44.6912	8.34675	65.3684	7.27937			6580	SLC22A1	0.0284419	0.0433698	1.93332	0.951083	1.30258	1.5399	2.94271	0.837603			3778	KCNMA1	0.997948	0.0435073	1.37142	0.455667	1.13263	0.382802	1.95975	0.747995
1909	EDNRA	0.0870445	0.0175743	1.46202	0.547961	6.52901	1.03022	9.94938	0.544826			8444	DYRK3	0.0113914	0.018223	1.93289	0.950763	20.4997	10.089	37.8526	1.86856			684	BST2	0.997948	0.0325001	1.37137	0.455616	2.57262	0.651224	3.89925	0.884461
80303	EFHD1	0.199765	0.0354012	1.46194	0.547881	0.859263	0.576956	1.6604	0.441132			902	CCNH	0.00666667	0.0118487	1.93262	0.950561	31.1394	8.60574	61.1196	15.6091			283638	CEP170B	0.997948	0.0627556	1.37074	0.454954	44.2262	15.1579	58.611	7.66917
92370	PXYLP1	0.227723	0.0436283	1.46078	0.546742	3.08787	1.22492	4.94588	1.55737			10209	EIF1	0.0115025	0.0211677	1.93246	0.950435	957.877	470.17	1735.63	255.225			80305	TRABD	0.997948	0.0501579	1.37052	0.45472	18.4257	6.20744	24.761	2.38049
201895	SMIM14	0.0910853	0.0183966	1.46023	0.546196	40.1011	3.81846	59.1306	7.00086			54984	PINX1	0.00666667	0.0105893	1.93229	0.950311	6.66401	1.68101	13.9745	4.27897			1901	S1PR1	0.997948	0.0462552	1.37039	0.454582	1.18718	0.49038	1.98987	0.616452
160518	DENND5B	0.119449	0.0238191	1.45974	0.545714	14.3869	2.96759	21.2673	2.35318			8797	TNFRSF10A	0.0115025	0.0204562	1.93155	0.949759	39.1948	17.3255	73.7847	17.9515			9230	RAB11B	0.997948	0.0376076	1.36885	0.452962	94.9642	25.1312	127.312	5.81169
8139	GAN	0.273729	0.0536026	1.45927	0.545243	4.57148	2.59488	6.79272	2.06177			55748	CNDP2	0.00777778	0.0130588	1.93126	0.949541	75.4537	25.074	144.221	32.1248			4688	NCF2	0.997948	0.0387311	1.36874	0.452843	27.8621	2.29492	39.4344	11.5091
280	AMY2B	0.209302	0.0401767	1.45885	0.544834	2.98533	1.60108	4.54508	0.411157			5936	RBM4	0.0113914	0.0178318	1.93048	0.948959	33.6062	12.8155	64.5723	17.5682			1277	COL1A1	0.997948	0.0751289	1.36843	0.452517	4.61223	1.69871	6.62851	2.33552
205	AK4	0.154472	0.0281221	1.45788	0.543868	65.0963	15.0378	93.7834	8.55142			7280	TUBB2A	0.0103286	0.0160794	1.93041	0.948909	15.2699	4.78374	30.4347	9.06107			4558	TRNF	0.997948	0.0449867	1.36766	0.451709	4.15019	1.49969	5.90068	0.926412
2057	EPOR	0.170455	0.0308321	1.45764	0.543638	3.77962	1.14128	5.90589	1.21491			4097	MAFG	0.0115025	0.0210705	1.92832	0.947348	151.423	72.9192	275.674	43.758			7422	VEGFA	0.997948	0.0540278	1.36751	0.451553	985.484	306.364	1298.53	57.9829
7032	TFF2	0.0936937	0.0196615	1.45758	0.543575	0.834773	0.10684	1.69166	0.393792			168451	THAP5	0.00777778	0.0122981	1.92831	0.947338	52.7018	20.2113	97.958	3.91067			8325	FZD8	0.997948	0.0446403	1.36677	0.450775	6.01485	1.61437	8.5053	1.72179
133522	PPARGC1B	0.353925	0.0769867	1.45743	0.543423	6.36539	4.38979	9.11744	3.98599			54813	KLHL28	0.0115025	0.0198432	1.92472	0.944651	32.4286	14.2135	60.8482	13.1102			101929693	RARA-AS1	0.997948	0.0319375	1.3665	0.450485	0.522819	0.340679	1.04677	0.114722
23362	PSD3	0.0722101	0.0162872	1.45649	0.542496	60.5244	4.44945	88.7087	8.31243			83607	AMMECR1L	0.0113914	0.0178782	1.92291	0.943289	54.2298	25.1683	98.5634	2.9487			54760	PCSK4	0.831461	0.0123946	1.36522	0.449133	0.908345	0.0979319	1.60773	0.192672
84179	SLC49A3	0.108197	0.0221602	1.45602	0.542026	6.15191	0.530934	9.50434	1.88788			10456	HAX1	0.00777778	0.0127271	1.92239	0.9429	90.1748	36.4908	165.998	3.86489			2034	EPAS1	0.997948	0.0455011	1.3652	0.449112	112.569	31.4362	149.717	7.98477
440836	ODF3B	0.202043	0.0361438	1.45544	0.541453	0.682397	0.334718	1.47029	0.633882			56902	PNO1	0.00777778	0.013921	1.92105	0.941898	27.1571	7.40918	53.5116	16.266			78999	LRFN4	0.997948	0.091658	1.36476	0.448642	11.1643	4.8418	14.7806	3.1126
3675	ITGA3	0.0722101	0.0161336	1.45541	0.541425	1643.91	132.888	2392.51	184.584			10256	CNKSR1	0.00666667	0.0117105	1.91972	0.940897	2.28059	0.300339	5.5391	2.29419			415116	PIM3	0.997948	0.0803567	1.36446	0.448329	47.0994	20.4421	60.4865	2.79617
64840	PORCN	0.0697674	0.0148042	1.45497	0.54099	8.7976	0.449519	13.2731	1.10929			2107	ETF1	0.00666667	0.0105821	1.91825	0.939789	241.059	70.8623	456.826	85.9282			5866	RAB3IL1	0.997948	0.143551	1.36379	0.447622	2.54567	1.69735	3.49953	1.45875
93664	CADPS2	0.142029	0.0253541	1.45477	0.54079	19.2723	4.37875	28.0969	2.1486			54386	TERF2IP	0.00666667	0.0117177	1.91762	0.939317	48.0749	16.0598	90.9537	16.4132			780	DDR1	0.997948	0.0306221	1.36345	0.447266	27.2247	5.07193	37.2649	5.01415
57205	ATP10D	0.0669856	0.0142575	1.45445	0.540473	30.9812	2.02014	45.4939	2.36682			51639	SF3B6	0.0113914	0.0189956	1.91748	0.939209	64.786	21.3734	125.164	38.0129			7040	TGFB1	0.997948	0.0461018	1.36344	0.447247	84.0654	23.5418	111.704	5.0864
9966	TNFSF15	0.23092	0.0450271	1.45419	0.540216	16.1736	4.10117	24.3129	7.99523			27309	ZNF330	0.00666667	0.00825772	1.91664	0.938577	44.5101	13.3414	84.1606	8.38619			3107	HLA-C	0.997948	0.0251304	1.36328	0.447079	277.06	49.3843	373.978	15.2047
10123	ARL4C	0.0835073	0.0170402	1.45269	0.538727	75.5398	8.70013	109.714	3.01413			51030	TVP23B	0.0113914	0.0187043	1.91601	0.938103	52.5278	24.1166	95.3505	6.75221			55544	RBM38	0.997948	0.0497261	1.36319	0.446986	6.48979	1.9823	9.06266	1.78431
84456	L3MBTL3	0.259729	0.0493872	1.45128	0.537326	3.80165	1.97194	5.73759	1.55909			196	AHR	0.0115025	0.0214186	1.91239	0.935373	425.665	207.128	757.447	36.0716			1306	COL15A1	0.997948	0.0540576	1.36261	0.446377	0.618224	0.41434	1.20087	0.525693
408	ARRB1	0.170455	0.0307502	1.45116	0.53721	9.6415	1.80895	14.5499	3.47041			389538	CCZ1P-OR7E38P	0.0103286	0.0162969	1.90932	0.93306	21.559	9.67033	39.7842	2.67267			57479	PRR12	0.997948	0.0359094	1.36245	0.446202	37.337	9.2813	50.2091	2.4765
80267	EDEM3	0.23092	0.0450199	1.45098	0.53703	114.905	46.0581	160.898	28.2448			1997	ELF1	0.00666667	0.0106117	1.90832	0.932302	62.0448	20.82	115.325	8.20504			3136	HLA-H	0.997948	0.0363994	1.36202	0.445752	154.254	34.7433	207.136	18.4473
4688	NCF2	0.366563	0.0809565	1.45022	0.53627	25.1103	12.1675	35.0879	14.1215			7675	ZNF121	0.0115025	0.021678	1.90547	0.930146	22.0812	11.0036	40.3279	5.54605			6913	TBX15	0.997948	0.0473934	1.36193	0.445653	4.13442	0.833493	6.1009	1.95991
51363	CHST15	0.151811	0.0272601	1.44941	0.535462	55.6072	13.0269	79.8812	6.75433			55003	PAK1IP1	0.00666667	0.00781119	1.90463	0.929514	45.6395	5.995	89.3033	23.2171			7146	TNXA	0.997948	0.125151	1.36161	0.445318	2.63775	1.72732	3.73434	1.50756
283212	KLHL35	0.219858	0.042141	1.44905	0.53511	0.869865	0.587031	1.67789	0.629963			4254	KITLG	0.00581395	0.00336874	1.90463	0.929509	4.90211	0.819574	10.202	1.08023			115330	GPR146	0.997948	0.0388784	1.36149	0.445182	0.903996	0.207085	1.63272	0.600801
25895	EEF1AKMT3	0.270224	0.0526916	1.44886	0.534914	4.85603	2.48915	7.10135	1.64371			4488	MSX2	0.0173088	0.0298471	1.9041	0.929109	1.56109	0.575996	4.14493	2.12539			57699	CPNE5	0.997948	0.086404	1.36147	0.445166	4.79051	0.676072	7.46078	4.22839
23612	PHLDA3	0.146763	0.0260873	1.44836	0.534424	1.18852	0.421431	2.14276	0.337134			256302	NATD1	0.015412	0.0281452	1.90239	0.927817	15.4738	6.99012	29.4933	8.96676			3162	HMOX1	0.997948	0.0733759	1.35997	0.44357	22.4307	9.4711	29.2153	2.59537
140686	WFDC3	0.275833	0.0548142	1.44716	0.533225	1.70855	1.09279	2.66466	0.237905			11186	RASSF1	0.0113914	0.0187572	1.90054	0.926412	28.7601	9.05956	55.8282	18.0499			11135	CDC42EP1	0.997948	0.0341946	1.35995	0.443554	70.5934	14.7699	95.3187	10.6652
57717	PCDHB16	0.142029	0.0253613	1.44679	0.532853	1.11838	0.119219	2.10234	0.593029			158219	TTC39B	0.0121294	0.0236488	1.90036	0.926273	5.886	3.17958	11.262	1.51093			728392	LOC728392	0.997948	0.0797535	1.35984	0.443438	2.59772	1.35914	3.63716	0.482016
26207	PITPNC1	0.193976	0.0342179	1.44474	0.53081	38.0637	9.23231	54.7251	8.31228			2700	GJA3	0.00666667	0.00896364	1.90031	0.926238	5.30276	1.03562	11.145	3.27354			9473	THEMIS2	0.997948	0.0346251	1.35946	0.443036	1.91336	0.682288	2.89094	0.199678
160335	TMTC2	0.0936937	0.0190198	1.44409	0.530163	14.1734	1.74217	20.8558	1.58886			90701	SEC11C	0.0115025	0.0205779	1.90012	0.92609	18.2553	7.46495	34.7684	9.71364			721	C4B	0.997948	0.0278063	1.35892	0.442462	1.66415	0.419081	2.60517	0.421644
23231	SEL1L3	0.0826271	0.0168659	1.44225	0.528325	60.5265	5.77886	87.5049	2.91253			2495	FTH1	0.0141538	0.0270258	1.89948	0.925607	1593.85	697.304	2888.18	671.457			55658	RNF126	0.997948	0.038228	1.35889	0.442426	32.1497	8.38567	43.0836	1.49311
8871	SYNJ2	0.142029	0.0252623	1.44205	0.528118	409.601	39.3234	595.719	109.319			8828	NRP2	0.0195293	0.0314198	1.89857	0.924914	17.8978	9.21817	33.3387	9.37195			115399	LRRC56	0.997948	0.0203159	1.35885	0.44239	0.663488	0.1152	1.27012	0.296038
5480	PPIC	0.146853	0.0267475	1.44146	0.527531	22.6178	4.32266	32.8216	3.83416			121256	TMEM132D	0.00666667	0.00397279	1.89835	0.924743	0.0599537	0.103843	1.02294	0.319878			23457	ABCB9	0.997948	0.0222829	1.35848	0.441989	8.81752	0.821329	12.3959	1.94673
79864	JHY	0.146853	0.0270995	1.44081	0.52688	6.47686	0.277422	9.93245	2.30705			7538	ZFP36	0.0115025	0.0196587	1.89812	0.924572	28.9059	12.9603	53.1597	9.37604			102723996	LOC102723996	0.997948	0.0298913	1.35831	0.441813	2.92784	0.16061	4.41323	1.18931
146880	ARHGAP27P1	0.0931559	0.0188523	1.44076	0.526827	47.9618	3.19462	69.723	7.85332			3592	IL12A	0.00666667	0.0110009	1.89792	0.924421	1.72141	0.725037	4.10159	0.919498			84256	FLYWCH1	0.997948	0.0354524	1.35798	0.441464	34.5451	7.35906	46.7045	5.03768
221393	ADGRF4	0.117555	0.0233425	1.44033	0.526399	1.6436	0.472182	2.76916	0.0914897			6729	SRP54	0.00929752	0.0149388	1.89765	0.924217	117.15	42.5949	216.152	35.0688			92162	TMEM88	0.997948	0.0356062	1.35796	0.441437	1.13613	0.422325	1.87419	0.348652
57692	MAGEE1	0.112179	0.0226289	1.43785	0.523915	0.66865	0.255898	1.3848	0.159546			2618	GART	0.00666667	0.00925745	1.89715	0.923833	130.826	37.3486	244.634	34.3864			57188	ADAMTSL3	0.997948	0.0412993	1.3573	0.440737	2.31277	0.688155	3.48405	0.796224
100132101	HERC2P7	0.0936937	0.0191237	1.43762	0.523683	0.870266	0.103499	1.697	0.300713			79871	RPAP2	0.00777778	0.0122766	1.89701	0.92373	19.9123	5.28096	38.6195	9.45899			57104	PNPLA2	0.997948	0.0719412	1.35704	0.440466	109.702	39.3992	142.019	8.22277
717	C2	0.107794	0.0218906	1.43646	0.522517	2.9363	0.431374	4.65448	0.625076			79844	ZDHHC11	0.0195293	0.0313434	1.89693	0.923666	7.54884	4.8972	13.7163	1.3445			5480	PPIC	0.997948	0.0383673	1.35632	0.439702	23.7515	5.89881	31.9488	2.11318
80830	APOL6	0.104202	0.0215098	1.43599	0.522041	91.0262	11.3066	130.845	11.575			55833	UBAP2	0.0113914	0.018358	1.89652	0.923357	98.7826	28.6859	189.515	60.0146			2872	MKNK2	0.997948	0.0500514	1.35541	0.438725	176.808	48.3234	233.938	20.9441
55343	SLC35C1	0.228797	0.0444284	1.43544	0.521492	22.9983	8.69945	32.3321	5.03743			122953	JDP2	0.031595	0.0483833	1.89598	0.922941	19.3851	13.9082	32.4724	4.00427			84080	ENKD1	0.987179	0.0184576	1.35479	0.438068	3.14061	0.18591	4.63252	0.655175
116211	TM4SF19	0.203125	0.037089	1.4342	0.520244	2.9096	1.15995	4.48127	0.615739			139285	AMER1	0.0238832	0.0393291	1.89595	0.922919	6.34624	3.36358	12.7617	5.04629			57701	NCKAP5L	0.997948	0.0521481	1.35447	0.437728	25.81	7.17992	34.4967	4.30779
5087	PBX1	0.0936937	0.0194339	1.43399	0.520036	1.70349	0.205156	2.88021	0.349761			5611	DNAJC3	0.0113914	0.0181316	1.8959	0.922883	163.143	71.2065	293.977	30.1298			84958	SYTL1	0.997948	0.0582502	1.35422	0.43746	1.88135	0.139171	3.06283	1.49463
4837	NNMT	0.184178	0.0325392	1.43304	0.519075	0.835325	0.284911	1.6462	0.525345			103021296	SLC26A9-AS1	0.00777778	0.0139282	1.89393	0.921384	0.500863	0.505047	1.77874	0.529783			375323	LHFPL4	0.729323	0.00881727	1.35405	0.437279	1.98119	0.0214607	3.03811	0.135366
1374	CPT1A	0.331734	0.0706898	1.43209	0.518119	74.3736	41.7826	99.0958	22.5797			101927727	LOC101927727	0.00777778	0.0128861	1.89273	0.92047	1.5217	0.927089	3.58956	0.38226			3425	IDUA	0.997948	0.0495317	1.35391	0.437133	13.6588	3.95602	18.4744	2.53884
445	ASS1	0.400224	0.0896859	1.43198	0.518013	10.185	6.66396	14.1245	5.27604			378	ARF4	0.0113914	0.017484	1.89192	0.91985	467.581	183.891	853.588	143.986			51676	ASB2	0.997948	0.0880545	1.35311	0.436275	14.5967	6.97008	18.9128	2.83446
23780	APOL2	0.154472	0.028001	1.43103	0.51705	7.41171	1.39151	10.9936	1.55671			9975	NR1D2	0.0115025	0.0206153	1.89164	0.919639	166.395	79.6912	294.76	6.74804			4610	MYCL	0.997948	0.0476383	1.35308	0.436247	1.00015	0.410368	1.71332	0.561005
7127	TNFAIP2	0.11746	0.023001	1.43077	0.516791	76.5079	9.87077	109.64	10.093			9015	TAF1A	0.00666667	0.0118416	1.89155	0.919572	19.5539	6.58579	36.6906	4.06337			222643	UNC5CL	0.997948	0.0307526	1.3524	0.435518	3.12746	0.797963	4.50844	0.164481
79819	WDR78	0.30992	0.0641552	1.4305	0.51652	1.07693	1.10921	1.73182	0.268298			8877	SPHK1	0.00666667	0.00369659	1.89042	0.918709	4.12098	0.301885	8.75463	1.57491			79899	PRR5L	0.997948	0.0352753	1.35224	0.435352	6.26758	1.12058	8.83434	1.59135
162514	TRPV3	0.0936937	0.0192062	1.43	0.516011	0.771081	0.137098	1.53303	0.198135			441951	ZFAS1	0.0361405	0.0556621	1.88997	0.918365	126.485	91.6358	206.531	38.5428			1282	COL4A1	0.997948	0.0330054	1.35162	0.434695	31.1807	6.82701	41.9669	3.27971
10579	TACC2	0.0887097	0.0177172	1.42962	0.515636	68.8976	5.33491	98.825	5.16871			57132	CHMP1B	0.0113914	0.0179229	1.88929	0.917846	108.027	42.1968	198.266	36.8426			9612	NCOR2	0.997948	0.026601	1.35126	0.434303	158.704	26.8994	212.856	10.9128
401647	GOLGA7B	0.217346	0.0408886	1.42925	0.515255	8.85349	2.73688	12.9011	2.44313			3976	LIF	0.0141538	0.026563	1.88757	0.916532	287.193	140.661	504.63	57.8056			1877	E4F1	0.997948	0.0728263	1.35109	0.434122	10.5212	3.55801	14.1895	3.0839
9686	VGLL4	0.112179	0.0225983	1.4292	0.515208	52.4869	6.19244	75.312	6.92027			401492	LINC01235	0.0312738	0.0478042	1.88668	0.915851	2.32382	2.27288	4.47182	0.814452			102465502	MIR6835	0.997948	0.0249686	1.35104	0.434066	0.584711	0.190831	1.1414	0.253622
23057	NMNAT2	0.167315	0.0297698	1.42852	0.514525	23.8738	3.50915	34.6036	5.6194			153743	PPP1R2B	0.00666667	0.00884378	1.88654	0.915745	6.40395	1.86854	12.7795	2.0935			9516	LITAF	0.839779	0.0131123	1.35083	0.433841	32.7132	0.396908	44.6206	3.3854
6695	SPOCK1	0.331734	0.0707199	1.42676	0.512746	37.4787	16.051	50.9192	11.4365			222235	FBXL13	0.0297189	0.045263	1.88644	0.915668	13.6543	7.63649	25.8321	9.63524			2548	GAA	0.997948	0.0259304	1.35029	0.433269	23.4817	3.94756	31.7792	1.58045
80833	APOL3	0.117555	0.023107	1.42611	0.51209	4.07338	0.689642	6.19849	0.412499			200916	RPL22L1	0.00666667	0.00482621	1.88575	0.915137	30.7964	6.43136	58.2639	3.61543			441150	C6orf226	0.997948	0.0425392	1.35025	0.433227	2.17263	0.605698	3.28755	0.819609
57677	ZFP14	0.305136	0.0624037	1.42609	0.51206	0.715238	0.345453	1.56342	0.977068			6447	SCG5	0.0113914	0.0187643	1.88401	0.913803	35.3115	15.7619	63.6006	3.9012			100288152	SLC9A3-AS1	0.997948	0.0462324	1.34973	0.432669	3.73474	1.03144	5.36793	1.20191
57605	PITPNM2	0.0742358	0.0163945	1.4245	0.510451	11.5827	0.684401	16.9139	0.633574			152518	NFXL1	0.0103286	0.0165075	1.88038	0.911022	34.9694	14.3855	63.483	5.05416			27113	BBC3	0.997948	0.083362	1.34939	0.432312	18.0185	7.00315	23.9789	5.84469
637	BID	0.142029	0.0255041	1.42434	0.510293	26.786	4.66785	38.2282	1.34521			6311	ATXN2	0.00929752	0.0142624	1.87851	0.909593	66.6268	21.6232	123.105	22.324			4555	TRND	0.997948	0.0959363	1.34898	0.431871	17.0595	6.32382	22.9376	7.01592
9294	S1PR2	0.125	0.0244497	1.4243	0.510253	0.871814	0.267037	1.65403	0.209673			10241	CALCOCO2	0.00666667	0.00999966	1.87822	0.909365	137.235	42.837	251.556	19.2			255783	INAFM1	0.997948	0.0700815	1.34897	0.431861	3.40478	1.51117	4.79809	1.13521
57161	PELI2	0.25483	0.048533	1.42247	0.508396	28.4171	9.70221	40.0477	8.14006			51388	NIP7	0.00777778	0.0137709	1.87559	0.907342	43.9075	12.4092	82.6875	19.1747			1509	CTSD	0.997948	0.0489356	1.34883	0.431708	1158.1	289	1534.45	185.548
402778	IFITM10	0.486076	0.127018	1.42227	0.508195	15.3404	12.2397	19.8359	8.689			3164	NR4A1	0.0300871	0.046139	1.87477	0.906716	1.64241	1.3793	3.74994	1.70074			283987	HID1	0.997948	0.183631	1.3482	0.431039	31.0975	17.7416	36.5158	6.28391
8578	SCARF1	0.152355	0.0273727	1.42073	0.50663	1.9343	0.394767	3.16315	0.490728			56180	MOSPD1	0.0103286	0.0168119	1.874	0.906123	41.5547	16.9373	75.2793	7.891			30008	EFEMP2	0.997948	0.0595156	1.34816	0.430995	2.81457	1.17908	3.99501	0.570617
84679	SLC9A7	0.0712695	0.015906	1.42066	0.506558	59.7894	1.80245	85.385	3.54226			1901	S1PR1	0.00581395	0.00313534	1.8739	0.906046	0.660402	0.181485	2.10772	0.284197			23015	GOLGA8A	0.997948	0.0280585	1.34804	0.430862	12.1312	2.22525	16.5704	1.33103
57538	ALPK3	0.290139	0.0566981	1.41964	0.505522	0.514617	0.462082	1.15668	0.622977			387254	SLC7A5P2	0.028665	0.0437443	1.87351	0.905745	7.02832	4.54309	13.1884	4.96428			375593	TRIM73	0.997948	0.0635235	1.34752	0.430306	0.833133	0.558296	1.39595	0.278216
4938	OAS1	0.208378	0.0392793	1.41952	0.505404	0.403343	0.395871	0.951597	0.211181			84288	EFCAB2	0.0195293	0.0318486	1.87312	0.905441	11.0922	6.68341	19.7127	2.08341			4335	MNT	0.997948	0.0762121	1.34721	0.429979	58.7323	21.8601	75.5593	2.64875
8321	FZD1	0.114833	0.022763	1.41934	0.505219	18.8447	2.30061	27.0767	1.73664			11174	ADAMTS6	0.0617602	0.0812774	1.87098	0.903796	7.44556	3.382	16.349	10.2789			256302	NATD1	0.997948	0.104176	1.34721	0.429972	17.6644	7.65176	22.5151	2.62764
4883	NPR3	0.0936937	0.0198027	1.41887	0.50474	0.948057	0.171812	1.75898	0.124586			23210	JMJD6	0.0115025	0.0200905	1.87057	0.903479	36.4044	11.1608	68.896	20.188			8972	MGAM	0.997948	0.125506	1.34685	0.42959	4.06175	2.47768	5.31718	1.27301
825	CAPN3	0.298913	0.0600074	1.41791	0.503764	1.51057	0.959827	2.37874	0.412697			4860	PNP	0.00777778	0.0133856	1.86783	0.901362	88.6372	16.8694	168.582	45.275			7186	TRAF2	0.997948	0.0242232	1.3467	0.429427	17.3677	2.54261	23.6279	1.95614
147463	ANKRD29	0.153635	0.0276212	1.41738	0.503226	41.3445	6.65221	58.7142	5.35125			84896	ATAD1	0.00777778	0.0140122	1.86766	0.90123	77.3335	23.9569	142.89	27.6132			414060	TBC1D3C	0.997948	0.0253523	1.34662	0.429344	1.12172	0.361198	1.83178	0.0749758
114569	MAL2	0.207835	0.0382585	1.41692	0.502759	34.5294	8.50003	48.657	6.54695			339488	TFAP2E	0.0203022	0.0362353	1.86745	0.901068	2.30205	1.02898	5.4118	2.74822			100129534	LOC100129534	0.997948	0.0253296	1.34632	0.429022	2.40067	0.409331	3.57773	0.539109
93109	TMEM44	0.142029	0.0256412	1.41534	0.501152	15.9744	1.52705	23.0802	3.02742			2150	F2RL1	0.00929752	0.0152649	1.86643	0.900283	253.222	85.2685	462.134	80.0326			199990	FAAP20	0.997948	0.0373824	1.34631	0.429008	15.566	3.62916	20.9621	1.32601
26267	FBXO10	0.231437	0.0455514	1.41504	0.500841	10.6002	3.48945	15.0125	2.15788			55638	SYBU	0.0324963	0.0504556	1.86544	0.899518	6.18857	4.81776	10.6799	1.31014			8269	TMEM187	0.997948	0.0532399	1.34392	0.426443	2.63666	1.00626	3.74989	0.085739
7078	TIMP3	0.154472	0.0280455	1.4144	0.500192	84.1116	13.3639	118.666	9.78494			29982	NRBF2	0.00666667	0.00797142	1.8649	0.899096	41.4068	11.5863	76.3174	3.00727			147807	ZNF524	0.997948	0.0513123	1.34313	0.4256	6.59072	1.63741	9.12568	1.76958
4856	CCN3	0.297788	0.0587186	1.41416	0.499943	5.45211	1.72942	8.25713	2.99554			401491	VLDLR-AS1	0.0321616	0.0495172	1.86434	0.898665	1.66286	1.68724	3.36902	0.559808			1535	CYBA	0.997948	0.0447647	1.34301	0.425472	46.4225	10.8379	61.6097	5.30159
55509	BATF3	0.327598	0.0704076	1.41411	0.499889	3.14825	1.87734	4.54503	1.14748			2114	ETS2	0.0115025	0.0195244	1.86296	0.897596	63.353	26.1811	112.938	10.3197			116931	MED12L	0.997948	0.0355752	1.34291	0.42536	1.49219	0.250754	2.37812	0.669621
11119	BTN3A1	0.207835	0.0386532	1.41294	0.498698	23.8857	6.28046	33.5632	3.63534			5723	PSPH	0.0113914	0.0183957	1.8609	0.896002	37.4522	15.8884	66.8632	2.11724			26086	GPSM1	0.997948	0.0525251	1.34254	0.424961	8.30072	2.41731	11.1925	0.912617
2308	FOXO1	0.35426	0.0771945	1.41125	0.49697	15.2297	7.9742	20.7536	5.53658			16	AARS1	0.0115025	0.0210096	1.85927	0.894734	230.846	102.633	404.957	17.1291			23612	PHLDA3	0.997948	0.0488599	1.3424	0.424809	1.80351	0.238363	2.84788	1.08765
5141	PDE4A	0.224696	0.0430139	1.41099	0.496706	33.7077	10.1339	46.7447	4.17507			10007	GNPDA1	0.00666667	0.0108796	1.85798	0.893733	79.9336	23.6065	146.149	17.2342			1889	ECE1	0.997948	0.038266	1.3423	0.424705	276.394	59.2477	365.16	3.54106
10521	DDX17	0.322034	0.0681666	1.41092	0.496635	128.525	60.8903	172.596	35.8313			3726	JUNB	0.0275657	0.0418572	1.85681	0.892824	59.8767	29.6689	106.799	35.4514			150094	SIK1	0.997948	0.0401973	1.34226	0.424659	5.0435	1.44777	6.98227	0.578544
11118	BTN3A2	0.091954	0.0185181	1.41077	0.496484	19.4525	0.48307	27.8866	1.83717			3659	IRF1	0.00929752	0.0147456	1.85596	0.892166	54.7827	20.4008	98.6119	7.88687			7852	CXCR4	0.997948	0.0503645	1.3422	0.424604	2.49919	0.897586	3.63214	0.65018
139285	AMER1	0.390791	0.0859346	1.41069	0.4964	8.02668	5.25248	10.7765	3.1064			26520	TIMM9	0.00666667	0.0109937	1.85515	0.891535	34.7029	10.221	63.7497	7.15843			473	RERE	0.997948	0.0229463	1.34185	0.424228	60.9299	7.97366	81.7897	5.61157
203286	ANKS6	0.275833	0.0547998	1.4106	0.496314	30.0035	12.2623	40.8933	5.31764			10569	SLU7	0.00666667	0.0099309	1.85434	0.890903	92.2726	21.1179	171.049	30.5473			9028	RHBDL1	0.997948	0.152194	1.34115	0.423468	2.78098	1.70778	3.7841	1.54142
283209	PGM2L1	0.236692	0.046209	1.41032	0.496022	7.94586	2.24429	11.5874	2.9793			10652	YKT6	0.0115025	0.0197193	1.85309	0.889936	95.7701	33.6508	174.646	37.8654			84988	PPP1R16A	0.997948	0.0440814	1.34034	0.4226	20.9341	4.03237	28.2964	4.63153
6452	SH3BP2	0.118565	0.0233797	1.40952	0.4952	118.941	6.82377	168.509	18.2287			51271	UBAP1	0.00777778	0.0141417	1.85252	0.889489	115.827	40.4177	207.963	17.5759			80853	KDM7A	0.997948	0.111036	1.33863	0.420752	85.3602	35.1934	107.16	12.0025
100506915	CHRM3-AS2	0.215563	0.0405529	1.4071	0.49273	0.925406	0.27208	1.74003	0.598767			1736	DKC1	0.00777778	0.0123806	1.84782	0.885821	146.432	39.591	268.636	51.6691			2817	GPC1	0.997948	0.0274348	1.33848	0.420599	13.244	1.62395	18.0781	2.30771
9413	FAM189A2	0.196149	0.0344012	1.40683	0.492446	1.42788	0.408365	2.4032	0.475193			388567	ZNF749	0.0173088	0.0291977	1.84753	0.885599	12.6493	4.31153	24.6208	9.53158			3624	INHBA	0.997948	0.18964	1.33783	0.41989	22.7482	12.2079	28.3676	11.1359
196051	PLPP4	0.107794	0.0220409	1.40671	0.492324	2.63135	0.206284	4.11494	0.427743			3309	HSPA5	0.0203022	0.0353737	1.84713	0.885285	2337.32	1248.67	3954.55	390.587			645	BLVRB	0.997948	0.0551823	1.33768	0.419728	29.827	8.59363	39.0975	0.732797
10507	SEMA4D	0.104202	0.0215332	1.40629	0.491898	14.508	1.34214	20.7616	0.72542			221786	FAM200A	0.0132188	0.0246449	1.84661	0.884878	14.911	5.68364	27.5047	6.3299			84875	PARP10	0.997948	0.0457155	1.33717	0.419188	15.9713	2.31208	21.8804	4.7668
51257	MARCHF2	0.146853	0.0264673	1.40577	0.491361	8.17205	0.970184	11.8818	1.18344			6875	TAF4B	0.0190424	0.0307174	1.8454	0.883935	20.1398	10.2207	35.7213	6.50825			122953	JDP2	0.997948	0.131888	1.3371	0.419107	22.6357	10.4649	28.211	4.28078
1514	CTSL	0.091954	0.0187321	1.40525	0.490825	83.6737	4.59017	117.901	3.32279			10525	HYOU1	0.0148987	0.0276053	1.8447	0.883387	840.19	387.617	1467.18	244.079			6536	SLC6A9	0.997948	0.0962644	1.33702	0.419017	66.5134	25.4129	84.2969	6.53036
378884	NHLRC1	0.202043	0.0363159	1.40397	0.489508	0.683543	0.359419	1.33705	0.231247			112950	MED8	0.00777778	0.0123124	1.84436	0.88312	38.1265	11.9494	69.4863	8.52092			126014	OSCAR	0.997948	0.11856	1.3363	0.41824	2.01424	1.30157	2.72413	0.211345
51676	ASB2	0.261253	0.0504101	1.40364	0.489171	16.367	5.5836	22.6196	2.52074			9816	URB2	0.0203022	0.0360363	1.8421	0.881354	22.7535	5.63169	45.3231	21.5743			100287896	LOC100287896	0.997948	0.0707426	1.33625	0.418188	2.81635	1.05644	4.06436	1.21324
55809	TRERF1	0.175659	0.0315332	1.4035	0.489033	40.4009	6.30582	56.8109	5.60892			4520	MTF1	0.0103286	0.0157922	1.84159	0.880949	47.9131	14.9261	87.5467	17.1781			728888	NPIPB11	0.997948	0.0517685	1.33621	0.418145	10.5003	2.92569	13.9973	0.297419
2121	EVC	0.161333	0.0288843	1.40346	0.488993	55.1391	7.42212	77.4982	6.839			7268	TTC4	0.00666667	0.00948826	1.84031	0.879948	3.22196	0.814024	6.77949	1.58038			54102	CLIC6	0.997948	0.0724958	1.33558	0.417463	18.4491	5.57321	24.404	4.13894
22983	MAST1	0.219858	0.0422714	1.403	0.488511	2.59635	0.715163	4.04842	1.0045			10969	EBNA1BP2	0.00777778	0.0133106	1.83769	0.877894	117.816	22.4068	219.791	59.6121			101929690	LINC01583	0.997948	0.0419775	1.33494	0.41678	0.598475	0.269344	1.13452	0.353007
314	AOC2	0.587681	0.169475	1.40167	0.487149	8.12603	8.50367	9.64285	4.98531			9462	RASAL2	0.00666667	0.00963679	1.83767	0.877881	84.6913	21.3934	154.364	21.06			6029	RN7SL1	0.997948	0.060887	1.33486	0.41669	8.71333	2.34187	11.8069	2.09841
3601	IL15RA	0.30992	0.0635274	1.40005	0.48548	7.3612	3.45521	10.1591	1.57032			119385	AGAP11	0.0195293	0.0340928	1.8366	0.87704	3.42414	2.30432	6.55148	1.25753			10309	CCNO	0.997948	0.0737947	1.33467	0.416486	5.13053	1.5042	7.16932	2.12537
7942	TFEB	0.404618	0.0923617	1.40003	0.485456	1.98423	1.56647	3.01199	1.504			51566	ARMCX3	0.0115025	0.0200448	1.83653	0.876979	68.1941	26.5774	120.177	9.08706			57520	HECW2	0.997948	0.0321601	1.33462	0.416424	15.0278	0.190416	20.6357	4.11603
29965	CDIP1	0.315	0.0668659	1.4	0.48543	11.8763	5.38984	16.3209	3.58377			56652	TWNK	0.0134961	0.0250504	1.83647	0.876938	49.3215	20.2517	88.4159	19.4968			7148	TNXB	0.997948	0.150346	1.33455	0.416357	13.4423	7.0366	16.7059	3.84469
157506	RDH10	0.321302	0.067944	1.39866	0.484045	14.3713	5.61163	19.9576	4.98927			83452	RAB33B	0.0148987	0.0278716	1.83602	0.876583	20.2788	9.51493	36.055	6.12477			83590	TMUB1	0.987124	0.0183022	1.3344	0.416194	28.2593	2.38005	37.9809	1.73394
9823	ARMCX2	0.231437	0.0450809	1.39785	0.483206	91.0069	27.5832	124.316	8.9231			4897	NRCAM	0.010989	0.0172679	1.83594	0.876523	1.18141	0.777378	2.85901	0.394912			339044	PKD1P1	0.997948	0.0668612	1.33384	0.415582	39.8714	11.7338	52.2568	7.61127
7035	TFPI	0.209302	0.0400096	1.3966	0.481923	187.594	36.0983	260.528	34.5328			6675	UAP1	0.00777778	0.0128789	1.83518	0.875924	160.763	46.412	290.59	45.8328			84069	PLEKHN1	0.997948	0.0228066	1.33366	0.415394	7.81957	1.0703	10.7149	0.549186
170384	FUT11	0.207835	0.0387899	1.39609	0.481388	17.2964	3.32644	24.4794	3.85761			8334	H2AC6	0.0462829	0.0689271	1.8332	0.874368	8.10797	4.12917	16.8428	11.6323			741	ZNHIT2	0.997948	0.117816	1.33343	0.415145	3.95432	2.02706	5.3455	1.66097
147929	ZNF565	0.231437	0.0454009	1.39554	0.480822	1.10108	0.540339	1.86155	0.138671			285172	FAM126B	0.00929752	0.0144967	1.83275	0.874011	16.5691	3.84678	31.2962	7.72142			9945	GFPT2	0.997948	0.0329592	1.33298	0.414659	139.255	18.7247	185.759	23.2342
101929950	LOC101929950	0.208378	0.0390808	1.39477	0.480027	5.45316	0.858371	8.0579	1.70324			5238	PGM3	0.0115025	0.0205484	1.83043	0.872181	135.596	57.0385	236.35	13.0847			7078	TIMP3	0.997948	0.101415	1.33288	0.414543	94.8322	42.6479	119.349	15.1548
93	ACVR2B	0.342574	0.0738166	1.39442	0.479664	24.2279	11.6903	32.3743	6.38073			12	SERPINA3	0.0369366	0.0561221	1.82891	0.870981	0.821652	1.01503	2.17554	1.10642			100996573	NA	0.997948	0.0490613	1.33245	0.414079	0.589059	0.429208	1.07035	0.0762672
57186	RALGAPA2	0.170455	0.0307356	1.39362	0.478839	15.1392	1.93853	21.4527	2.17533			55791	LRIF1	0.00666667	0.00951067	1.82811	0.870351	39.3837	9.84169	71.7494	8.0167			7432	VIP	0.997948	0.0670182	1.33204	0.413642	2.49728	0.976272	3.55116	0.607239
79888	LPCAT1	0.304249	0.0617563	1.39341	0.478616	43.4313	16.2452	58.4752	8.04551			2787	GNG5	0.0103286	0.0165611	1.82797	0.870243	102.463	27.4277	187.768	47.4245			4795	NFKBIL1	0.997948	0.0366771	1.33172	0.413295	18.5019	2.90586	24.9185	3.44855
8793	TNFRSF10D	0.207835	0.0381972	1.39275	0.477938	96.377	19.8869	133.361	14.469			65117	RSRC2	0.00666667	0.0100878	1.82772	0.870042	110.488	29.4519	198.508	14.0289			4088	SMAD3	0.997948	0.027404	1.33159	0.41315	226.591	27.0535	301.665	30.3197
4312	MMP1	0.372405	0.0824814	1.39264	0.47782	4662.33	2452.4	6052.98	1153.86			84085	FBXO30	0.0132188	0.0245634	1.82738	0.869777	28.3825	10.7651	51.602	12.3343			83937	RASSF4	0.997948	0.0728191	1.33152	0.413076	3.73673	1.25188	5.29635	1.61678
115294	PCMTD1	0.233716	0.045802	1.39221	0.477373	20.2769	4.25038	28.6694	5.8834			8835	SOCS2	0.0121294	0.0230394	1.82736	0.869759	12.5887	4.05876	23.8631	7.23137			441054	C4orf47	0.997948	0.051698	1.33077	0.412266	1.29887	0.413222	2.0661	0.593976
55636	CHD7	0.398159	0.0879419	1.39041	0.475514	31.4208	17.3102	41.2584	10.971			55728	N4BP2	0.0173088	0.0294702	1.82567	0.868426	33.0522	16.511	56.9995	5.54401			340390	WDR97	0.997948	0.0637906	1.33034	0.411792	3.17699	1.18727	4.47309	0.956337
285440	CYP4V2	0.227723	0.0441783	1.39041	0.475505	24.0934	5.5233	33.6579	5.332			4609	MYC	0.0115025	0.0206	1.82474	0.867693	321.178	124.822	564.698	82.9971			203062	TSNARE1	0.997948	0.0596263	1.32978	0.411183	11.4122	3.2025	15.1902	1.96019
56172	ANKH	0.158816	0.0287415	1.38975	0.474829	67.4978	6.49729	94.1728	8.67137			6329	SCN4A	0.00666667	0.00397995	1.82415	0.867221	0.140226	0.15145	1.07034	0.124568			401647	GOLGA7B	0.997948	0.0207767	1.32896	0.410301	7.91881	0.677407	10.8495	0.835994
9197	SLC33A1	0.218427	0.0416437	1.38876	0.473796	60.6818	14.7946	83.3233	6.81159			64849	SLC13A3	0.0113914	0.0178166	1.82393	0.867049	0.34057	0.331693	1.45909	0.673067			11138	TBC1D8	0.997948	0.0308653	1.32873	0.41005	50.8993	6.72743	67.8539	7.30917
54566	EPB41L4B	0.183395	0.0322367	1.38764	0.472628	17.1285	1.38725	24.2784	3.56879			8349	H2BC21	0.0357268	0.0536706	1.82306	0.866364	2.02067	0.4008	5.22621	3.93844			84074	QRICH2	0.997948	0.0398229	1.32871	0.41003	2.46425	0.517052	3.60747	0.734369
388	RHOB	0.265448	0.0517215	1.38757	0.472559	28.8936	8.96861	39.2578	2.67357			1978	EIF4EBP1	0.0203022	0.0352738	1.82281	0.866163	61.4204	31.1582	105.506	18.8331			22904	SBNO2	0.997948	0.0444784	1.32797	0.409226	126.609	26.7065	166.314	13.9626
54877	ZCCHC2	0.425532	0.101767	1.38741	0.472392	9.61048	5.99425	12.8729	4.77551			26525	IL36RN	0.0197433	0.0343912	1.82238	0.865824	0.781096	0.693882	2.13221	0.753958			80139	ZNF703	0.997948	0.0277991	1.32788	0.409122	8.44611	0.461939	11.6145	1.76114
9725	TMEM63A	0.189718	0.0331342	1.38725	0.472226	71.7637	8.16424	100.098	13.2162			100130357	LOC100130357	0.0115025	0.0202361	1.82152	0.865142	2.46246	1.27715	5.09167	0.93505			23025	UNC13A	0.997948	0.0954966	1.32738	0.408578	7.16728	2.52971	9.63035	2.36133
7976	FZD3	0.342574	0.0732998	1.38712	0.472098	3.73586	1.96267	5.35391	1.44198			9425	CDYL	0.0115025	0.0216469	1.82074	0.864529	71.8923	24.0013	129.897	31.5326			55876	GSDMB	0.997948	0.0920374	1.32732	0.408519	1.27247	0.602649	2.0244	0.91107
57189	DENND11	0.227723	0.0440649	1.38696	0.471931	39.8765	8.41495	55.3694	8.43973			387895	LINC00944	0.00666667	0.005681	1.82034	0.864209	0.220104	0.150955	1.22326	0.302555			63876	PKNOX2	0.997948	0.0710182	1.32726	0.408451	2.06175	0.758167	3.05448	0.977696
6303	SAT1	0.150838	0.0272154	1.38664	0.471597	181.713	15.4323	252.251	18.9951			51399	TRAPPC4	0.0141538	0.026249	1.81893	0.86309	45.6952	16.6147	82.7956	22.4477			54101	RIPK4	0.997948	0.0772805	1.32717	0.408356	6.94702	2.47329	9.23924	1.37752
1832	DSP	0.355188	0.0780863	1.38639	0.471336	163.155	72.304	217.904	50.7041			84632	AFAP1L2	0.00777778	0.012117	1.81823	0.862536	2.22006	0.312998	4.99207	1.75623			80700	UBXN6	0.997948	0.0422377	1.32697	0.408138	62.7888	12.7536	82.4828	3.84351
57458	TMCC3	0.203125	0.0368838	1.3863	0.471235	69.6293	9.07231	97.1523	14.8534			5908	RAP1B	0.00666667	0.00867318	1.81702	0.861576	117.272	29.9543	209.716	5.65362			101	ADAM8	0.997948	0.0440887	1.32601	0.407087	273.607	50.1857	360.754	45.7981
84532	ACSS1	0.400224	0.0898332	1.38593	0.470856	1.03379	0.745932	1.86843	1.17421			84524	ZC3H8	0.00666667	0.0118023	1.81649	0.861153	7.06437	1.84421	13.5782	2.79082			124641	OVCA2	0.997948	0.0670031	1.32511	0.406117	0.667974	0.336594	1.21724	0.517175
8609	KLF7	0.197619	0.0347763	1.38582	0.470738	31.1178	5.69694	43.1188	2.59877			3189	HNRNPH3	0.00666667	0.00813103	1.81629	0.860993	191.581	40.1627	345.563	41.2362			771	CA12	0.997948	0.0684113	1.32475	0.405725	19.2487	6.68096	24.9618	1.6623
757	TMEM50B	0.197619	0.0347691	1.3857	0.470612	11.5831	2.12993	16.3123	1.30276			645644	FLJ42627	0.0148987	0.0280307	1.81531	0.860217	21.3178	8.67942	38.4263	10.1197			55509	BATF3	0.997948	0.0847232	1.32447	0.405412	3.12327	1.34809	4.29377	0.774414
476	ATP1A1	0.202043	0.0358298	1.38537	0.470266	1061.49	179.316	1457.82	89.6988			1977	EIF4E	0.00666667	0.0114235	1.8153	0.86021	55.3283	10.4207	101.739	21.6366			1760	DMPK	0.997948	0.0820808	1.3243	0.40523	27.7453	9.03003	35.7459	3.62178
729830	FAM160A1	0.30992	0.0643996	1.38511	0.47	15.473	4.04342	21.9233	6.56257			10040	TOM1L1	0.0134961	0.024892	1.81428	0.859398	85.7338	36.4251	148.728	18.2139			1757	SARDH	0.997948	0.070502	1.32364	0.404514	4.38614	1.15438	6.13407	1.63166
3998	LMAN1	0.249302	0.0477129	1.38406	0.46891	195.534	50.5543	266.917	33.5197			4189	DNAJB9	0.0325055	0.0506709	1.81404	0.859206	110.823	66.0596	182.885	36.3375			6507	SLC1A3	0.997948	0.103628	1.32346	0.404314	6.12715	3.0641	7.95821	1.32767
6004	RGS16	0.303982	0.0613834	1.38405	0.468897	8.09698	2.82214	11.4004	2.77844			51026	GOLT1B	0.00777778	0.0129234	1.81324	0.858566	64.5643	19.7229	114.881	9.93642			3137	HLA-J	0.997948	0.0398844	1.32305	0.40387	12.1873	2.18226	16.329	1.61958
197259	MLKL	0.203125	0.0375017	1.3838	0.468632	22.5286	3.79315	31.3586	3.19409			22984	PDCD11	0.0132188	0.0246306	1.81316	0.858506	114.459	35.6914	208.152	59.2483			7538	ZFP36	0.997948	0.0581566	1.32287	0.403667	27.2491	6.89038	35.8762	4.93318
90203	SNX21	0.192494	0.0339044	1.38377	0.468605	11.0702	2.05572	15.5513	0.443961			10153	CEBPZ	0.00777778	0.0133321	1.813	0.858378	67.9152	13.5731	124.716	29.4998			10435	CDC42EP2	0.997948	0.0836308	1.32252	0.403288	167.531	53.9651	213.917	21.3103
10365	KLF2	0.119195	0.0234717	1.38295	0.467749	8.67092	0.621989	12.3597	0.376796			440957	SMIM4	0.02058	0.0367333	1.81258	0.858042	3.90239	1.36631	8.17176	4.0467			100128494	LOC100128494	0.997948	0.0777936	1.32217	0.402908	1.18501	0.700533	1.78104	0.0499532
132864	CPEB2	0.273729	0.0532381	1.38225	0.467021	74.1919	18.3128	102.54	20.9154			8480	RAE1	0.0103286	0.0164851	1.81173	0.85737	51.8694	12.4907	94.9917	23.3392			8192	CLPP	0.997948	0.0367242	1.32165	0.402338	45.7342	7.88538	60.1647	2.24841
3037	HAS2	0.227723	0.0442391	1.38221	0.466974	78.7511	10.5164	110.047	21.7112			5923	RASGRF1	0.0297189	0.0451563	1.81106	0.856835	16.9964	8.42805	30.9282	12.2805			24146	CLDN15	0.997948	0.0848947	1.32164	0.40233	11.5411	3.58255	15.2542	3.05447
220323	OAF	0.205298	0.0379667	1.38185	0.466596	62.0595	10.2115	85.8114	9.88294			55854	ZC3H15	0.00666667	0.0113331	1.81001	0.856	81.3659	18.1519	147.411	25.9226			8175	SF3A2	0.997948	0.0399981	1.32158	0.40226	67.3711	12.0618	88.6755	7.93573
92092	ZC3HAV1L	0.400224	0.0901824	1.3811	0.465818	12.5237	6.80679	16.707	4.88294			148789	B3GALNT2	0.0115025	0.0194861	1.80987	0.855883	44.6091	12.6594	81.2079	19.4391			114990	VASN	0.997948	0.0246279	1.32143	0.402105	1.2768	0.227721	2.00182	0.178482
113146	AHNAK2	0.152355	0.0273504	1.38056	0.465254	160.232	16.3281	220.829	1.36716			23483	TGDS	0.00666667	0.00991566	1.80877	0.855007	17.5905	4.48911	32.0615	2.73915			9659	PDE4DIP	0.997948	0.0241142	1.32132	0.40198	58.9115	5.72894	78.0025	4.65458
5915	RARB	0.203125	0.0375393	1.38026	0.464939	1.80922	0.393558	2.87217	0.469513			284391	ZNF844	0.0113914	0.0185494	1.80803	0.854418	3.84321	1.66774	7.47737	1.02751			347902	AMIGO2	0.997948	0.0613292	1.32124	0.401889	155.313	35.6475	203.953	34.9354
79741	CCDC7	0.298438	0.0589928	1.37901	0.463632	3.519	1.46716	5.04261	0.658897			2034	EPAS1	0.00929752	0.0142313	1.80655	0.853238	67.1736	14.4278	122.14	27.67			103504734	MIR1244-4	0.997948	0.067095	1.32078	0.401391	2.99665	1.1472	4.13455	0.334852
7267	TTC3	0.322129	0.0686401	1.379	0.463627	111.539	42.213	149.603	28.5153			6100	RP9	0.010989	0.0171916	1.80478	0.851827	9.60528	2.18438	18.3266	5.26102			5553	PRG2	0.997948	0.0665009	1.32044	0.401018	1.18073	0.630187	1.81874	0.357424
4610	MYCL	0.305136	0.0624334	1.37854	0.463138	0.89356	0.304075	1.68153	0.854667			163859	SDE2	0.0113914	0.018013	1.80357	0.850855	35.8851	11.5306	63.9863	9.98699			4082	MARCKS	0.997948	0.0386221	1.32018	0.400739	266.884	36.3735	352.461	44.8356
1130	LYST	0.230088	0.0447188	1.37833	0.462924	23.4228	3.49455	32.8692	6.63625			347902	AMIGO2	0.0141538	0.0260603	1.80255	0.850038	129.428	52.706	225.226	40.7354			2898	GRIK2	0.997948	0.0382207	1.31944	0.399924	4.67037	0.637611	6.50305	1.08629
54855	TENT5C	0.178082	0.0320144	1.37827	0.462858	9.80251	1.18762	13.8649	1.26834			9854	C2CD2L	0.0113914	0.0174993	1.80244	0.849949	45.4324	14.7405	80.8151	12.986			79695	GALNT12	0.997948	0.0631042	1.31933	0.399801	3.66488	1.00099	5.15212	1.27589
8291	DYSF	0.277318	0.0551399	1.37774	0.462308	16.9777	3.30649	24.0105	6.52565			283987	HID1	0.0332731	0.0515338	1.80175	0.849396	30.056	19.5976	48.7571	5.34627			83463	MXD3	0.997948	0.0613598	1.3192	0.39966	1.93106	0.857598	2.77057	0.223885
23151	GRAMD4	0.261253	0.0509534	1.37752	0.462068	9.33609	2.82162	12.9537	1.48779			79912	PYROXD1	0.0148987	0.0274534	1.80149	0.849192	18.3774	8.93982	31.765	1.6054			57666	FBRSL1	0.997948	0.0717887	1.31918	0.399642	19.2119	5.88827	24.877	1.66049
7805	LAPTM5	0.226491	0.043105	1.37714	0.461672	152.659	29.4144	208.519	20.3664			10111	RAD50	0.00666667	0.00956178	1.80125	0.848998	36.3623	9.33874	65.0685	3.80889			5029	P2RY2	0.997948	0.0991998	1.31904	0.399492	29.0251	9.91822	37.5121	7.41165
59338	PLEKHA1	0.302164	0.0608411	1.3762	0.460695	30.7581	10.0982	41.8194	7.59936			8829	NRP1	0.0195293	0.0313664	1.80076	0.848608	899.598	412.015	1536.74	273.696			653784	MZT2A	0.997948	0.0445627	1.31902	0.399467	6.08513	1.41279	8.25583	0.882245
253260	RICTOR	0.219858	0.0427338	1.37577	0.460242	127.672	20.909	175.87	25.8463			9947	MAGEC1	0.00666667	0.00713195	1.79967	0.847736	47.7428	7.89414	86.5047	11.2501			79957	PAQR6	0.997948	0.0618129	1.31878	0.399205	6.33422	1.87635	8.46848	0.761981
57804	POLD4	0.257326	0.0490285	1.37549	0.459941	32.0481	5.74643	44.6153	9.02327			84275	SLC25A33	0.0113914	0.019042	1.79901	0.847205	6.60445	2.30467	12.3923	2.21511			7038	TG	0.997948	0.033312	1.31858	0.39898	0.668775	0.176572	1.20202	0.249901
5611	DNAJC3	0.265448	0.0517911	1.37454	0.458952	172.538	51.6109	231.278	11.6531			25879	DCAF13	0.0103286	0.0161098	1.79873	0.846979	69.6741	12.0899	128.182	35.8584			151295	SLC23A3	0.997948	0.0793291	1.31824	0.398614	3.83802	1.2893	5.27746	1.09702
9659	PDE4DIP	0.170455	0.03081	1.37358	0.457938	58.2739	7.08429	80.0597	1.87603			64651	CSRNP1	0.0121294	0.0237643	1.79824	0.846586	34.3487	14.0427	59.743	6.53993			80004	ESRP2	0.997948	0.0571757	1.31776	0.398093	3.94097	0.899058	5.51172	1.17639
24149	ZNF318	0.315	0.0667005	1.37352	0.457881	33.844	10.3856	46.4893	12.1835			54442	KCTD5	0.0115025	0.0221932	1.79822	0.84657	54.2423	20.1393	95.3842	17.3012			8987	STBD1	0.997948	0.079485	1.31767	0.397985	1.41784	0.670407	2.14222	0.621285
30815	ST6GALNAC6	0.351792	0.075855	1.37315	0.457486	24.3356	10.9462	32.1242	5.1509			23160	WDR43	0.010989	0.0171309	1.798	0.846391	97.7912	32.9688	171.388	18.7345			84629	TNRC18	0.997948	0.0652129	1.31757	0.397883	113.521	30.2142	146.091	7.17649
4163	MCC	0.219858	0.0424174	1.37283	0.457155	20.1953	1.21515	28.4676	5.99193			1374	CPT1A	0.0203022	0.0362424	1.79799	0.846384	59.8557	14.6544	113.059	46.1903			80863	PRRT1	0.997948	0.108912	1.31723	0.397503	2.27516	1.27816	3.07658	0.279589
129642	MBOAT2	0.169643	0.0303737	1.37248	0.456782	12.0513	0.594993	16.9633	1.85241			54331	GNG2	0.031595	0.0484919	1.79556	0.844432	2.64335	1.84705	5.23209	1.75751			23151	GRAMD4	0.997948	0.118751	1.3166	0.396815	10.4953	4.65352	13.3358	2.17104
6337	SCNN1A	0.347086	0.0751911	1.37234	0.456639	7.0632	3.09986	9.69548	2.22331			9310	ZNF235	0.0115025	0.0194708	1.79496	0.843952	2.7024	1.20327	5.50313	1.12581			57804	POLD4	0.997948	0.0255962	1.31659	0.396811	32.7855	3.28608	43.4068	2.86764
51460	SFMBT1	0.404618	0.092589	1.37215	0.456437	18.1846	9.61606	23.8272	5.94257			25940	FAM98A	0.0113914	0.0190572	1.79447	0.843554	55.8115	12.7222	101.883	27.5558			8718	TNFRSF25	0.997948	0.0997253	1.31656	0.396778	2.17206	1.00985	3.06676	0.816704
440354	SMG1P2	0.298438	0.0591978	1.3719	0.45618	8.92265	3.18568	12.1659	0.706341			85365	ALG2	0.0134961	0.0252131	1.79348	0.842763	46.4801	19.8141	80.0845	8.59983			513	ATP5F1D	0.997948	0.0439972	1.31576	0.395892	38.0871	6.93404	50.014	4.76796
4524	MTHFR	0.259729	0.0495619	1.37176	0.45603	25.8149	5.93966	35.4694	5.29701			220323	OAF	0.00777778	0.0135665	1.79339	0.842689	45.9878	11.5628	82.4639	14.4793			10397	NDRG1	0.997948	0.0976837	1.31546	0.395569	573.735	119.52	775.708	279.633
84074	QRICH2	0.322129	0.0684199	1.37161	0.455869	2.40492	1.13806	3.58481	0.969596			11231	SEC63	0.0182927	0.0304272	1.79295	0.842338	188.323	80.2492	324.009	60.2783			80763	SPX	0.997948	0.144439	1.31527	0.395356	3.8405	1.75476	5.41733	2.46299
79897	RPP21	0.298438	0.0596641	1.37139	0.455636	2.91644	1.26396	4.22919	0.668995			11235	PDCD10	0.00666667	0.00728691	1.79229	0.841806	52.6486	11.2336	93.8988	4.02047			4357	MPST	0.997948	0.0685361	1.3152	0.395283	9.52212	2.34746	12.7311	2.52612
728975	LOC728975	0.218427	0.0415379	1.37102	0.455249	4.93244	0.43599	7.20965	1.46753			55509	BATF3	0.0115025	0.0195986	1.79182	0.841423	2.50222	1.11571	5.15571	1.15506			80336	PABPC1L	0.997948	0.0880399	1.31519	0.395267	64.3697	20.3557	82.4884	12.1563
2687	GGT5	0.261253	0.0510068	1.37095	0.455178	33.3876	4.11346	46.9005	12.1896			2669	GEM	0.00929752	0.0148233	1.79155	0.841206	57.8352	15.8519	102.329	12.5213			130733	TMEM178A	0.997948	0.0452259	1.31513	0.395208	1.8823	0.52341	2.75491	0.305814
3092	HIP1	0.154472	0.0280604	1.37092	0.45514	6.64409	0.39562	9.48808	0.766842			83548	COG3	0.0121294	0.0230466	1.79028	0.840183	58.7683	23.4903	101.019	6.00542			406929	MIR138-1	0.997948	0.0503877	1.3151	0.395178	0.706926	0.271661	1.24911	0.394494
9246	UBE2L6	0.146853	0.0270761	1.3709	0.455124	22.9286	1.85086	31.7453	0.757361			29114	TAGLN3	0.071751	0.0907645	1.78827	0.838568	1.14205	1.2028	2.90716	2.13764			3727	JUND	0.997948	0.0663219	1.31473	0.394766	44.1642	12.5206	56.9207	3.87866
9311	ASIC3	0.345395	0.0748706	1.37073	0.454947	7.96307	3.22868	10.9233	2.30224			25988	HINFP	0.0195293	0.032732	1.78808	0.838409	22.2167	8.15266	39.8494	11.4894			58526	MID1IP1	0.997948	0.104038	1.3141	0.394076	51.3187	17.6171	65.1842	9.80115
28986	MAGEH1	0.259729	0.0496229	1.37073	0.454946	3.74377	1.22145	5.37261	0.392807			54541	DDIT4	0.105026	0.114639	1.78693	0.837481	501.03	324.281	716.224	70.782			55924	INKA2	0.997948	0.100845	1.31408	0.394058	2.9364	1.25929	4.07326	1.07465
2633	GBP1	0.241249	0.046591	1.37058	0.454785	15.62	3.97222	21.3559	0.402612			5430	POLR2A	0.0203022	0.0361823	1.7869	0.837461	290.824	96.1376	525.371	188.334			6275	S100A4	0.997948	0.089303	1.31387	0.39382	19.0693	6.33371	24.9446	5.66699
9778	KIAA0232	0.231437	0.0452027	1.37058	0.454782	51.8499	9.91565	70.9447	8.69134			57579	FAM135A	0.0195293	0.0320068	1.7869	0.837459	15.0314	5.47248	27.3402	7.63881			83475	DOHH	0.997948	0.0654481	1.31373	0.393671	10.747	2.89304	14.197	2.03752
23250	ATP11A	0.329897	0.0705606	1.36973	0.453891	37.1184	12.2251	50.0026	9.64998			81034	SLC25A32	0.010989	0.0172983	1.78617	0.836871	56.5574	16.39	100.347	17.6891			2887	GRB10	0.997948	0.0474319	1.31361	0.393533	142.181	27.6553	184.756	11.0619
4939	OAS2	0.207835	0.0385705	1.36951	0.453662	11.4217	1.75747	15.956	1.6957			87178	PNPT1	0.00777778	0.0123196	1.78584	0.836607	32.1738	4.28622	59.0848	14.8223			144195	SLC2A14	0.997948	0.166983	1.31339	0.393294	3.91247	2.30971	4.95021	1.2426
23508	TTC9	0.298438	0.059205	1.36942	0.453567	3.80916	0.825652	5.68	1.6659			28999	KLF15	0.0141538	0.0268493	1.78482	0.835776	4.26273	1.82618	7.96507	0.717272			123	PLIN2	0.997948	0.066678	1.31336	0.393266	346.627	91.656	445.306	35.0048
399665	FAM102A	0.203125	0.0372515	1.3683	0.452388	38.8599	4.97812	53.4506	5.67565			372	ARCN1	0.010989	0.0172068	1.78439	0.835434	354.316	117.159	612.81	42.1495			4015	LOX	0.997948	0.109784	1.31295	0.392812	90.2047	31.3453	114.259	18.9966
51351	ZNF117	0.38029	0.0838421	1.36805	0.452118	1.25471	0.930136	1.98439	0.684768			91156	IGFN1	0.058498	0.0787649	1.7842	0.835277	78.5391	54.5518	127.005	42.2114			84330	ZNF414	0.997948	0.0271183	1.31265	0.392481	3.38997	0.215027	4.77883	0.589362
7100	TLR5	0.209302	0.0397974	1.36783	0.451892	0.673997	0.220479	1.28859	0.275378			100134229	KDM7A-DT	0.00777778	0.0138301	1.78412	0.835211	1.35992	0.691451	3.10969	0.336364			10848	PPP1R13L	0.997948	0.0338123	1.31262	0.392449	38.1321	3.01122	50.5598	6.91809
112616	CMTM7	0.189718	0.0331869	1.36753	0.45157	23.3499	1.56335	32.3828	3.55723			1520	CTSS	0.0195293	0.0321135	1.78289	0.834217	21.7392	9.55217	37.8689	7.9298			4837	NNMT	0.997948	0.0366391	1.31261	0.392434	0.976036	0.178994	1.60265	0.365024
4756	NEO1	0.272103	0.0528999	1.36659	0.450584	65.0922	13.6343	88.9046	15.2747			57510	XPO5	0.0115025	0.0208052	1.78192	0.833432	104.443	12.7972	193.022	63.3735			80830	APOL6	0.997948	0.068404	1.31247	0.392281	101.254	25.0094	131.169	18.0309
54941	RNF125	0.261253	0.0507163	1.36656	0.450552	3.12236	0.966931	4.52029	0.170564			51143	DYNC1LI1	0.00777778	0.0137028	1.78125	0.832891	88.6122	21.3089	157.327	27.2298			642658	SCX	0.997948	0.0445012	1.31246	0.392269	4.24042	0.888721	5.8388	0.745021
9695	EDEM1	0.233716	0.0458561	1.36619	0.450156	153.106	35.2619	206.099	5.05303			200894	ARL13B	0.00777778	0.0122909	1.78055	0.832323	19.2527	5.52352	34.2829	2.26438			353511	PKD1P6	0.997948	0.0935592	1.31242	0.392234	8.58397	2.88348	11.2666	2.13688
643641	ZNF862	0.377119	0.083257	1.36555	0.449487	30.1761	12.9744	40.1104	9.23789			8605	PLA2G4C	0.0304569	0.0467732	1.7801	0.831956	5.16575	3.11938	9.221	2.05781			10811	NOXA1	0.997948	0.0641575	1.31209	0.391864	3.29384	0.722479	4.67842	1.27237
112936	VPS26B	0.301009	0.0604206	1.36553	0.449465	29.808	6.85968	41.1142	9.04073			54102	CLIC6	0.0141538	0.0267808	1.77976	0.831679	8.64713	3.51196	15.7424	3.40909			51130	ASB3	0.997948	0.0231689	1.31194	0.391705	0.738205	0.130552	1.27814	0.118069
284080	PICART1	0.208378	0.039005	1.36532	0.449235	0.96505	0.325238	1.65945	0.0702007			7737	RNF113A	0.0115025	0.0197586	1.77882	0.830919	27.2373	7.68806	48.7445	10.5191			51704	GPRC5B	0.997948	0.0778622	1.31171	0.391451	1.23916	0.564449	1.92455	0.617168
55552	ZNF823	0.261253	0.051045	1.36519	0.449101	2.64709	0.709897	3.95586	0.762012			57149	LYRM1	0.00929752	0.0150066	1.77876	0.830869	23.6766	7.4627	41.7514	3.26979			9026	HIP1R	0.997948	0.0317997	1.31109	0.390771	48.8218	6.65504	63.967	2.33495
59307	SIGIRR	0.406789	0.0946341	1.36501	0.448912	1.94681	0.887914	3.13318	1.57171			9181	ARHGEF2	0.0173088	0.0293039	1.77873	0.830849	239.802	99.6956	406.139	48.635			10148	EBI3	0.997948	0.0851447	1.31069	0.390322	1.04832	0.662022	1.60375	0.310364
7015	TERT	0.297147	0.0581216	1.36484	0.448731	1.80148	0.574852	2.82838	0.797684			256979	SUN3	0.010989	0.017214	1.77833	0.83052	2.20197	1.02678	4.52794	0.480543			3134	HLA-F	0.997948	0.0572384	1.31047	0.390089	11.1975	2.48787	14.8243	1.88309
55616	ASAP3	0.259563	0.049311	1.36444	0.448312	3.38059	1.02317	4.86774	0.180133			8036	SHOC2	0.0113914	0.0184558	1.77762	0.829947	64.1272	21.7778	111.206	10.7774			51043	ZBTB7B	0.997948	0.10786	1.30983	0.389375	53.408	18.4303	67.5286	10.151
349408	TLR8-AS1	0.30992	0.0656883	1.3644	0.448262	3.10727	0.622597	4.74434	1.88251			64417	TMEM267	0.0121294	0.023533	1.774	0.82701	14.0319	5.83331	24.4544	1.10079			1832	DSP	0.997948	0.0890962	1.30972	0.389258	157.232	44.211	202.398	35.1324
25946	ZNF385A	0.259729	0.0493944	1.3642	0.448051	3.14182	0.973747	4.54464	0.11185			26003	GORASP2	0.0103286	0.0160112	1.77349	0.826589	144.841	45.6522	250.176	14.3926			84837	ARHGAP5-AS1	0.997948	0.0483349	1.30947	0.388981	1.73856	0.42977	2.57871	0.493856
27090	ST6GALNAC4	0.308846	0.0629025	1.36308	0.446867	16.8534	5.59732	22.7528	3.1103			57393	CLTRN	0.0115025	0.0205929	1.77293	0.826138	0.560938	0.559552	1.66652	0.224084			100131564	CCDC18-AS1	0.997948	0.0510359	1.30933	0.388825	18.079	3.70538	23.7006	2.00882
100129503	LOC100129503	0.352676	0.0766807	1.36256	0.446324	3.35393	1.57206	4.66869	0.539993			54811	ZNF562	0.0103286	0.0161027	1.77228	0.825606	39.4068	11.915	69.0069	7.85858			79581	SLC52A2	0.997948	0.11015	1.30932	0.388819	72.2123	25.9211	91.0937	14.4978
84874	ZNF514	0.298438	0.0593284	1.36184	0.445554	9.03836	1.00482	12.9766	3.64808			654433	PAX8-AS1	0.0113914	0.0186582	1.77219	0.825535	47.7731	15.0975	83.207	10.1342			81567	TXNDC5	0.997948	0.0875055	1.30886	0.388306	16.3491	5.03489	21.1925	3.5539
10312	TCIRG1	0.297147	0.0583195	1.3618	0.44551	63.4092	11.3412	87.2762	19.1396			84365	NIFK	0.00666667	0.0114307	1.77188	0.825284	44.2186	5.8286	79.9619	17.602			25805	BAMBI	0.997948	0.0508079	1.30874	0.388183	4.17222	0.836329	5.75483	0.983358
284	ANGPT1	0.290584	0.0570014	1.36121	0.444889	0.376491	0.0854447	0.918429	0.50314			55283	MCOLN3	0.00666667	0.0116881	1.77165	0.82509	2.22161	0.735938	4.64922	0.772767			6508	SLC4A3	0.997948	0.0329211	1.30849	0.387898	0.915798	0.187418	1.5058	0.235358
80775	TMEM177	0.275833	0.0541512	1.36115	0.44483	1.87861	0.568824	2.90808	0.666596			25841	ABTB2	0.0203022	0.0358442	1.7716	0.825056	59.6318	25.7501	102.021	21.6374			5753	PTK6	0.997948	0.0716357	1.30838	0.387778	13.7765	3.65151	18.016	2.56384
5698	PSMB9	0.215563	0.0405601	1.36074	0.444396	6.84067	1.28372	9.59046	0.613566			51260	PBDC1	0.00666667	0.00836733	1.77132	0.824822	53.946	10.0456	95.5839	9.41036			11000	SLC27A3	0.997948	0.0404975	1.3078	0.387141	2.60478	0.398376	3.72277	0.639825
5287	PIK3C2B	0.376442	0.0830952	1.36045	0.444088	4.43971	1.32958	6.59503	2.93521			5929	RBBP5	0.0115025	0.0212215	1.77093	0.824508	31.0771	6.66297	56.6112	16.3976			389792	IER5L	0.997948	0.107823	1.30758	0.3869	2.59697	0.941051	3.76162	1.56839
284047	CCDC144B	0.273729	0.0535413	1.3603	0.443926	6.48225	0.432185	9.38237	2.51607			101060691	NUTM2B-AS1	0.00666667	0.00862775	1.76921	0.823105	4.40244	0.997314	8.49178	1.02443			54344	DPM3	0.997948	0.0331814	1.30757	0.386888	4.84762	0.543325	6.64952	0.784529
54498	SMOX	0.346028	0.0750909	1.35961	0.443196	40.396	8.24305	56.6423	19.897			10579	TACC2	0.00777778	0.0137171	1.76758	0.821778	52.1708	12.6137	92.0887	14.6054			359948	IRF2BP2	0.997948	0.0458691	1.30736	0.386662	119.272	20.732	154.801	10.5717
728	C5AR1	0.30992	0.0649832	1.35931	0.442872	1.30099	0.766061	2.02176	0.172154			51121	RPL26L1	0.00666667	0.00724922	1.76568	0.82022	19.7692	3.23581	35.5342	4.02926			148022	TICAM1	0.997948	0.0798845	1.30698	0.38624	25.4114	7.40372	32.5512	2.43209
54502	RBM47	0.200469	0.0355411	1.35904	0.44259	17.7218	2.23908	24.324	0.771463			7705	ZNF146	0.0119972	0.0225162	1.76544	0.82003	123.272	43.0132	211.742	28.8883			85477	SCIN	0.997948	0.0570742	1.30662	0.385836	0.647183	0.384699	1.11967	0.165467
114904	C1QTNF6	0.276719	0.0549436	1.35867	0.442192	7.91333	1.88071	11.0274	1.90978			8710	SERPINB7	0.0380859	0.0580286	1.76448	0.819241	2.02202	1.25456	4.2061	1.99637			103021296	SLC26A9-AS1	0.997948	0.0511818	1.30614	0.38531	0.570231	0.0986892	1.07646	0.409457
284996	RNF149	0.273729	0.0535954	1.35855	0.442071	31.5799	6.82222	42.9734	6.54765			54881	TEX10	0.0103286	0.0160641	1.76356	0.818494	47.6282	11.5526	84.2025	15.2248			100506211	MIR210HG	0.997948	0.111423	1.30605	0.385213	8.17855	3.88264	10.4277	1.61782
1534	CYB561	0.308846	0.0627888	1.35836	0.441866	77.2481	24.8155	102.111	6.74179			8780	RIOK3	0.0113914	0.0193661	1.76234	0.817491	152.528	49.761	261.23	22.396			283149	BCL9L	0.997948	0.0629656	1.30563	0.384741	196.113	45.6606	252.777	28.0167
3140	MR1	0.208378	0.0393099	1.35675	0.440152	8.59989	0.654373	12.0825	1.79254			51601	LIPT1	0.0121294	0.0238409	1.762	0.817214	4.32327	1.52614	8.31921	2.12508			54923	LIME1	0.997948	0.0672663	1.3054	0.384497	3.5083	0.998148	4.82291	0.818865
9545	RAB3D	0.3241	0.0693745	1.35674	0.440139	2.19676	0.854363	3.27413	0.824231			22822	PHLDA1	0.0141538	0.0265185	1.76078	0.816215	1390.23	540.106	2331.42	84.3603			79767	ELMO3	0.997948	0.0707659	1.30498	0.384026	1.31649	0.565762	1.9801	0.396622
196527	ANO6	0.202043	0.0364012	1.35662	0.440018	55.0738	4.54035	75.1488	7.68507			57631	LRCH2	0.00777778	0.0135378	1.75884	0.814626	2.76173	0.877661	5.52869	0.812651			164284	APCDD1L	0.997948	0.0325299	1.30496	0.384001	49.893	4.57626	65.4388	6.32841
2026	ENO2	0.399887	0.0892527	1.35655	0.439942	71.9459	22.8177	96.8714	28.5785			166379	BBS12	0.0211397	0.0372803	1.75818	0.814084	11.6899	5.33871	19.9232	1.35488			8407	TAGLN2	0.997948	0.0254577	1.30491	0.383952	281.09	19.9384	366.959	22.4228
220594	USP32P2	0.218782	0.0419042	1.35639	0.439768	5.41972	0.330228	7.77592	1.44299			55017	C14orf119	0.0113914	0.0180942	1.758	0.813937	79.0864	19.859	138.855	26.399			51341	ZBTB7A	0.997948	0.131161	1.30474	0.383761	102.451	39.2868	127.673	21.6075
25937	WWTR1	0.240038	0.0463992	1.3562	0.439569	113.423	18.9164	153.19	15.5622			23560	GTPBP4	0.00666667	0.0117034	1.75779	0.813765	102.956	24.0632	179.044	16.2424			55201	MAP1S	0.997948	0.0644681	1.30443	0.383418	27.0689	6.74519	34.9735	3.01848
956	ENTPD3	0.298438	0.0592668	1.35518	0.43848	14.9395	3.23161	20.5096	3.85244			27230	SERP1	0.0211397	0.0373636	1.75763	0.813634	167.519	80.9858	275.33	22.4477			100134229	KDM7A-DT	0.997948	0.0509765	1.30417	0.383127	2.13974	0.557287	3.07402	0.502551
254102	EHBP1L1	0.207835	0.0387514	1.35481	0.438087	92.3061	12.3494	124.77	6.0371			26156	RSL1D1	0.00929752	0.0152499	1.75655	0.812741	162.099	41.7101	281.645	40.1629			80131	LRRC8E	0.997948	0.0492791	1.30412	0.383077	10.61	2.34633	13.9647	0.88872
6297	SALL2	0.290584	0.0569782	1.35461	0.437881	0.77893	0.323067	1.41476	0.487962			153241	CEP120	0.0195293	0.0336268	1.75608	0.812357	62.6538	26.9383	104.828	11.5209			3553	IL1B	0.997948	0.13141	1.30409	0.383049	1187.14	474.462	1454.35	116.129
7700	ZNF141	0.304249	0.0620689	1.35426	0.437508	2.04034	0.429213	3.1771	1.03304			6590	SLPI	0.0119972	0.022869	1.75595	0.81225	0.0801518	0.0919303	0.962083	0.602349			5831	PYCR1	0.997948	0.121294	1.304	0.382945	160.827	60.7528	198.273	8.51637
25800	SLC39A6	0.398159	0.0882696	1.35402	0.437252	59.9869	22.0692	80.4372	21.3128			57512	GPR158	0.0115025	0.0212368	1.7558	0.81213	9.64765	3.66805	17.0401	1.33334			84856	LINC00839	0.997948	0.082761	1.30343	0.382315	0.778591	0.397879	1.31214	0.472399
117854	TRIM6	0.159732	0.0288026	1.35402	0.437247	6.2154	0.2363	8.77453	0.496946			57459	GATAD2B	0.0115025	0.0220787	1.7556	0.811968	77.433	23.62	134.542	27.1606			105369174	NA	0.997948	0.110187	1.30342	0.382298	21.7948	7.94787	27.35	2.0373
10687	PNMA2	0.190998	0.033439	1.35394	0.437166	12.6828	1.17325	17.4935	0.895974			348793	WDR53	0.010989	0.0169025	1.75477	0.811279	13.8669	2.54749	25.3647	6.5996			894	CCND2	0.997948	0.196994	1.30295	0.38178	26.2038	12.4017	32.4947	10.2138
2649	NR6A1	0.433944	0.105023	1.35363	0.436836	3.7838	2.44732	5.017	1.1231			8676	STX11	0.0195293	0.0342944	1.75322	0.810006	2.96268	1.39858	5.7932	1.56564			374887	YJEFN3	0.997948	0.0971638	1.30271	0.381516	12.5055	4.35563	15.8959	0.376602
389856	USP27X	0.334928	0.0711414	1.35354	0.436735	1.9582	0.824381	2.95404	0.83354			64778	FNDC3B	0.0141538	0.0260909	1.75277	0.809634	345.151	118.721	587.041	92.6043			2859	GPR35	0.997948	0.172911	1.30148	0.380158	1.84082	1.03338	2.71845	1.56542
55139	ANKZF1	0.219858	0.0425241	1.35308	0.43625	25.9117	3.24872	35.3995	4.05419			205860	TRIML2	0.0203022	0.0360596	1.75189	0.80891	54.6073	23.5925	91.7751	14.6909			57194	ATP10A	0.997948	0.0412072	1.30131	0.379965	7.92363	0.99943	10.6123	1.34011
51752	ERAP1	0.347086	0.0752131	1.35262	0.435759	214.158	80.1566	279.341	33.1525			688	KLF5	0.0158637	0.0283387	1.7515	0.808592	44.8977	18.6067	75.7781	8.3381			5442	POLRMT	0.997948	0.0625474	1.30127	0.379923	41.2327	7.56826	53.8065	9.07373
192670	AGO4	0.169643	0.0303665	1.35236	0.435481	24.5757	1.63083	33.5509	0.998943			51651	PTRH2	0.0141538	0.0268726	1.7508	0.808012	38.9035	11.2111	68.4844	16.6284			1850	DUSP8	0.997948	0.121781	1.30122	0.379863	2.52836	1.30182	3.43035	0.850499
100500849	MIR3916	0.216159	0.0407592	1.35193	0.435023	3.48851	0.388711	5.08259	0.719127			114880	OSBPL6	0.00777778	0.0130364	1.75068	0.807915	5.02258	1.4158	9.34274	0.468676			314	AOC2	0.997948	0.148684	1.301	0.379616	5.92451	2.49691	7.78184	2.35555
100506599	PPP1R26-AS1	0.219858	0.0423099	1.3518	0.434883	1.08408	0.24804	1.81642	0.322341			6934	TCF7L2	0.0173088	0.0301526	1.75059	0.807842	39.132	15.4856	66.8816	11.9596			2495	FTH1	0.997948	0.182231	1.30099	0.379605	2123.14	963.308	2560.78	537.795
64781	CERK	0.301317	0.060696	1.35116	0.434203	23.8188	6.31457	32.051	4.32261			26747	NUFIP1	0.015412	0.0281605	1.75002	0.80737	9.82312	0.983361	18.7876	7.2716			7090	TLE3	0.997948	0.0532472	1.30082	0.379416	87.1054	17.2658	112.014	1.3259
10079	ATP9A	0.244109	0.0468204	1.34952	0.432449	34.7232	2.66961	47.5807	7.98113			56605	ERO1B	0.0312738	0.0481909	1.74865	0.806244	26.8447	12.7602	45.2463	10.4608			83637	ZMIZ2	0.997948	0.0425941	1.30064	0.379224	136.187	9.95623	178.469	27.4642
168544	ZNF467	0.303982	0.0613762	1.34928	0.432186	0.707038	0.330999	1.3037	0.440583			9966	TNFSF15	0.244982	0.204953	1.74803	0.805729	22.0974	21.827	35.5403	22.8115			21	ABCA3	0.997948	0.112673	1.30045	0.379011	32.6273	11.3076	41.0606	5.38062
79838	TMC5	0.261253	0.0511039	1.34919	0.432092	1.13058	0.292315	1.88303	0.463033			3308	HSPA4	0.00777778	0.0128335	1.74762	0.805393	211.614	43.4176	368.682	57.629			54504	CPVL	0.997948	0.0235043	1.30003	0.378548	11.035	0.190956	14.6716	1.11524
7057	THBS1	0.275191	0.0537172	1.34894	0.431824	160.451	28.0403	216.089	32.9812			57089	ENTPD7	0.0284419	0.0435605	1.74719	0.805035	53.173	27.4701	86.7827	10.2707			4861	NPAS1	0.997948	0.0438642	1.29986	0.378355	1.07067	0.224734	1.69733	0.349375
79905	TMC7	0.261253	0.0507834	1.34809	0.43092	8.31602	0.374265	11.7416	2.79022			54429	TAS2R5	0.0312738	0.0477438	1.74702	0.804895	1.14171	0.995347	2.60371	1.07499			9048	ARTN	0.997948	0.0295194	1.29963	0.378097	1.83349	0.109023	2.69216	0.355623
5727	PTCH1	0.561497	0.157206	1.34808	0.430903	9.24958	7.08478	11.6934	5.63618			285855	RPL7L1	0.0115025	0.0206225	1.74697	0.804856	634.174	182.631	1092.05	187.141			5609	MAP2K7	0.997948	0.069001	1.2995	0.377958	62.0428	15.6235	79.1568	2.59077
57716	PRX	0.315	0.0667232	1.348	0.430821	6.42655	2.145	8.81824	1.41205			65124	SOWAHC	0.00666667	0.010939	1.74696	0.804843	24.3934	5.31929	42.8621	4.02202			10409	BASP1	0.997948	0.0600316	1.29949	0.377946	100.324	20.7505	129.122	12.504
8639	AOC3	0.560043	0.156592	1.34789	0.430706	3.21394	2.85597	4.12364	1.70476			55634	KRBOX4	0.00666667	0.0071954	1.74595	0.804015	9.10454	1.64589	16.5178	1.17443			102724238	LOC102724238	0.997948	0.159236	1.29946	0.377917	1.81289	1.1927	2.43552	0.647066
22890	ZBTB1	0.399887	0.0892384	1.3478	0.430602	56.8456	21.0985	75.5431	19.2924			8867	SYNJ1	0.00777778	0.0135522	1.74547	0.80362	13.5416	1.07186	24.8598	6.6435			30833	NT5C	0.997948	0.0786442	1.2994	0.377849	29.4717	4.93814	39.0497	10.2296
29775	CARD10	0.406469	0.0937896	1.34753	0.430314	7.94875	4.14487	10.372	1.59251			6897	TARS1	0.0115025	0.0218548	1.74328	0.801802	466.291	163.57	784.295	41.7674			977	CD151	0.997948	0.0446712	1.29882	0.3772	281.763	47.2233	362.826	8.77787
286336	FAM78A	0.400445	0.0911369	1.34734	0.430111	0.837164	0.805326	1.35292	0.370783			51585	PCF11	0.0284419	0.0433248	1.74296	0.80154	40.5496	14.5922	70.7537	22.7095			100996301	FOXD3-AS1	0.997948	0.0353597	1.29868	0.377051	2.09595	0.223149	3.02949	0.438558
5795	PTPRJ	0.21308	0.0404221	1.34722	0.42998	138.005	13.2056	186.256	17.3937			5520	PPP2R2A	0.0103286	0.0158741	1.74262	0.801261	92.26	26.0245	157.859	11.3379			84969	TOX2	0.997948	0.0514134	1.29864	0.377001	39.226	3.31264	51.7152	9.93355
10397	NDRG1	0.480952	0.123787	1.34701	0.429762	688.274	286.907	889.438	258.766			27248	ERLEC1	0.0178174	0.0303514	1.74254	0.801191	76.9848	31.6507	128.553	12.8412			84948	TIGD5	0.997948	0.1112	1.29842	0.376762	3.13775	1.40234	4.20635	0.840471
11320	MGAT4A	0.559656	0.156262	1.34641	0.429115	3.90098	3.44517	4.84491	1.92589			8649	LAMTOR3	0.0115025	0.0211749	1.7422	0.800909	42.1703	13.8781	72.1061	7.90377			10588	MTHFS	0.997948	0.0497787	1.29805	0.37635	0.777449	0.311176	1.28971	0.18945
51301	GCNT4	0.25483	0.0485402	1.34631	0.429015	0.667545	0.250044	1.23594	0.239472			256987	SERINC5	0.0103286	0.0167363	1.74215	0.800872	22.8541	5.93313	40.0753	6.08069			7088	TLE1	0.997948	0.0635686	1.29762	0.375871	81.5761	17.6591	104.55	7.7651
80319	CXXC4	0.189718	0.0332417	1.3458	0.428463	1.06879	0.0846301	1.78709	0.192033			27154	BRPF3	0.0134961	0.025412	1.74184	0.800612	158.814	52.2196	271.375	49.7127			9361	LONP1	0.997948	0.0544062	1.29759	0.375837	207.477	39.3502	266.625	19.0026
6583	SLC22A4	0.231437	0.0452868	1.34561	0.428264	7.29292	1.33237	10.0731	0.569392			84135	UTP15	0.0121294	0.0241004	1.74131	0.800174	26.4097	2.84654	48.3068	15.8376			6452	SH3BP2	0.997948	0.0684429	1.29755	0.375791	129.781	30.1218	166.15	16.4482
5343	PLGLB1	0.260987	0.050108	1.34465	0.427228	0.645999	0.30283	1.19405	0.180015			5373	PMM2	0.0141538	0.0265334	1.74094	0.799863	40.2911	14.8229	68.645	10.2044			4052	LTBP1	0.997948	0.0809507	1.29739	0.375609	240.422	64.4975	304.284	18.6617
9516	LITAF	0.202043	0.0365887	1.34454	0.427115	29.8497	1.72252	40.541	3.66626			163049	ZNF791	0.0115025	0.019621	1.74057	0.799556	22.6349	6.4709	39.5869	7.10547			10743	RAI1	0.997948	0.0805642	1.29693	0.375106	42.4524	9.99201	54.7767	9.44166
3866	KRT15	0.38635	0.085355	1.34418	0.426724	8.48767	3.22099	11.2223	1.22059			286411	LINC00632	0.0243148	0.0395289	1.74024	0.799289	4.04445	2.37086	7.22517	0.863504			1312	COMT	0.997948	0.0868502	1.29568	0.373709	51.0336	14.6399	64.5403	4.42806
6660	SOX5	0.277824	0.055446	1.34391	0.426439	0.751083	0.261487	1.36217	0.432263			195827	PRXL2C	0.00666667	0.0104536	1.73986	0.798968	8.02443	1.75636	14.5705	1.59014			11187	PKP3	0.997948	0.0423379	1.29548	0.373485	8.625	1.04631	11.4659	1.34721
678655	CD27-AS1	0.232916	0.0456048	1.34386	0.426384	4.70673	0.919934	6.61136	0.400207			65260	COA7	0.0173088	0.0300226	1.73968	0.798825	31.8605	8.93679	56.5064	16.4346			23171	GPD1L	0.997948	0.061876	1.29548	0.373485	39.7785	8.55355	51.0277	2.65012
79683	ZDHHC14	0.352676	0.0761229	1.34355	0.426046	5.91297	2.24949	7.97816	0.794804			80267	EDEM3	0.0119972	0.022884	1.73965	0.798798	113.091	30.4696	195.876	40.3904			201232	SLC16A13	0.997948	0.0745296	1.29547	0.373476	3.82688	0.797605	5.2947	1.2929
6274	S100A3	0.399887	0.0895173	1.34302	0.425477	6.56206	2.12821	9.08969	2.61396			5366	PMAIP1	0.0115025	0.0208282	1.73947	0.798646	65.1475	21.8429	110.333	6.88699			7046	TGFBR1	0.997948	0.0565222	1.29542	0.373422	89.0975	13.7766	115.456	15.3372
56477	CCL28	0.412614	0.0956394	1.343	0.425459	6.22383	2.90859	8.16905	0.937111			29889	GNL2	0.0115025	0.0213809	1.73916	0.798388	91.7484	18.2069	162.177	43.7058			126119	JOSD2	0.997948	0.076692	1.29535	0.373342	5.43549	1.51507	7.22537	1.13506
26505	CNNM3	0.406469	0.0936528	1.34273	0.425174	15.4571	6.98004	20.0608	3.2328			5718	PSMD12	0.00666667	0.00878371	1.73892	0.79819	116.995	20.4951	202.658	17.174			6520	SLC3A2	0.997948	0.149466	1.29445	0.372339	481.406	209.308	579.727	29.2382
124359	CDYL2	0.260163	0.0497906	1.34244	0.424856	25.8556	3.8558	34.9652	4.30575			65986	ZBTB10	0.0272225	0.0414487	1.73828	0.797657	39.9913	16.669	66.3786	9.33865			5645	PRSS2	0.997948	0.0721997	1.29438	0.372266	1.92753	0.213085	2.86808	1.03279
440515	ZNF506	0.218782	0.041897	1.34221	0.424613	0.937957	0.102879	1.61222	0.326364			645687	LINC00520	0.0195293	0.0320683	1.73824	0.797631	0.540975	0.574414	1.60485	0.54099			100132062	LOC100132062	0.997948	0.105711	1.29426	0.372133	9.50782	3.30979	12.3258	2.63414
170959	ZNF431	0.30992	0.0647328	1.34216	0.424554	3.49963	1.0286	5.00492	1.10056			1407	CRY1	0.0173088	0.0291151	1.73821	0.797606	26.5419	10.6762	45.0171	6.04834			101752399	STAG3L5P-PVRIG2P-PILRB	0.997948	0.0340308	1.294	0.371837	7.65814	0.87288	10.1761	0.616418
3107	HLA-C	0.209302	0.0400024	1.3418	0.424172	255.862	28.1544	342.581	17.0966			11247	NXPH4	0.0325055	0.051	1.7381	0.797515	0.660747	0.434623	2.03382	1.42292			5971	RELB	0.997948	0.10723	1.29389	0.371717	47.5077	16.7966	59.2769	4.5377
51085	MLXIPL	0.265448	0.0518282	1.34126	0.423586	1.90666	0.247877	2.93091	0.680104			133746	JMY	0.029304	0.0441521	1.73802	0.797448	62.7538	28.2296	102.733	12.7148			283643	TEDC1	0.997948	0.0900358	1.29364	0.371434	4.07031	0.90578	5.63581	1.7984
11214	AKAP13	0.190998	0.0333786	1.3402	0.422451	108.873	5.79614	146.212	6.57054			91942	NDUFAF2	0.00666667	0.00688082	1.73724	0.7968	23.0677	2.84126	40.7501	4.12103			84264	HAGHL	0.997948	0.15615	1.29359	0.371385	4.20795	2.09559	5.43057	1.46019
132014	IL17RE	0.230392	0.0448117	1.34007	0.422305	2.66719	0.276208	3.93266	0.623271			9775	EIF4A3	0.0173088	0.0294549	1.73693	0.796539	90.6969	24.3123	159.211	44.1574			83933	HDAC10	0.997948	0.0466354	1.29352	0.371303	13.5883	1.43934	17.9278	2.54855
3706	ITPKA	0.404618	0.0921167	1.33995	0.422178	1.05029	0.564891	1.78386	0.95101			4839	NOP2	0.023587	0.0382565	1.73636	0.79607	44.08	7.83935	80.9964	33.9553			6339	SCNN1D	0.997948	0.0808117	1.29308	0.37081	8.71703	1.37117	11.7286	3.05352
6509	SLC1A4	0.395335	0.0872451	1.33942	0.421607	81.683	34.4271	104.236	7.41259			7589	ZSCAN21	0.0148987	0.0274606	1.73511	0.795027	12.3289	4.08779	21.8689	5.2631			8111	GPR68	0.997948	0.0638814	1.29283	0.370534	77.7965	5.46925	102.453	24.0616
79156	PLEKHF1	0.235238	0.0461553	1.33855	0.420675	4.65213	0.79632	6.53244	0.592157			55034	MOCOS	0.0195293	0.0339184	1.73478	0.794755	36.1923	16.1072	60.0455	4.9349			3918	LAMC2	0.997948	0.156504	1.29242	0.370077	2369.65	970.449	2865	333.081
54823	SWT1	0.406469	0.0943379	1.33828	0.420379	10.2079	4.73008	13.3344	2.2394			23256	SCFD1	0.0119972	0.0226299	1.73412	0.794204	99.3756	35.5593	166.574	4.64553			593	BCKDHA	0.997948	0.0883797	1.29229	0.369932	33.0294	9.15945	41.8996	3.87957
79586	CHPF	0.404618	0.09249	1.33759	0.419635	60.3857	24.4901	77.6483	12.1854			55132	LARP1B	0.0121294	0.0237715	1.73406	0.794158	34.3643	11.2565	58.6908	8.03169			8857	FCGBP	0.997948	0.0634459	1.292	0.369601	4.79359	1.08952	6.42945	0.916281
594842	HAS2-AS1	0.303681	0.0612684	1.33635	0.418295	2.72269	0.328098	4.0449	1.09499			57050	UTP3	0.0115025	0.0217387	1.73313	0.79338	57.5385	17.2178	98.6827	15.9593			134285	TMEM171	0.997948	0.0891343	1.29178	0.369361	7.42305	1.88613	9.81112	1.9958
100130557	NFYC-AS1	0.257326	0.0490437	1.33631	0.418252	1.73268	0.240369	2.66817	0.51755			3371	TNC	0.0575597	0.0782452	1.73293	0.793215	270.258	149	453.549	179.499			79751	SLC25A22	0.997948	0.107907	1.29162	0.369179	48.9014	16.2136	61.3228	7.46434
3855	KRT7	0.321302	0.0679512	1.33546	0.417334	28.6329	5.25233	38.7272	8.23688			136	ADORA2B	0.010989	0.0170157	1.73271	0.793029	82.3125	22.8653	140.529	14.2888			51548	SIRT6	0.997948	0.0762424	1.2913	0.368823	21.8747	5.96915	27.9421	2.24055
54101	RIPK4	0.342574	0.0737255	1.33526	0.417125	5.94343	1.98253	8.09061	1.22148			92162	TMEM88	0.0173088	0.0291294	1.7326	0.792936	1.18152	0.853118	2.62291	0.392714			55080	TAPBPL	0.997948	0.0488822	1.29125	0.368767	5.27406	1.03801	7.04371	0.551956
9980	DOP1B	0.209302	0.0401384	1.33466	0.416475	19.8069	1.50218	26.7714	2.05708			1832	DSP	0.0270735	0.0409215	1.73251	0.792867	134.505	36.5968	239.62	87.9074			2166	FAAH	0.997948	0.176724	1.29096	0.36844	1.96572	1.02704	2.83364	1.36393
5999	RGS4	0.429148	0.102288	1.33407	0.415839	2.72219	1.34172	3.75341	0.819813			5514	PPP1R10	0.0113914	0.0194561	1.73235	0.792731	107.39	31.3413	182.207	18.0154			284029	LINC00324	0.997948	0.0712123	1.29056	0.368002	2.52527	0.743913	3.50341	0.569138
90	ACVR1	0.197133	0.03467	1.33383	0.415578	37.8218	2.47428	50.7119	0.557673			94101	ORMDL1	0.0168801	0.0287288	1.73086	0.791489	46.3972	17.8395	77.8405	8.97852			100506060	SMG1P7	0.997948	0.0539499	1.29023	0.367627	1.38331	0.40142	2.05518	0.277197
100996724	LOC100996724	0.262697	0.0514982	1.33364	0.415365	18.0737	3.33391	24.1938	1.10095			64795	RMND5A	0.023587	0.0383031	1.73029	0.791015	49.8008	20.1191	83.5866	16.2192			65266	WNK4	0.997948	0.185997	1.29012	0.367509	8.61591	4.29869	10.6435	2.76351
54910	SEMA4C	0.362374	0.079195	1.33336	0.415072	21.5683	7.89765	28.0296	1.95565			7702	ZNF143	0.0134961	0.0253588	1.73	0.790772	22.1708	3.8954	39.9387	11.8294			26517	TIMM13	0.997948	0.053386	1.29012	0.367504	43.2262	7.85545	55.5969	4.25878
406991	MIR21	0.422108	0.0994044	1.33335	0.415053	0.671745	0.271343	1.33741	0.970842			51438	MAGEC2	0.00929752	0.0144014	1.72989	0.790683	52.689	12.8692	90.3384	7.61225			728489	DNLZ	0.997948	0.0633306	1.28974	0.367078	3.41511	0.748733	4.67896	0.799121
7750	ZMYM2	0.400445	0.0907568	1.33327	0.414966	48.638	17.454	63.5081	12.5083			10171	RCL1	0.0173088	0.0290998	1.72979	0.790596	5.84374	1.60995	10.9934	3.54579			8227	AKAP17A	0.997948	0.0738411	1.28908	0.366341	21.2851	4.93714	27.3731	3.27611
57140	RNPEPL1	0.298438	0.0597773	1.33301	0.414685	36.9159	8.04075	49.0114	5.28766			7561	ZNF14	0.0360735	0.0544411	1.7297	0.790521	7.00533	2.63406	13.1448	5.9102			56928	SPPL2B	0.997948	0.0544523	1.28901	0.366262	23.7678	4.55223	30.5589	0.450343
114794	ELFN2	0.3241	0.069329	1.33298	0.414659	5.15186	1.44088	7.10409	1.13979			8878	SQSTM1	0.023587	0.0381821	1.72831	0.789359	1581.03	684.419	2580.44	266.111			50854	SNHG32	0.997948	0.135824	1.28897	0.366217	224.855	85.3898	273.881	7.73751
55092	TMEM51	0.261253	0.05093	1.33265	0.414293	12.1836	0.682152	16.712	2.81419			60673	ATG101	0.0270735	0.0406935	1.72724	0.788467	25.1788	8.7095	44.246	14.1236			9235	IL32	0.997948	0.204386	1.28865	0.365859	35.9058	18.1604	41.9754	5.92376
647121	EMBP1	0.319631	0.0677899	1.33259	0.414232	2.71179	0.713011	3.95343	0.956051			4577	TRNV	0.0442105	0.0658446	1.72706	0.788322	1.56024	0.156861	4.00425	3.21068			956	ENTPD3	0.997948	0.129338	1.28861	0.365817	14.432	5.80429	18.0189	2.53378
28231	SLCO4A1	0.405257	0.0929972	1.33227	0.413885	18.4663	4.55663	25.4866	9.35911			4616	GADD45B	0.0173088	0.0292121	1.72692	0.7882	50.8788	18.1847	86.1296	15.3709			7043	TGFB3	0.997948	0.138674	1.28827	0.365436	0.987019	0.900679	1.40283	0.1748
2769	GNA15	0.400224	0.0899471	1.33221	0.413821	31.7458	9.29531	41.9938	9.51975			8609	KLF7	0.0113914	0.018306	1.72532	0.786866	29.3968	7.69787	50.4535	5.31546			170463	SSBP4	0.997948	0.0426164	1.28809	0.365238	13.5497	1.65206	17.6999	1.54348
195827	PRXL2C	0.290688	0.0571406	1.33208	0.413682	8.82523	1.96244	11.9593	1.13294			23174	ZCCHC14	0.0200784	0.0349381	1.72525	0.786809	49.2597	19.1104	83.1721	17.0085			22801	ITGA11	0.997948	0.0638429	1.28779	0.364898	2.16371	0.209192	3.13061	0.912148
66035	SLC2A11	0.30992	0.0643924	1.33204	0.413634	4.75801	0.96062	6.68606	1.40882			100132724	DCAF13P3	0.0203022	0.0358828	1.72508	0.78666	1.64055	0.22879	3.77915	1.68502			6337	SCNN1A	0.997948	0.170195	1.28758	0.364666	6.12991	2.71734	8.21317	3.36297
102724385	NA	0.355188	0.0780718	1.33164	0.4132	0.665093	0.459732	1.17326	0.302936			64786	TBC1D15	0.0158637	0.028474	1.72364	0.785459	41.7931	15.7959	69.9411	7.34893			54498	SMOX	0.997948	0.123884	1.28747	0.364544	45.873	6.23134	62.0283	24.8127
93624	TADA2B	0.260987	0.0501915	1.33162	0.413187	28.3127	4.45271	37.7432	1.81526			93099	DMKN	0.0173088	0.0300603	1.72269	0.784663	0.720875	0.478482	1.96003	0.732752			57140	RNPEPL1	0.997948	0.0857451	1.28726	0.364308	36.3374	8.80817	46.3513	6.34312
91653	BOC	0.261253	0.0505456	1.33123	0.412763	4.69469	0.835178	6.54849	0.666902			8394	PIP5K1A	0.0113914	0.0176738	1.72217	0.78423	99.0851	28.3941	167.331	11.0926			3106	HLA-B	0.997948	0.0710797	1.28686	0.36385	568.804	113.958	724.722	84.3508
145173	B3GLCT	0.249302	0.0474948	1.33103	0.412543	8.51086	0.878235	11.6782	1.41051			285958	SNHG15	0.0200784	0.0348096	1.72188	0.783985	17.5746	7.13876	29.9573	5.72009			2706	GJB2	0.997948	0.0307213	1.28648	0.363424	39.5117	3.11344	51.0367	1.91909
124936	CYB5D2	0.235238	0.04614	1.33099	0.4125	15.6403	1.88738	21.1078	1.86143			6782	HSPA13	0.02058	0.0368785	1.72185	0.783961	123.122	50.9331	201.76	20.7502			8848	TSC22D1	0.997948	0.147088	1.28532	0.362129	1387.88	528.989	1691.01	202.176
406962	MIR186	0.342574	0.073567	1.33092	0.412427	0.475476	0.170457	1.00138	0.508369			22861	NLRP1	0.0294474	0.0445881	1.72125	0.78346	61.5804	31.1722	99.3432	11.0517			7057	THBS1	0.997948	0.116028	1.28494	0.361704	217.202	85.2682	267.105	19.7874
5565	PRKAB2	0.245532	0.0470498	1.3309	0.412406	30.5701	4.05885	40.8121	2.21025			54887	UHRF1BP1	0.0168801	0.0288888	1.72025	0.782618	100.033	35.3953	165.818	11.2078			51608	GET4	0.997948	0.0875815	1.28485	0.361604	28.9083	8.03688	36.429	0.79082
284114	TMEM102	0.232916	0.045612	1.3309	0.412399	2.85381	0.505993	4.10219	0.185779			6450	SH3BGR	0.0566595	0.0768557	1.72013	0.782515	1.80191	1.11552	3.92385	2.50818			997	CDC34	0.997948	0.141728	1.28483	0.361573	77.6695	27.5969	96.0225	15.7683
257364	SNX33	0.231437	0.0454844	1.33026	0.411712	29.8458	3.74235	39.8804	2.31405			283254	HARBI1	0.0146789	0.0270917	1.71969	0.782145	5.12395	1.86765	9.38331	2.16038			83591	THAP2	0.997948	0.0746768	1.28465	0.361373	2.23552	0.735596	3.09868	0.413419
644634	LOC644634	0.331734	0.0707348	1.32986	0.411277	5.71356	1.3807	7.92454	1.70835			100507506	ECI2-DT	0.0258093	0.0400351	1.71943	0.781934	0.981567	0.925916	2.19393	0.23298			441951	ZFAS1	0.997948	0.166769	1.28462	0.361339	189.931	82.4468	226.052	5.35182
6920	TCEA3	0.351792	0.0758768	1.32924	0.410598	8.38399	2.44614	11.3004	2.0246			79695	GALNT12	0.0306558	0.0470831	1.71898	0.781556	1.00016	0.123931	2.6885	1.5824			149773	APCDD1L-DT	0.997948	0.051259	1.2846	0.361325	5.5014	0.980603	7.31164	0.712553
3910	LAMA4	0.400445	0.0910016	1.3291	0.410448	12.2926	4.26762	16.0195	1.75374			6615	SNAI1	0.0195293	0.0327708	1.71891	0.781493	0.901224	0.684443	2.18091	0.634306			25849	PARM1	0.997948	0.334889	1.28454	0.361251	34.5625	22.1517	37.6139	13.4761
80223	RAB11FIP1	0.271711	0.0528777	1.32907	0.41042	12.1368	2.39728	16.2812	0.506269			2058	EPRS1	0.0121294	0.0239019	1.71865	0.781279	403.172	133.757	672.344	62.0585			10865	ARID5A	0.997948	0.0752129	1.28446	0.36116	3.18313	0.945647	4.30501	0.598482
84548	TMEM185A	0.3241	0.0695837	1.32904	0.410386	24.1015	6.70586	31.7427	3.30569			27250	PDCD4	0.0178174	0.0303658	1.71799	0.780723	86.2698	33.5661	142.873	15.3207			100505881	MAGI2-AS3	0.997948	0.0482035	1.28424	0.360913	2.98778	0.530894	4.10093	0.40076
11015	KDELR3	0.24836	0.0473482	1.32846	0.40975	12.3407	0.577533	16.8138	2.27925			4824	NKX3-1	0.0126921	0.02435	1.7172	0.780055	26.3603	9.5293	44.297	2.15669			10579	TACC2	0.997948	0.0396859	1.28423	0.360902	81.0392	9.40554	103.994	5.03626
27020	NPTN	0.219858	0.0426817	1.32796	0.409208	95.9302	7.58382	127.695	9.65849			84844	PHF5A	0.00777778	0.012991	1.71711	0.779981	24.0305	3.45977	42.2029	8.00124			400673	VMAC	0.997948	0.082027	1.28408	0.36073	4.24918	1.05927	5.71259	1.19503
114088	TRIM9	0.373171	0.0827332	1.32771	0.408941	1.23637	0.63145	1.89553	0.354989			27292	DIMT1	0.0197433	0.0343769	1.71647	0.779441	30.2585	8.24662	53.1504	16.4505			84787	KMT5C	0.997948	0.0580555	1.28378	0.360394	2.91625	0.604743	4.01018	0.55908
64855	NIBAN2	0.227723	0.0440348	1.32726	0.408455	461.546	11.012	615.339	67.2711			27291	R3HCC1L	0.00666667	0.010626	1.71574	0.778834	24.7521	4.45301	42.8869	4.36299			467	ATF3	0.997948	0.156481	1.28297	0.359489	45.6113	19.4536	56.2988	11.9119
374650	GOLGA6L5P	0.30992	0.0635202	1.32705	0.408221	3.64049	1.06864	5.05474	0.238355			708	C1QBP	0.00777778	0.0133928	1.71519	0.778372	129.518	19.5783	223.677	41.7532			2149	F2R	0.997948	0.0348882	1.28287	0.359372	54.7386	2.95162	70.6004	5.86753
100287896	LOC100287896	0.430507	0.103279	1.32689	0.408053	3.07169	1.60691	4.12653	0.546075			220001	VWCE	0.0121294	0.0242074	1.71492	0.778138	0.861101	0.609772	2.102	0.363616			731220	RFX8	0.997948	0.0607325	1.28275	0.359239	1.06271	0.173178	1.6683	0.492092
147015	DHRS13	0.339865	0.0727714	1.3265	0.407623	5.72506	1.96799	7.6865	0.237423			201931	TMEM192	0.0190424	0.0307246	1.71466	0.777924	51.3801	19.4678	84.8916	4.96818			6510	SLC1A5	0.997948	0.12634	1.28274	0.359234	674.715	225.774	830.475	77.3858
56895	AGPAT4	0.277686	0.0552077	1.3259	0.406972	18.5577	2.73431	24.888	3.02785			342618	SLFN14	0.00666667	0.00920486	1.71427	0.777595	0.320362	0.193855	1.25635	0.234596			6748	SSR4	0.997948	0.109035	1.28258	0.359046	127.169	38.0202	158.439	15.9687
8495	PPFIBP2	0.30992	0.0655056	1.32547	0.406506	7.40262	1.50286	10.0893	1.58075			54834	GDAP2	0.0148987	0.0279703	1.71421	0.777544	21.4954	6.99228	36.9315	7.43404			90353	CTU1	0.997948	0.196817	1.28245	0.358905	2.68741	1.68423	3.56791	1.4702
57545	CC2D2A	0.227723	0.0434303	1.32539	0.406416	5.86766	0.544676	8.09943	0.645588			23099	ZBTB43	0.0121294	0.0233771	1.71291	0.776453	43.4516	14.6343	72.8288	6.17591			57722	IGDCC4	0.997948	0.102675	1.2824	0.358846	53.9438	16.1217	67.2068	2.26807
5660	PSAP	0.341611	0.0730766	1.32536	0.406382	1120.37	309.074	1455.6	142.631			25780	RASGRP3	0.045169	0.0663601	1.71289	0.77643	9.87038	5.52462	16.9255	6.1587			4017	LOXL2	0.997948	0.0554429	1.28236	0.358804	281.074	19.6331	363.508	62.0837
79770	TXNDC15	0.322129	0.0683889	1.32492	0.40591	67.5451	17.7197	88.0019	4.63395			10952	SEC61B	0.0203022	0.0355984	1.71279	0.776351	73.4938	25.1966	124.795	31.4055			100128640	ACVR2B-AS1	0.997948	0.0531943	1.28229	0.358721	0.612442	0.108255	1.08121	0.317157
54832	VPS13C	0.315078	0.0672304	1.32475	0.405716	55.2686	12.3047	72.8315	9.41934			101927040	LOC101927040	0.0355509	0.0533732	1.71267	0.77625	2.18306	1.72157	3.99061	0.360274			124565	SLC38A10	0.997948	0.0989294	1.28186	0.358236	64.241	17.9238	80.4719	6.86822
23218	NBEAL2	0.245779	0.0472243	1.32435	0.405282	33.5853	2.51409	44.8947	4.87952			81491	GPR63	0.0148987	0.0277876	1.71235	0.77598	4.80324	1.43126	8.96536	2.4516			116988	AGAP3	0.997948	0.106893	1.28145	0.357778	53.6801	13.2071	68.7129	15.6657
730051	ZNF814	0.25777	0.0490742	1.32381	0.404697	2.86101	0.405826	4.10473	0.455397			285381	DPH3	0.0115025	0.0222156	1.71223	0.775874	51.5956	15.8931	86.9654	10.2737			5989	RFX1	0.997948	0.128944	1.2812	0.35749	9.98433	2.7649	13.1668	4.39958
23348	DOCK9	0.327122	0.0701027	1.32355	0.404411	328.131	66.4893	431.346	64.6243			124491	TMEM170A	0.0203022	0.0353665	1.71157	0.775316	28.8427	11.353	47.6911	4.06452			80194	TMEM134	0.997948	0.0485197	1.28118	0.35747	10.5693	1.5898	13.7532	0.98527
80022	MYO15B	0.398159	0.0882089	1.32335	0.404192	0.836672	0.292502	1.48941	0.764459			8553	BHLHE40	0.0462829	0.0687693	1.71102	0.774854	156.878	70.8283	251.631	57.2304			23403	FBXO46	0.997948	0.0666556	1.28107	0.357351	10.9275	2.12754	14.1722	1.67413
7067	THRA	0.418629	0.0984071	1.3229	0.4037	6.06045	2.84229	7.93947	1.15993			5714	PSMD8	0.0115025	0.0220009	1.71034	0.774281	155.823	32.1643	268.72	65.7803			8721	EDF1	0.997948	0.105633	1.28098	0.357251	173.35	50.5801	215.441	13.3401
81855	SFXN3	0.275833	0.0541281	1.32268	0.403469	50.072	4.78439	66.8081	9.46025			284129	SLC26A11	0.0455748	0.0668166	1.70975	0.773786	4.62541	2.99891	7.82782	1.63561			116225	ZMYND19	0.997948	0.0900206	1.28081	0.357051	14.2111	3.37926	18.2874	3.1035
79786	KLHL36	0.275833	0.053863	1.32233	0.403084	27.8383	4.80383	36.8231	1.66572			134430	WDR36	0.0115025	0.0221238	1.70963	0.773684	128.963	36.5527	216.659	27.8526			440689	H2BC18	0.997948	0.0442999	1.28074	0.356982	2.17421	0.19788	3.07871	0.479908
7040	TGFB1	0.3241	0.0693817	1.32175	0.402453	81.4614	18.3877	106.417	10.1854			54877	ZCCHC2	0.0358012	0.0540324	1.70959	0.773651	9.24326	1.82258	17.6922	9.02039			4609	MYC	0.997948	0.137522	1.28061	0.356835	335.894	122.767	412.763	60.3546
79778	MICALL2	0.398159	0.0879571	1.32159	0.402272	3.95303	1.50016	5.43934	1.23281			23389	MED13L	0.00929752	0.0145965	1.70872	0.772916	113.909	28.5859	191.643	4.45828			85441	HELZ2	0.997948	0.0768251	1.28059	0.356809	25.011	3.98027	32.4163	6.03249
9903	KLHL21	0.425369	0.101116	1.32152	0.402201	110.344	45.8525	139.633	18.8307			3572	IL6ST	0.0158637	0.0283838	1.70771	0.772065	836.378	292.731	1374.67	89.0141			55502	HES6	0.997948	0.0507932	1.28049	0.356696	1.10448	0.121565	1.71065	0.379983
6894	TARBP1	0.423391	0.100895	1.32127	0.401923	25.6569	7.03836	34.544	10.0622			340591	CA5BP1	0.0298329	0.0456613	1.70762	0.771985	6.50517	2.60327	11.7558	3.78514			828	CAPS	0.997948	0.160835	1.28033	0.356519	5.09023	2.31963	6.41618	1.29575
7114	TMSB4X	0.273729	0.0532525	1.32092	0.401544	629.903	90.9409	828.041	57.145			2730	GCLM	0.00777778	0.0137323	1.70631	0.770876	54.9582	3.68071	95.835	20.5408			23462	HEY1	0.997948	0.0909924	1.28032	0.356506	6.09427	1.8344	7.86447	0.442158
100128385	FAM225B	0.276436	0.0548519	1.3209	0.401522	1.99834	0.485568	2.9325	0.243352			9734	HDAC9	0.027592	0.0421056	1.70574	0.770397	165.608	74.3158	266.399	24.5742			35	ACADS	0.997948	0.0911225	1.27963	0.35573	2.06037	0.844682	2.84167	0.448837
53947	A4GALT	0.410311	0.0950393	1.32066	0.40126	3.90768	1.77504	5.19321	0.021714			1026	CDKN1A	0.0115025	0.0214114	1.70246	0.767621	221.307	64.8896	369.066	38.9039			56342	PPAN	0.997948	0.0522094	1.27915	0.355187	4.48354	0.710401	5.9965	0.659851
51147	ING4	0.346028	0.0750615	1.32056	0.40115	9.42805	2.18481	12.6968	2.35311			5054	SERPINE1	0.0197433	0.0343314	1.70244	0.767607	381.677	153.861	619.528	40.8707			400451	FAM174B	0.997948	0.131015	1.2788	0.354786	13.1093	4.21581	16.7614	3.87116
168667	BMPER	0.400445	0.0906162	1.31965	0.40015	0.886908	0.551129	1.43071	0.367051			2152	F3	0.00666667	0.00589889	1.70196	0.767196	117.932	4.57186	202.092	21.2929			64951	MRPS24	0.997948	0.0834156	1.27878	0.354767	0.868028	0.401411	1.3757	0.400968
1366	CLDN7	0.275833	0.0539311	1.31961	0.400109	57.8624	3.6876	77.132	11.3848			80209	PROSER1	0.0115025	0.0198799	1.70138	0.766702	67.2035	18.8763	112.759	12.2973			27289	RND1	0.997948	0.192793	1.27856	0.354521	5.22403	2.58488	6.94158	2.95088
1302	COL11A2	0.472011	0.119026	1.31939	0.399868	1.35978	1.16078	1.89578	0.291628			58515	SELENOK	0.0115025	0.0198503	1.70136	0.766687	33.3201	8.35184	56.7953	8.80642			51332	SPTBN5	0.997948	0.0950637	1.27828	0.354206	10.0725	2.92715	12.8536	1.34796
81790	RNF170	0.277824	0.0553927	1.31924	0.39971	13.3372	1.50452	17.9511	2.51192			64393	ZMAT3	0.0332731	0.0515051	1.7009	0.766296	19.2483	3.64276	35.2418	14.1412			140564	APOBEC3D	0.997948	0.0445163	1.27818	0.354097	1.83646	0.275206	2.62373	0.313129
85379	KIAA1671	0.304249	0.0619632	1.31924	0.399709	63.2924	12.3808	82.9744	6.45952			729540	RGPD6	0.03125	0.0475991	1.70005	0.76558	12.8101	5.25129	21.6612	4.8997			10079	ATP9A	0.997948	0.0273808	1.27796	0.353848	33.4682	0.516615	43.0849	2.29636
101927759	LOC101927759	0.400666	0.0911833	1.31922	0.399686	1.61435	0.760269	2.40894	0.697743			27042	UTP25	0.0195293	0.0320755	1.69931	0.764952	101.899	37.2013	168.184	23.9586			25946	ZNF385A	0.997948	0.126953	1.27794	0.353819	3.96408	1.52028	5.16751	0.966537
5787	PTPRB	0.308846	0.0630991	1.31899	0.399438	3.86056	0.415572	5.47288	1.26458			563	AZGP1	0.0557368	0.0751621	1.69919	0.764845	18.7224	12.4291	29.0431	5.51917			101060389	TBC1D3D	0.997948	0.0869904	1.27766	0.353506	4.51019	1.23725	5.93931	0.781937
657	BMPR1A	0.275833	0.0546559	1.31864	0.399054	13.7882	2.38563	18.3512	0.843599			10253	SPRY2	0.0294474	0.044889	1.69908	0.764753	198.774	86.8256	322.002	54.5815			5025	P2RX4	0.997948	0.153889	1.27736	0.35316	17.3299	7.30436	21.0433	1.33102
112399	EGLN3	0.455577	0.111285	1.31831	0.398694	7.72459	3.28486	9.86331	0.595922			5868	RAB5A	0.0119972	0.0228385	1.69903	0.764711	140.199	44.8164	231.722	10.9517			101060321	TBC1D3G	0.997948	0.0894346	1.2773	0.353101	6.82828	1.86203	8.82115	0.938988
538	ATP7A	0.215563	0.0405905	1.31783	0.398165	28.1419	1.6179	37.387	1.58673			442720	EIF3IP1	0.0134961	0.0252361	1.69835	0.76413	1.80095	0.378984	3.86873	1.47379			6176	RPLP1	0.997948	0.082534	1.27689	0.352638	558.349	130.447	700.987	51.9196
51332	SPTBN5	0.432888	0.104559	1.31739	0.397684	9.11541	4.33368	11.5852	0.322583			8614	STC2	0.0510949	0.072328	1.69832	0.764105	3.12441	2.49364	5.28232	0.861347			54461	FBXW5	0.997948	0.069887	1.27679	0.352519	39.6505	7.90412	50.2932	3.50431
84163	GTF2IRD2	0.261633	0.0514227	1.31737	0.397659	4.21955	0.592963	5.85777	0.518615			10061	ABCF2	0.0121294	0.0234773	1.69803	0.76386	141.478	30.1367	241.769	54.6294			730092	RRN3P1	0.997948	0.0638356	1.27579	0.351395	0.810757	0.3281	1.28283	0.0106366
23052	ENDOD1	0.313357	0.0662671	1.31729	0.397571	22.0721	3.81617	29.2795	3.97987			55505	NOP10	0.0119972	0.0224707	1.69788	0.763734	55.1136	14.1255	93.434	16.774			100505783	OSER1-DT	0.997948	0.126595	1.27524	0.35077	6.67126	2.40847	8.44555	1.00148
64208	POPDC3	0.273729	0.0534964	1.31675	0.396985	32.3462	3.23694	42.9755	5.24405			57520	HECW2	0.0455748	0.0672746	1.69764	0.76353	8.90468	2.31713	16.9696	9.13713			8557	TCAP	0.997948	0.114913	1.27489	0.350368	1.06525	0.607478	1.56931	0.365206
58476	TP53INP2	0.341611	0.0731996	1.31655	0.396759	28.4697	5.70027	37.562	5.93362			79993	ELOVL7	0.0113914	0.0174691	1.69695	0.762944	9.20341	1.64736	16.3536	3.11436			79081	LBHD1	0.997948	0.0472527	1.27482	0.350292	1.10976	0.085062	1.7024	0.340613
9498	SLC4A8	0.380723	0.0838952	1.31652	0.396726	8.85231	1.65421	12.1233	3.44124			6400	SEL1L	0.0325055	0.050609	1.69658	0.762629	332.244	153.956	532.906	91.4003			9990	SLC12A6	0.997948	0.0509692	1.27461	0.350057	36.8309	4.53854	47.1017	3.96117
400931	MIRLET7BHG	0.481959	0.124553	1.31628	0.396471	1.2518	1.04583	1.79766	0.535642			23769	FLRT1	0.027592	0.0428561	1.69648	0.762541	0.581168	0.697722	1.54718	0.387484			3659	IRF1	0.997948	0.0636983	1.27459	0.350039	79.8405	10.093	102.239	15.2893
8082	SSPN	0.384615	0.0848528	1.3159	0.396054	2.40163	0.644496	3.51432	1.05264			22911	WDR47	0.0228311	0.0380604	1.69637	0.762449	36.8245	10.7608	63.4567	18.4607			81532	MOB2	0.997948	0.110498	1.27437	0.349784	20.6549	6.26601	25.8118	2.33095
3707	ITPKB	0.364603	0.0799908	1.31575	0.39589	3.76187	1.03638	5.24599	1.22645			85415	RHPN2	0.0132188	0.0247374	1.69593	0.762079	13.788	3.3794	24.077	5.35845			4350	MPG	0.997948	0.0454483	1.27416	0.349546	20.0238	2.01657	25.7618	2.07748
8553	BHLHE40	0.323345	0.068849	1.31564	0.395764	137.536	20.7128	181.554	31.1609			55759	WDR12	0.0195293	0.0319372	1.69546	0.761678	30.5526	3.71084	54.3403	18.0296			51561	IL23A	0.997948	0.16122	1.2741	0.349475	1.81649	0.609401	2.74187	1.55415
5265	SERPINA1	0.266725	0.0519737	1.31558	0.395694	229.62	7.23435	304.144	41.4055			9196	KCNAB3	0.0203022	0.0364816	1.69423	0.760633	2.54272	1.4457	4.7285	0.612186			93100	NAPRT	0.997948	0.0436386	1.27391	0.349266	7.6486	0.108272	10.0667	1.28671
3299	HSF4	0.323345	0.0688719	1.31534	0.395437	15.9865	2.53499	21.416	3.96548			2744	GLS	0.0113914	0.0183294	1.694	0.760434	75.786	19.377	126.766	10.9694			90007	MIDN	0.997948	0.113585	1.27389	0.349241	98.3792	30.4825	121.364	5.48266
84775	ZNF607	0.312861	0.0661687	1.31468	0.394713	1.50807	0.340608	2.30827	0.555259			2992	GYG1	0.0195293	0.0319676	1.69398	0.760418	22.0762	7.45152	37.3396	7.36702			339122	RAB43	0.997948	0.0995545	1.27383	0.349172	0.696507	0.2542	1.19045	0.522005
64097	EPB41L4A	0.364882	0.0805049	1.31462	0.394645	8.56742	2.51786	11.3785	1.66347			3482	IGF2R	0.0232664	0.0381461	1.69387	0.76032	431.17	183.163	694.364	63.7404			23046	KIF21B	0.997948	0.146191	1.27375	0.349082	1.41761	0.52019	2.17049	1.21722
56109	PCDHGA6	0.209302	0.0397287	1.31442	0.394424	0.751435	0.0295538	1.30396	0.119942			84298	LLPH	0.0126921	0.0244954	1.69354	0.760041	27.4158	6.60448	47.0552	10.2744			138948	DBH-AS1	0.997948	0.0463715	1.27334	0.348616	2.10478	0.269717	2.95441	0.3586
3382	ICA1	0.260987	0.0500322	1.31431	0.394307	17.9474	2.04909	23.8226	1.22405			139818	DOCK11	0.0121294	0.0239564	1.69318	0.759736	20.6351	6.98444	34.5087	1.70221			6289	SAA2	0.997948	0.0783655	1.27328	0.348553	30.2157	5.44516	38.6814	6.40784
55002	TMCO3	0.297468	0.0584797	1.31428	0.394269	75.7819	12.1793	99.2789	7.18787			57724	EPG5	0.0115025	0.0209561	1.69283	0.759441	84.4951	23.9863	140.551	12.4402			7436	VLDLR	0.997948	0.152308	1.27322	0.348482	105.074	36.2523	129.377	23.1405
27122	DKK3	0.481959	0.124721	1.31407	0.394046	1.26456	0.88106	1.82236	0.482685			100130705	ATP6V1FNB	0.0620513	0.08161	1.69087	0.757766	1.58129	0.628796	3.82914	2.98289			25796	PGLS	0.997948	0.0643838	1.27322	0.348482	48.928	8.66915	61.9157	2.56303
84270	CARD19	0.297147	0.0578478	1.31404	0.394009	17.4602	1.77358	23.3314	3.38429			100129387	GABPB1-AS1	0.045169	0.066299	1.68919	0.756328	13.2157	8.5713	20.5308	0.668324			718	C3	0.997948	0.117502	1.27289	0.348106	56.7426	15.6059	71.2349	12.5936
10184	LHFPL2	0.273729	0.0533136	1.31367	0.393598	64.3294	5.54756	84.958	9.25866			4731	NDUFV3	0.0115025	0.0220398	1.68891	0.756096	22.8341	5.91643	38.8647	6.85669			548593	SLX1A	0.997948	0.058273	1.27269	0.347882	5.26182	0.798191	6.95231	0.829587
5210	PFKFB4	0.303147	0.0611312	1.31362	0.393549	24.85	4.72456	32.6038	1.13074			5471	PPAT	0.0297189	0.0453022	1.68877	0.755975	33.652	2.91605	61.0948	26.2085			125988	MICOS13	0.997948	0.0522246	1.27232	0.347462	36.0676	5.37599	45.8576	1.43531
8445	DYRK2	0.323345	0.0687564	1.31332	0.393213	19.9578	4.0344	26.3302	3.31571			122786	FRMD6	0.0113914	0.0181531	1.68863	0.755854	455.601	119.467	753.41	13.859			9123	SLC16A3	0.997948	0.0433835	1.27205	0.347155	281.692	14.4983	359.506	36.958
84981	MIR22HG	0.371324	0.0823071	1.31294	0.392801	66.8861	15.5513	87.701	15.995			7678	ZNF124	0.0126921	0.0243951	1.6884	0.755655	4.02189	0.760181	7.61252	2.25769			3164	NR4A1	0.997948	0.134983	1.27199	0.347088	0.638008	0.294667	1.13381	0.644322
3128	HLA-DRB6	0.406469	0.0936006	1.31293	0.392788	3.01544	0.754438	4.35009	1.39914			168620	BHLHA15	0.0190424	0.0308465	1.68714	0.754581	0.801109	0.627073	1.93324	0.282164			92714	ARRDC1	0.997948	0.0577968	1.27197	0.347065	14.9107	2.48215	19.0769	0.695789
140576	S100A16	0.3241	0.0694666	1.31291	0.392763	304.648	41.1729	402.184	74.0491			653390	RRN3P2	0.045169	0.0663286	1.68661	0.75413	2.32146	0.87775	4.82928	2.33064			54512	EXOSC4	0.997948	0.0947453	1.27193	0.347018	10.6997	2.35746	13.8181	2.65516
9249	DHRS3	0.580434	0.164798	1.31285	0.3927	3.59403	2.48572	4.82435	2.10715			100131897	INSYN2B	0.0203022	0.0365103	1.68636	0.753911	68.5931	25.5444	112.811	20.3527			8303	SNN	0.997948	0.0855596	1.27187	0.346946	1.50372	0.556756	2.13169	0.216558
201176	ARHGAP27	0.249302	0.0476671	1.31241	0.39222	32.3753	3.43285	42.6548	0.648363			6690	SPINK1	0.029304	0.0442215	1.68625	0.753821	1.02122	0.722622	2.30767	0.712944			8797	TNFRSF10A	0.997948	0.137048	1.2714	0.346416	48.9162	16.2934	60.2153	7.60918
65998	C11orf95	0.493344	0.129405	1.3122	0.391991	16.9896	8.42194	21.5193	5.14682			23116	TOGARAM1	0.0195293	0.0318629	1.68616	0.753737	36.6667	12.4942	60.6855	8.85546			100132101	HERC2P7	0.997948	0.0939211	1.27129	0.346295	1.17522	0.249227	1.80887	0.683651
6277	S100A6	0.234957	0.0460866	1.31178	0.39153	1200.97	101.818	1572.83	59.9237			132720	FAM241A	0.0134961	0.0253205	1.68606	0.75366	41.1298	13.6485	67.7609	2.17368			152217	NCBP2AS2	0.997948	0.0599617	1.27109	0.34607	4.74488	0.408934	6.34901	1.158
22846	VASH1	0.397324	0.0875026	1.31164	0.391376	1.16917	0.542905	1.82164	0.554171			25805	BAMBI	0.0275657	0.041795	1.6859	0.753523	3.20319	1.67325	5.78484	1.03922			100500849	MIR3916	0.997948	0.07544	1.27107	0.346041	4.08512	0.806202	5.45099	0.949946
100885776	UGDH-AS1	0.362374	0.079332	1.31138	0.39109	2.46527	0.677238	3.53836	0.842392			4552	MTRR	0.0121294	0.0240019	1.68516	0.752888	42.3042	9.66617	71.9449	15.9591			26097	CHTOP	0.997948	0.116976	1.27071	0.345637	152.409	45.5906	187.588	9.15273
6095	RORA	0.313401	0.0664733	1.31101	0.390675	25.611	3.3211	34.0082	5.73101			11262	SP140	0.00666667	0.0106843	1.68484	0.752614	13.3266	2.37577	22.9739	1.81277			199746	U2AF1L4	0.997948	0.103558	1.27054	0.34544	6.06847	0.581628	8.213	2.74636
5165	PDK3	0.30992	0.0655356	1.31093	0.390589	9.5672	1.61127	12.8271	1.75371			55573	CDV3	0.0103286	0.0167291	1.68388	0.751794	293.427	66.9711	488.436	49.0322			10794	ZNF460	0.997948	0.0845589	1.27019	0.345047	5.11844	1.29451	6.67593	0.759427
9063	PIAS2	0.286531	0.0563678	1.31024	0.389827	7.72967	0.94887	10.4321	1.1538			55829	SELENOS	0.0270735	0.0411325	1.68379	0.751714	68.581	30.3794	109.544	4.60286			80097	MZT2B	0.997948	0.0805793	1.27018	0.345034	12.5096	2.89529	15.9726	1.718
10018	BCL2L11	0.567376	0.158664	1.30995	0.389517	15.6125	9.95021	18.8925	4.71435			997	CDC34	0.0340502	0.0523027	1.68366	0.751597	62.3286	23.0119	105.268	35.596			22838	RNF44	0.997948	0.12778	1.27004	0.344873	50.4901	16.2554	61.8938	2.34643
221895	JAZF1	0.360583	0.0785237	1.30981	0.389358	7.09724	1.92755	9.38453	0.248321			8027	STAM	0.0126921	0.0244185	1.68341	0.751384	66.8591	15.9853	112.803	22.7047			51148	CERCAM	0.997948	0.0404827	1.26955	0.344316	15.4292	0.0574557	19.9197	1.97993
26064	RAI14	0.261253	0.0511189	1.3096	0.389125	487.331	45.5282	637.84	46.8078			26286	ARFGAP3	0.028665	0.0438807	1.68317	0.751182	80.4307	35.3069	128.513	12.2079			1364	CLDN4	0.997948	0.102837	1.26953	0.344292	49.0262	14.7138	60.727	0.692573
51177	PLEKHO1	0.249302	0.0475553	1.30924	0.388729	8.98923	0.23216	12.1119	1.2098			51752	ERAP1	0.028665	0.0436908	1.68293	0.750972	170.656	65.0653	280.486	64.1976			3818	KLKB1	0.997948	0.162605	1.26946	0.344215	1.57272	0.800013	2.22821	0.948819
84342	COG8	0.368162	0.0818221	1.30913	0.388604	6.65237	2.10102	8.81242	0.858889			85403	EAF1	0.0121294	0.0235713	1.6828	0.750863	57.1362	15.5471	95.2472	13.2249			124739	USP43	0.997948	0.0612299	1.26927	0.343996	8.11057	1.49946	10.4592	0.23742
9455	HOMER2	0.275833	0.0538325	1.30897	0.388431	13.3769	0.286081	17.9211	2.40308			221079	ARL5B	0.0121294	0.0238714	1.68275	0.750825	63.5843	19.9869	104.646	6.10881			7127	TNFAIP2	0.997948	0.0674751	1.26911	0.343813	82.6943	13.9798	104.309	7.03115
81669	CCNL2	0.376442	0.0831263	1.30859	0.388008	110.357	25.3756	143.839	24.6447			6883	TAF12	0.0294474	0.0446273	1.68274	0.750812	10.468	4.04531	17.7738	3.9869			7079	TIMP4	0.997948	0.0847925	1.26879	0.343449	4.09944	0.733206	5.50342	1.2392
10384	BTN3A3	0.322129	0.0683273	1.30811	0.387485	16.1764	2.89179	21.345	2.44418			8439	NSMAF	0.0298329	0.045698	1.68258	0.750675	88.1758	37.5175	142.181	24.0044			8225	GTPBP6	0.997948	0.100371	1.26835	0.342955	14.7771	4.02964	18.5665	1.29621
84926	SPRYD3	0.302469	0.0609329	1.30806	0.387432	51.4925	8.58194	67.1077	2.85025			163882	CNST	0.0203022	0.0350909	1.68219	0.750344	61.3662	22.162	100.016	11.1546			3043	HBB	0.997948	0.0865861	1.26829	0.34288	0.622573	0.167881	1.08448	0.457681
388507	ZNF788P	0.384523	0.0845188	1.30784	0.38719	1.71423	0.336903	2.60571	0.846996			84858	ZNF503	0.0455748	0.0670823	1.68217	0.750323	1.24069	0.286571	3.12706	2.22077			114904	C1QTNF6	0.997948	0.149818	1.2679	0.342447	7.94863	3.11895	9.87528	1.32383
55228	PNMA8A	0.290688	0.0570856	1.30767	0.386999	11.6677	1.53423	15.5161	1.30962			6703	SPRR2D	0.0399106	0.0602309	1.68156	0.749798	0.441226	0.764226	1.24763	0.370307			80324	PUS1	0.997948	0.0646058	1.26787	0.342412	16.2347	2.69161	20.692	1.38638
23026	MYO16	0.420146	0.0988321	1.3074	0.386704	8.77068	3.48828	11.3289	1.28789			100133121	FAM27B	0.0294474	0.0446488	1.68107	0.749378	1.04155	0.888028	2.24794	0.361385			105369195	NA	0.997948	0.0730038	1.26775	0.342273	8.60225	1.78664	11.0278	0.496238
102723872	LOC102723872	0.384615	0.0847178	1.30651	0.385716	3.13116	1.04221	4.32359	0.72481			7162	TPBG	0.0380859	0.0584615	1.6802	0.748631	209.385	106.286	325.713	34.0062			5834	PYGB	0.997948	0.0859233	1.26749	0.341973	425.191	93.9449	529.654	13.8238
30850	CDR2L	0.52233	0.141545	1.30614	0.385312	21.2702	11.7329	26.049	5.28614			10885	WDR3	0.0178174	0.0303122	1.68002	0.748476	96.2051	15.7446	165.87	49.4606			55336	FBXL8	0.997948	0.147418	1.26723	0.341682	1.9109	0.61249	2.76074	1.14031
2634	GBP2	0.61612	0.181187	1.30534	0.384425	17.4412	9.888	20.2756	3.23458			55252	ASXL2	0.0195293	0.0336815	1.68001	0.748472	85.0609	14.7101	147.088	46.7036			3139	HLA-L	0.997948	0.0725178	1.26717	0.341608	2.75343	0.646495	3.73145	0.526168
11138	TBC1D8	0.30992	0.0641785	1.30521	0.384279	55.1137	4.39945	72.7097	12.0167			102724428	SIK1B	0.0173088	0.029891	1.67922	0.747795	21.7968	7.93672	35.9291	2.54544			79095	C9orf16	0.997948	0.0787368	1.26704	0.341468	11.662	2.60267	14.84	1.04336
5016	OVGP1	0.400224	0.0901968	1.30465	0.383666	3.72967	1.33889	5.04364	0.741757			1131	CHRM3	0.0325055	0.0507696	1.67898	0.747589	0.859728	0.611922	2.14588	1.15387			2354	FOSB	0.997948	0.250048	1.26687	0.341271	9.51537	6.73119	10.9293	3.07855
55924	INKA2	0.481466	0.124211	1.30432	0.383293	3.4822	1.95654	4.59219	1.10822			23269	MGA	0.029304	0.0441294	1.67889	0.747506	72.605	19.5755	124.243	41.2625			91683	SYT12	0.997948	0.0514525	1.2657	0.339938	1.24204	0.155807	1.84417	0.302008
3673	ITGA2	0.227723	0.0435152	1.30357	0.38247	1164.85	60.5048	1517.43	15.8516			9868	TOMM70	0.0103286	0.0163346	1.67797	0.746716	104.373	19.0703	175.231	25.478			283212	KLHL35	0.997948	0.0680338	1.26565	0.339883	1.10102	0.35643	1.63747	0.174862
824	CAPN2	0.390302	0.0858502	1.30345	0.382332	1053.16	246.999	1350.54	149.375			727910	TLCD2	0.0173088	0.0291828	1.67753	0.746341	7.08351	1.43301	12.7393	3.5014			10287	RGS19	0.997948	0.0766299	1.26555	0.339767	5.36433	0.592615	7.12217	1.5159
100506736	SLFN12L	0.308846	0.0629476	1.30343	0.382315	1.18362	0.158614	1.86112	0.411085			3601	IL15RA	0.0195293	0.0338645	1.67753	0.746341	6.52352	1.35437	11.8994	3.91082			706	TSPO	0.997948	0.0621396	1.26551	0.339722	33.8138	4.58542	42.9615	4.37323
7485	GET1	0.275833	0.0540831	1.3034	0.38228	13.8335	1.25126	18.3314	1.61998			84981	MIR22HG	0.058498	0.0788341	1.6763	0.74528	53.3124	29.7362	82.7185	18.3334			3706	ITPKA	0.997948	0.138122	1.2655	0.339704	1.47041	0.486382	2.19325	0.983944
283345	RPL13P5	0.297147	0.0577878	1.30289	0.38172	1.18187	0.244083	1.8358	0.214591			5504	PPP1R2	0.0113914	0.0188098	1.67585	0.74489	40.3253	10.7492	66.8521	2.68407			104355135	LINC00431	0.997948	0.0669081	1.26539	0.339583	0.778233	0.262759	1.24327	0.245553
388115	CCDC9B	0.355188	0.0779663	1.30261	0.381407	65.8682	11.6649	86.0754	14.6983			55151	TMEM38B	0.0134961	0.0256656	1.67516	0.744298	11.5439	0.841415	20.5973	6.29411			55049	REX1BD	0.997948	0.098347	1.26503	0.339169	5.89904	0.665431	7.87461	2.06292
51129	ANGPTL4	0.448508	0.108848	1.30254	0.381323	7.96442	2.26742	10.7582	3.13245			90874	ZNF697	0.0182927	0.0304039	1.6747	0.743899	85.7244	29.9948	139.329	11.5415			30846	EHD2	0.997948	0.0657161	1.26499	0.339128	127.959	22.051	160.793	9.01992
79083	MLPH	0.29426	0.0573696	1.30253	0.381319	150.617	11.9623	196.85	21.2738			5581	PRKCE	0.0361405	0.0549045	1.67464	0.743849	28.5406	9.43417	49.3251	19.9706			5159	PDGFRB	0.997948	0.108524	1.26483	0.338947	0.577752	0.344991	0.993462	0.396551
339210	C17orf67	0.406469	0.0940207	1.30228	0.381037	2.75368	0.891602	3.84104	0.864976			11141	IL1RAPL1	0.0197433	0.0344902	1.67432	0.743575	19.5562	7.92226	31.9101	1.0255			64423	INF2	0.997948	0.0342327	1.26483	0.33894	85.2943	4.98517	108.038	1.91905
84961	FBXL20	0.465374	0.114978	1.30224	0.380998	20.9651	7.07478	27.3283	6.89607			55596	ZCCHC8	0.0158637	0.0284062	1.67427	0.74353	49.9124	14.1124	83.0459	14.637			9564	BCAR1	0.997948	0.0521873	1.26407	0.338082	56.1229	5.26476	71.1886	6.17825
81609	SNX27	0.406114	0.0933699	1.30216	0.380909	24.2764	6.1773	31.7126	6.45031			3628	INPP1	0.00777778	0.0130741	1.67427	0.743529	22.3693	2.83235	38.2469	6.12386			29952	DPP7	0.997948	0.0864634	1.26398	0.337977	33.6272	7.34936	42.1229	2.6684
53834	FGFRL1	0.466697	0.116309	1.30212	0.380866	58.0057	19.0837	74.0232	15.3306			4567	TRNL1	0.0121294	0.0242376	1.6736	0.742953	15.8678	3.11277	27.4196	6.79165			54961	SSH3	0.997948	0.0830731	1.26377	0.337731	6.77138	1.68482	8.68587	0.632071
5613	PRKX	0.429507	0.102663	1.3021	0.380835	8.22622	2.4477	10.9712	2.66721			7014	TERF2	0.0134961	0.0251369	1.67175	0.741358	26.3743	5.50874	44.9136	9.86171			163154	PRR22	0.997948	0.160076	1.26345	0.337367	3.77414	1.18241	5.10324	1.80676
26575	RGS17	0.298438	0.0596569	1.30155	0.380229	4.16841	0.5058	5.72818	0.678461			26512	INTS6	0.0284419	0.0435677	1.67147	0.741117	56.6617	21.5721	90.748	8.16828			146542	ZNF688	0.997948	0.0889366	1.26344	0.337363	3.35213	0.940665	4.40907	0.270499
10156	RASA4	0.364772	0.080121	1.30119	0.379835	1.74208	0.355863	2.59912	0.721238			51491	NOP16	0.0197433	0.0344447	1.67108	0.74078	41.6814	7.989	71.8205	22.6388			9600	PITPNM1	0.997948	0.12447	1.26344	0.33736	42.5364	11.7187	53.0118	8.85483
3915	LAMC1	0.219858	0.0426221	1.30107	0.379704	494.967	19.9285	643.957	6.12925			11273	ATXN2L	0.0195293	0.0334069	1.67068	0.740435	220.588	79.1946	356.383	38.3451			10957	PNRC1	0.997948	0.154057	1.26326	0.33715	84.3588	30.1897	101.94	8.78111
9310	ZNF235	0.479895	0.122473	1.30104	0.379661	2.98458	1.58492	3.9913	0.921806			9342	SNAP29	0.0119972	0.0228314	1.66943	0.739359	36.8603	7.99161	62.0689	11.5712			57597	BAHCC1	0.997948	0.10297	1.26296	0.336813	11.9771	2.26865	15.4371	3.41729
8987	STBD1	0.406114	0.0933551	1.30046	0.379017	1.71733	0.718845	2.47564	0.497008			54989	ZNF770	0.0190424	0.0309698	1.66937	0.739304	76.8493	23.5737	125.185	12.1113			91663	MYADM	0.997948	0.0976611	1.26284	0.336668	255.338	58.6269	317.143	24.9099
6495	SIX1	0.405049	0.0927731	1.30044	0.378995	18.7835	4.77851	24.4612	4.21112			81555	YIPF5	0.0119972	0.0225234	1.66833	0.738409	88.9356	23.7997	146.155	13.6904			54682	MANSC1	0.997948	0.119512	1.26256	0.336352	2.12299	0.889355	2.82639	0.187003
441054	C4orf47	0.380723	0.0839259	1.30031	0.378853	1.82667	0.398235	2.7029	0.743994			287	ANK2	0.0203022	0.0362568	1.66784	0.737979	67.7499	23.1427	111.005	20.0204			101929767	LOC101929767	0.997948	0.0404675	1.26245	0.336228	1.62591	0.0678426	2.3206	0.247722
7477	WNT7B	0.472719	0.119271	1.30016	0.378694	17.635	6.98841	22.58	5.37099			4780	NFE2L2	0.0168801	0.0287898	1.66771	0.737865	176.527	58.1729	285.348	12.4396			10936	GPR75	0.997948	0.0796778	1.26243	0.336202	1.51646	0.47124	2.14036	0.189057
78990	OTUB2	0.342574	0.0737941	1.29993	0.378435	104.501	21.6772	134.524	8.95254			6838	SURF6	0.0380859	0.0588823	1.6676	0.737772	21.4739	6.04643	37.8354	16.3806			9903	KLHL21	0.997948	0.143709	1.26221	0.335948	113.481	35.5049	140.303	25.3538
7482	WNT2B	0.470509	0.118325	1.29993	0.378432	2.32949	0.568975	3.46539	1.44394			151242	PPP1R1C	0.0195293	0.032135	1.66735	0.73756	2.20179	0.955024	4.23613	0.876184			1294	COL7A1	0.997948	0.10258	1.26165	0.335316	65.5693	12.3497	83.2127	17.3898
283987	HID1	0.453207	0.110822	1.2998	0.378286	32.5639	13.4586	40.5526	1.62463			55315	SLC29A3	0.030315	0.0463865	1.66714	0.737377	5.24364	1.63533	9.60212	3.71974			55558	PLXNA3	0.997948	0.136338	1.26164	0.335304	107.828	34.2049	131.31	7.98618
10905	MAN1A2	0.342574	0.073307	1.29976	0.378248	71.8789	12.8774	93.2059	11.0383			6747	SSR3	0.0141538	0.0270401	1.66624	0.736595	362.993	115.659	587.747	36.5965			386724	AMIGO3	0.997948	0.175098	1.2616	0.335258	16.4338	6.90572	19.8177	2.58057
10309	CCNO	0.485593	0.126621	1.2996	0.378065	5.14004	2.78206	6.55169	1.07943			51726	DNAJB11	0.0115025	0.0222707	1.66542	0.735886	77.3871	19.703	127.691	16.0584			90850	ZNF598	0.997948	0.109149	1.26142	0.335052	53.2247	15.4327	65.6066	2.25881
7090	TLE3	0.362374	0.079255	1.29956	0.378024	78.9409	18.2543	101.247	6.14725			57669	EPB41L5	0.0195293	0.0339411	1.66537	0.735842	13.1506	5.12894	21.6954	1.87715			55738	ARFGAP1	0.997948	0.10484	1.26117	0.334765	78.8614	20.1053	97.6562	7.24496
7554	ZNF8	0.48914	0.128669	1.29896	0.377356	6.90842	3.00145	9.07303	2.55572			9252	RPS6KA5	0.00777778	0.0132427	1.66522	0.735713	12.1038	0.747447	21.0302	3.86881			5045	FURIN	0.997948	0.113253	1.26089	0.334445	56.8736	14.9426	70.3211	6.10867
4217	MAP3K5	0.34097	0.0728936	1.29878	0.377153	31.2181	2.40155	41.2458	7.79095			9709	HERPUD1	0.0455748	0.0678161	1.66486	0.7354	219.47	120.751	336.992	54.7371			9021	SOCS3	0.997948	0.0765615	1.26007	0.333501	54.0291	8.58479	67.9967	7.27471
55779	CFAP44	0.48087	0.123238	1.29877	0.377151	11.4087	2.78524	15.4342	5.09928			10113	PREB	0.0134961	0.0249384	1.66478	0.735328	42.2889	13.0534	69.1384	3.54077			63895	PIEZO2	0.997948	0.0778323	1.26	0.333429	2.462	0.618893	3.32677	0.373778
58528	RRAGD	0.352676	0.0764374	1.29851	0.376861	17.4131	3.49728	22.7308	2.62586			3720	JARID2	0.0195293	0.0339644	1.66412	0.734758	127.938	46.1851	205.948	19.8283			64061	TSPYL2	0.997948	0.193558	1.25997	0.333391	61.6454	24.8222	73.684	13.0992
118426	BORCS5	0.377119	0.0832882	1.29844	0.376779	5.72406	1.53543	7.57404	0.437456			26278	SACS	0.0103286	0.0163878	1.6641	0.734739	202.28	37.7739	335.207	40.1457			79729	SH3D21	0.997948	0.212644	1.2599	0.333311	14.6194	5.98968	18.7989	7.90808
643707	GOLGA6L4	0.257326	0.0490213	1.29842	0.376754	2.43018	0.201641	3.45152	0.200917			494143	CHAC2	0.0148987	0.0275758	1.66389	0.734559	4.60133	0.560286	8.55284	2.81696			57455	REXO1	0.997948	0.101201	1.25976	0.333154	45.688	11.8628	56.5361	1.27967
54480	CHPF2	0.39115	0.0860383	1.29797	0.376261	76.6668	21.3066	97.4901	1.75515			8218	CLTCL1	0.028665	0.043904	1.66388	0.734551	11.0289	4.37118	18.5432	4.16205			9294	S1PR2	0.997948	0.116877	1.25975	0.333143	0.853752	0.317622	1.36119	0.588269
339105	PRSS53	0.501027	0.131735	1.29776	0.376029	2.80701	1.65445	3.72258	0.900035			65109	UPF3B	0.00929752	0.0151008	1.66329	0.734039	27.7708	2.95542	47.2209	9.03426			221416	C6orf223	0.997948	0.275582	1.25972	0.333104	17.9775	12.3398	21.0294	8.50041
91316	GUSBP11	0.422108	0.0996127	1.29775	0.376007	6.50893	1.88562	8.68568	1.91963			101929709	LOC101929709	0.0629761	0.0829631	1.66327	0.734024	3.22471	2.68118	5.2757	0.974619			6813	STXBP2	0.997948	0.0570212	1.2596	0.332961	78.4026	9.23239	98.67	5.95291
116236	ABHD15	0.4753	0.119887	1.2977	0.375959	6.3412	2.82276	8.2164	1.68692			7422	VEGFA	0.0380859	0.0577636	1.66314	0.733913	808.633	371.486	1248.92	14.848			54971	BANP	0.997948	0.11743	1.25957	0.332933	12.9978	3.59545	16.298	2.10156
375387	NRROS	0.423391	0.100535	1.29727	0.375475	4.54415	0.947957	6.29953	2.08839			10436	EMG1	0.00666667	0.00923443	1.6628	0.733616	20.1861	2.06753	34.2278	3.53024			6050	RNH1	0.997948	0.102558	1.25905	0.332337	160.3	40.0655	197.839	8.63581
57520	HECW2	0.428499	0.102205	1.29705	0.375233	14.2823	3.32732	18.8634	4.9509			55153	SDAD1	0.0121294	0.0242663	1.66258	0.733425	98.8442	27.8581	161.593	16.0421			79903	NAA60	0.997948	0.115466	1.25898	0.332252	30.2785	8.18749	37.429	2.68257
259282	BOD1L1	0.279242	0.0556401	1.29689	0.375054	125.23	7.95244	162.923	14.3121			125150	ZSWIM7	0.0195293	0.0332056	1.66237	0.73324	15.2505	4.70048	25.6465	5.00832			84687	PPP1R9B	0.997948	0.122295	1.25881	0.332056	81.9818	23.4833	101.396	14.2965
56892	TCIM	0.390302	0.0858655	1.29678	0.374929	0.932209	0.303638	1.51498	0.47653			10105	PPIF	0.0158637	0.0284286	1.66234	0.733217	222.202	64.8151	362.44	49.8663			9424	KCNK6	0.997948	0.172024	1.25878	0.332027	8.94149	3.5454	10.9875	1.82649
339327	ZNF546	0.435397	0.106707	1.29674	0.374894	3.46072	1.05244	4.80973	1.58044			2713	GK3P	0.0633072	0.0831837	1.6622	0.733098	2.82239	1.26671	5.57419	2.71152			285908	LINC00174	0.997948	0.146806	1.25871	0.331941	9.76064	3.53691	11.9829	0.375408
84804	MFSD9	0.366563	0.0811186	1.29659	0.374721	7.63067	1.19937	10.2611	2.23587			7965	AIMP2	0.0141538	0.0268263	1.66206	0.732973	24.3333	5.46972	41.1278	9.00617			80772	CPTP	0.997948	0.0758175	1.25865	0.33188	10.7854	1.58071	13.8212	1.89873
349667	RTN4RL2	0.403431	0.0919015	1.29647	0.374594	3.09278	0.908243	4.25429	0.834248			55629	PNRC2	0.00666667	0.0112533	1.66135	0.732354	167.058	28.0762	275.869	11.1677			128308	MRPL55	0.997948	0.0454938	1.25816	0.331312	8.78724	0.650272	11.3098	0.726053
2120	ETV6	0.35426	0.0774085	1.29647	0.37459	39.9129	3.78367	52.5391	10.1529			3791	KDR	0.0442105	0.0657531	1.66107	0.73211	9.97106	5.90225	15.7578	2.01438			340393	TMEM249	0.997948	0.17839	1.25795	0.331075	2.30202	1.21121	2.98447	0.700533
3614	IMPDH1	0.477414	0.120696	1.29615	0.37423	27.4423	11.3407	34.4126	5.78693			84549	MAK16	0.0103286	0.0158965	1.66089	0.731961	36.8163	5.21745	61.9759	9.93987			286	ANK1	0.997948	0.206522	1.2579	0.331019	4.62577	2.98983	5.55363	1.086
56605	ERO1B	0.450502	0.109749	1.29605	0.374126	24.6013	9.07444	31.1259	4.28749			6016	RIT1	0.0113914	0.0185876	1.6604	0.731532	47.648	11.5786	78.3349	2.45552			10458	BAIAP2	0.997948	0.0662444	1.25782	0.330922	33.346	5.07709	41.929	2.3211
55330	BLOC1S4	0.352676	0.0767476	1.29602	0.374087	6.60272	1.50101	8.74888	0.771867			100506710	EBLN3P	0.0195293	0.0322183	1.65979	0.730999	95.2878	31.2187	153.989	15.0234			58525	WIZ	0.997948	0.0971324	1.25727	0.3303	59.3777	13.3467	73.658	4.34229
51084	CRYL1	0.327122	0.0698952	1.29596	0.374018	12.4925	1.12924	16.5948	2.86886			115353	LRRC42	0.0148987	0.0272985	1.65964	0.730871	34.5809	8.70124	57.6541	10.87			280664	WFDC10B	0.997948	0.132523	1.25696	0.329943	0.572909	0.0703392	1.04383	0.605241
30846	EHD2	0.29048	0.0567363	1.29566	0.373689	112.776	12.2739	145.885	4.26721			92140	MTDH	0.0195293	0.0312591	1.65891	0.730238	415.102	138.429	667.829	57.3822			84266	ALKBH7	0.997948	0.0605297	1.2569	0.329875	5.50975	0.644045	7.18226	0.808946
2335	FN1	0.389449	0.085714	1.29525	0.37323	1102.82	156.394	1440.66	314.902			100861555	LINC00565	0.0195293	0.0336196	1.6586	0.729966	1.88178	0.942861	3.62333	0.408812			343069	HNRNPCL1	0.997948	0.152757	1.25685	0.329811	12.1843	3.69503	15.3961	3.61164
123606	NIPA1	0.351792	0.0757696	1.29523	0.373207	62.7049	12.3715	80.7341	6.93636			84280	BTBD10	0.0103286	0.016117	1.65847	0.729854	60.812	12.9743	100.165	5.30665			3614	IMPDH1	0.997948	0.0739724	1.25659	0.329511	28.3012	4.51073	35.574	2.67279
57655	GRAMD1A	0.395335	0.0870396	1.29516	0.373128	18.8643	4.52832	24.3431	2.40954			144108	SPTY2D1	0.0164223	0.0286147	1.65795	0.729402	58.6772	15.9121	96.6999	16.0022			337875	H2BP1	0.997948	0.0560793	1.25656	0.329479	0.885031	0.126688	1.37347	0.243615
149603	RNF187	0.273729	0.0533664	1.29506	0.373022	97.7618	5.57336	127	9.46511			9767	JADE3	0.00777778	0.0140794	1.65792	0.729371	8.26263	0.772879	14.4692	2.59589			7023	TFAP4	0.997948	0.177251	1.25647	0.32938	8.78168	3.41355	10.9453	2.76106
894	CCND2	0.584657	0.168471	1.29502	0.372977	28.5695	17.254	34.2935	8.46572			24140	FTSJ1	0.0115025	0.0211213	1.65787	0.729327	53.6135	14.2156	87.7696	5.51448			6294	SAFB	0.997948	0.11993	1.25639	0.32929	124.709	32.4108	153.528	15.3269
50650	ARHGEF3	0.265448	0.0518746	1.29493	0.372871	21.4889	1.61721	28.0919	1.31957			28962	OSTM1	0.0141538	0.0263778	1.65745	0.728969	37.2244	10.6449	61.1501	7.43054			54472	TOLLIP	0.997948	0.158678	1.25635	0.329235	75.9544	27.1117	91.4848	7.91793
4330	MN1	0.468665	0.117214	1.29481	0.372739	0.937254	0.593573	1.47392	0.559309			51520	LARS1	0.0173088	0.030106	1.65719	0.728735	332.058	108.32	534.221	40.8048			3604	TNFRSF9	0.997948	0.11794	1.25587	0.328682	9.11139	2.21612	11.6579	2.56983
8714	ABCC3	0.304249	0.0615731	1.29381	0.371621	98.4805	8.48466	127.794	12.2705			10090	UST	0.0195293	0.0337422	1.65718	0.728732	14.1306	4.93222	23.4338	3.49117			23417	MLYCD	0.997948	0.0907154	1.25574	0.328536	3.61537	0.842251	4.75503	0.68673
56975	FAM20C	0.466697	0.116128	1.29381	0.371621	12.5529	4.7096	15.9877	2.55354			84294	UTP23	0.0211397	0.0376628	1.65709	0.728656	40.2258	11.0714	67.3015	17.8554			8764	TNFRSF14	0.997948	0.0632691	1.25556	0.328328	12.0762	1.04451	15.4566	1.89629
83861	RSPH3	0.342574	0.0735052	1.29377	0.371585	7.40781	0.45897	9.98227	1.90295			85450	ITPRIP	0.0115025	0.0221085	1.65695	0.728527	91.8591	25.556	149.336	3.66194			349408	TLR8-AS1	0.997948	0.153471	1.25527	0.327993	3.58543	1.57634	4.56994	0.833806
164091	PAQR7	0.395308	0.086855	1.29352	0.371307	17.0507	4.33201	22.0154	2.32049			9669	EIF5B	0.0113914	0.0175925	1.65618	0.727858	138.996	15.6783	232.906	46.7316			100463487	MTRNR2L9	0.997948	0.128601	1.25503	0.327719	13.8394	4.111	17.1436	1.71769
10333	TLR6	0.399887	0.0895245	1.29351	0.371289	9.68215	2.3132	12.7189	2.04075			81875	ISG20L2	0.0195293	0.0324672	1.65581	0.727534	43.1795	6.6228	73.8224	22.8554			84221	SPATC1L	0.997948	0.0645529	1.25485	0.32752	3.33038	0.60329	4.40613	0.303277
1824	DSC2	0.400224	0.0899172	1.2933	0.371053	10.6194	2.59892	13.8041	1.50541			7082	TJP1	0.0121294	0.0242448	1.65561	0.727365	133.224	35.8518	217.231	24.0138			83855	KLF16	0.997948	0.123791	1.25478	0.327434	40.7123	9.83685	50.7203	8.21246
103352539	LINC01410	0.480952	0.123779	1.2932	0.370946	2.02498	1.05282	2.82825	0.853938			80185	TTI2	0.0113914	0.0176436	1.65555	0.727306	7.84339	1.08561	13.7457	2.84306			4832	NME3	0.997948	0.0950482	1.25473	0.327375	3.48599	0.860537	4.60017	0.770454
54522	ANKRD16	0.355188	0.0782029	1.29315	0.370891	2.79642	0.690716	3.87955	0.556128			441072	FLJ31104	0.0115025	0.0212978	1.65526	0.727054	1.04097	0.513264	2.31859	0.263633			65108	MARCKSL1	0.997948	0.0635079	1.25458	0.327202	69.4088	9.10429	86.9379	5.13099
8549	LGR5	0.410628	0.0950543	1.29314	0.370884	1.36685	0.412481	2.07518	0.631616			6809	STX3	0.0134961	0.0251904	1.65491	0.726757	91.22	26.1699	148.157	11.8001			8870	IER3	0.997948	0.152363	1.25441	0.327004	894.513	299.27	1086.93	150.601
64061	TSPYL2	0.414414	0.0967772	1.29282	0.370522	54.7635	15.613	69.6116	8.00396			4200	ME2	0.00777778	0.0140346	1.65459	0.726477	18.1493	3.43679	30.4172	2.36511			93185	IGSF8	0.997948	0.0813399	1.25438	0.32698	8.51109	1.45964	10.8896	1.3466
100128927	ZBTB42	0.423391	0.100596	1.29279	0.370488	1.29755	0.68629	1.90592	0.385239			55312	RFK	0.0126921	0.024449	1.65399	0.725947	34.0771	6.20321	57.2938	11.8552			7869	SEMA3B	0.997948	0.120083	1.25412	0.326676	5.58477	1.39579	7.26897	1.78491
22834	ZNF652	0.298913	0.0600146	1.29222	0.369852	19.6296	2.21239	25.5869	1.45999			9424	KCNK6	0.0211397	0.0370289	1.65363	0.725641	8.64664	3.12217	14.6189	2.96108			9531	BAG3	0.997948	0.0376542	1.25379	0.326295	133.153	5.80512	167.143	4.857
8701	DNAH11	0.726474	0.267269	1.29185	0.369443	7.76711	4.7471	10.6497	8.37305			11147	HHLA3	0.00777778	0.0124098	1.65313	0.725197	1.6408	0.333857	3.36237	0.520421			415	ARSL	0.997948	0.179814	1.25344	0.32589	1.46096	0.851014	2.04138	0.870343
10149	ADGRG2	0.339865	0.0727866	1.29184	0.36943	1.07679	0.203019	1.69438	0.412117			220429	CTAGE10P	0.00666667	0.0111908	1.65228	0.72446	0.980312	0.283769	2.2517	0.179241			3914	LAMB3	0.997948	0.18251	1.25329	0.325718	1048.01	412.693	1237.37	52.7222
94097	SFXN5	0.415878	0.0978242	1.29169	0.36926	4.58374	1.47881	6.1075	1.07812			116984	ARAP2	0.00929752	0.0149316	1.65104	0.723375	8.02418	1.55484	13.8091	1.46659			727956	SDHAP2	0.997948	0.093195	1.25283	0.325196	4.87524	1.03151	6.31736	0.877274
90268	OTULIN	0.452166	0.110527	1.29159	0.369145	25.3274	7.56587	32.6875	7.5299			6917	TCEA1	0.0367597	0.0559541	1.65011	0.722566	90.7839	42.335	141.96	20.8182			6495	SIX1	0.997948	0.0915672	1.25265	0.324978	20.2632	3.56307	25.572	3.74699
81792	ADAMTS12	0.455875	0.111421	1.29128	0.368797	77.9415	21.014	99.4547	19.8172			83667	SESN2	0.127144	0.129734	1.6491	0.721677	163.712	104.176	259.482	123.227			3170	FOXA2	0.997948	0.126501	1.25239	0.324681	45.9528	12.85	56.2444	3.4627
54960	GEMIN8	0.459878	0.112715	1.29126	0.368775	7.25431	2.51092	9.34771	1.30325			24146	CLDN15	0.0422018	0.0642128	1.64903	0.721621	10.5877	3.63679	18.4342	7.48246			101928492	OR2A1-AS1	0.997948	0.0701512	1.25157	0.32374	1.28903	0.334706	1.84739	0.152649
5442	POLRMT	0.486076	0.127072	1.29111	0.368617	43.0012	19.4749	52.533	1.67216			3692	EIF6	0.0203022	0.0356204	1.64851	0.721164	244.24	72.7175	397.111	74.7047			3309	HSPA5	0.997948	0.186181	1.25146	0.32361	2304.8	877.413	2718.33	105.716
650669	GAS6-AS1	0.298913	0.0601216	1.29071	0.368165	1.28316	0.2268	1.94074	0.172462			8643	PTCH2	0.0416025	0.0632246	1.64834	0.721016	0.880873	0.460695	2.23848	1.45349			10766	TOB2	0.997948	0.273433	1.25132	0.323452	65.2104	32.3992	75.6402	21.2652
284131	ENDOV	0.414414	0.09667	1.29008	0.367459	8.60506	2.8044	11.0784	0.651571			440028	LINC02709	0.0215596	0.0377696	1.64827	0.720951	1.62156	0.869861	3.20136	0.604645			6183	MRPS12	0.997948	0.140909	1.25124	0.323356	21.9015	6.1414	27.1167	4.44779
493900	TMEM9B-AS1	0.560043	0.156607	1.28999	0.367364	2.68537	2.03498	3.35523	0.551124			54532	USP53	0.0272225	0.0412164	1.64721	0.720022	151.568	52.8611	240.749	24.8756			115098	CCDC124	0.997948	0.0713058	1.25118	0.323289	38.0421	6.10518	47.4628	1.08344
3778	KCNMA1	0.400445	0.091099	1.2899	0.367259	1.16278	0.426505	1.78046	0.465114			9208	LRRFIP1	0.0103286	0.0159258	1.64715	0.71997	209.633	42.9659	341.645	14.9638			3976	LIF	0.997948	0.145202	1.25056	0.32258	315.128	96.8845	381.221	27.2122
10279	PRSS16	0.400224	0.0904355	1.2896	0.366928	0.922663	0.366877	1.46749	0.377845			1656	DDX6	0.0173088	0.0299924	1.64704	0.719872	283.774	86.0009	456.653	48.0841			644511	RPL13AP6	0.997948	0.171419	1.25056	0.322571	6.79949	2.75981	8.35344	1.21805
6549	SLC9A2	0.425532	0.101361	1.28921	0.366487	0.759635	0.208328	1.31773	0.671403			116068	LYSMD3	0.0211397	0.0370904	1.64696	0.719807	86.6441	30.539	137.735	6.10968			400566	C17orf97	0.997948	0.0982779	1.25013	0.322075	1.14836	0.34359	1.68707	0.420723
4703	NEB	0.536595	0.146228	1.28918	0.366455	8.77548	4.18269	11.148	2.88107			26354	GNL3	0.0148987	0.027657	1.6465	0.719401	179.064	42.3875	293.691	52.6832			100507459	NRSN2-AS1	0.997948	0.164461	1.25007	0.322004	6.72402	2.73554	8.24443	0.770539
2184	FAH	0.338995	0.0721736	1.28912	0.366389	43.182	5.04007	55.9784	7.08036			84285	EIF1AD	0.0346903	0.0530042	1.64647	0.719375	37.9583	7.56382	65.5475	25.6907			5187	PER1	0.997948	0.20103	1.24983	0.32173	28.1513	10.6576	35.2694	11.5453
25861	WHRN	0.327598	0.0702026	1.28874	0.365958	7.46656	0.928331	9.91073	1.22262			503637	DUXAP8	0.00777778	0.0139139	1.64622	0.719155	3.74187	0.67019	6.79265	0.904026			23414	ZFPM2	0.997948	0.0417365	1.24974	0.321632	1.03766	0.0743233	1.54716	0.114132
23357	ANGEL1	0.537768	0.146687	1.28867	0.365879	8.91744	4.3531	11.2974	3.06321			84830	ADTRP	0.0810512	0.100926	1.64612	0.719066	9.29038	5.54896	15.4303	6.43158			55330	BLOC1S4	0.997948	0.153717	1.24957	0.321432	7.66133	2.00323	9.83659	2.58522
80019	UBTD1	0.466483	0.115511	1.28855	0.365748	7.71685	3.1344	9.77738	0.555092			221504	ZBTB9	0.0380859	0.0574584	1.64588	0.718856	23.1143	6.07083	39.8794	15.4741			23149	FCHO1	0.997948	0.0783266	1.24935	0.321177	4.20723	0.191174	5.56542	1.14357
55818	KDM3A	0.367611	0.0814094	1.28801	0.365139	79.4094	14.5423	101.805	10.6986			4921	DDR2	0.0298329	0.0457718	1.64568	0.718683	4.16411	2.13523	7.05012	0.198051			201158	TVP23C	0.997948	0.169747	1.24888	0.320633	14.518	5.50453	17.5566	1.91757
9315	NREP	0.470509	0.118433	1.28792	0.365043	7.97295	2.60061	10.3126	2.09336			91272	BOD1	0.023587	0.0382344	1.64472	0.717838	88.245	30.8369	140.487	12.9018			105371397	NA	0.997948	0.0770562	1.24879	0.320537	4.58953	0.77844	5.95793	0.675992
404636	DENND10	0.30992	0.0654594	1.28739	0.364449	12.3555	1.50747	16.1396	1.07721			10262	SF3B4	0.0148987	0.0276203	1.64425	0.71743	115.156	20.868	191.498	46.3344			1455	CSNK1G2	0.997948	0.0513514	1.24873	0.320467	63.2312	5.63361	79.0186	1.81638
2317	FLNB	0.322129	0.0682425	1.28737	0.364427	1417.99	111.04	1831.46	232.581			79738	BBS10	0.0113914	0.0180578	1.64329	0.716588	18.0682	3.49031	30.0559	2.95956			79845	RNF122	0.997948	0.0729729	1.24838	0.320052	0.729371	0.203703	1.15705	0.220681
64393	ZMAT3	0.556239	0.154506	1.28727	0.364313	19.7544	9.94188	24.3455	5.65655			60685	ZFAND3	0.0195293	0.0331388	1.64304	0.71637	287.009	96.2612	456.362	21.5748			2101	ESRRA	0.997948	0.118943	1.24827	0.319927	47.3541	10.4759	58.7449	8.78149
257044	CATSPERE	0.406438	0.0935007	1.28669	0.363663	0.772187	0.414766	1.25271	0.285951			23481	PES1	0.0195293	0.0325298	1.64252	0.715912	83.7442	17.3208	139.205	34.5174			55343	SLC35C1	0.997948	0.181324	1.24799	0.319612	28.8147	9.82728	35.0823	7.28775
7189	TRAF6	0.422108	0.0996277	1.28647	0.363418	23.8813	4.81035	31.0711	6.32054			201626	PDE12	0.0195293	0.0312448	1.64084	0.714433	40.8163	4.69321	69.2611	20.468			339488	TFAP2E	0.997948	0.144888	1.24768	0.319244	3.43171	1.28918	4.36045	0.392907
64753	CCDC136	0.398397	0.0884991	1.28592	0.362804	2.58015	0.762014	3.55958	0.539827			162394	SLFN5	0.0570971	0.0774349	1.64066	0.714274	182.819	92.8659	282.783	68.7044			100129387	GABPB1-AS1	0.997948	0.101331	1.24729	0.318794	13.7246	2.90046	17.1498	1.54298
29109	FHOD1	0.400224	0.0902111	1.28591	0.362788	18.3434	4.40869	23.539	2.29125			9718	ECE2	0.0455748	0.0669767	1.64059	0.714217	6.74264	0.726652	12.7334	6.7959			5787	PTPRB	0.997948	0.0820575	1.24714	0.318627	4.53028	0.495698	5.93146	1.03782
388692	LINC02591	0.400224	0.0901896	1.28584	0.362707	2.64974	0.532615	3.7213	0.939931			9933	PUM3	0.0115025	0.0208655	1.63989	0.713602	79.3156	11.5283	131.462	25.9335			51588	PIAS4	0.997948	0.138618	1.24669	0.318101	20.5713	5.60634	25.378	3.56977
4005	LMO2	0.384615	0.0846345	1.2856	0.362436	4.35373	0.530607	5.9449	1.32359			5097	PCDH1	0.0261894	0.0401872	1.6398	0.71352	0.480633	0.376237	1.43204	0.597133			100101440	PMS2P7	0.997948	0.150731	1.24663	0.318035	1.33719	0.548553	1.92618	0.716356
54872	PIGG	0.30992	0.0636176	1.28557	0.36241	40.8449	1.76324	52.9761	5.87854			80271	ITPKC	0.0450045	0.0661687	1.63946	0.713223	17.7326	6.2208	29.7533	10.4185			22981	NINL	0.997948	0.111006	1.24626	0.3176	7.95456	1.89032	10.0571	1.4103
8496	PPFIBP1	0.414955	0.0972974	1.28552	0.362353	146.025	33.8208	184.999	19.6859			79819	WDR78	0.0195293	0.0328876	1.63921	0.713	0.700787	0.444392	1.76289	0.548741			57799	RAB40C	0.997948	0.123012	1.24613	0.317457	11.1224	2.44469	14.0333	2.5422
57460	PPM1H	0.465374	0.114925	1.28511	0.361894	4.34629	0.380942	6.12719	2.47632			140606	SELENOM	0.0697562	0.0886584	1.63907	0.712875	6.96565	2.72968	12.6655	6.72821			10126	DNAL4	0.997948	0.0737418	1.24564	0.316893	8.78411	1.14329	11.1703	1.19171
57801	HES4	0.368	0.0816143	1.28509	0.361873	1.60515	0.418689	2.33868	0.430028			3858	KRT10	0.0126921	0.0243649	1.63905	0.712859	28.7554	6.5867	47.3292	7.04669			10677	AVIL	0.997948	0.150569	1.2451	0.316265	2.82534	0.951913	3.71464	0.901285
25943	C20orf194	0.393779	0.0866561	1.28446	0.361163	43.046	9.20048	54.732	1.90317			7079	TIMP4	0.0604881	0.0804018	1.6386	0.712464	1.88295	1.70518	3.28094	0.592443			8717	TRADD	0.997948	0.0863814	1.24475	0.315859	7.35055	0.841952	9.43721	1.60878
284611	FAM102B	0.338545	0.0718597	1.28422	0.360889	10.8353	1.23445	14.2012	1.61472			388	RHOB	0.0297189	0.0452559	1.63834	0.712233	18.9134	6.67742	30.6023	5.09			10555	AGPAT2	0.997948	0.13729	1.24472	0.315826	21.123	5.2259	26.2194	4.5947
114932	MRFAP1L1	0.371324	0.0822844	1.28371	0.360318	40.4501	8.17458	51.6064	2.90076			781	CACNA2D1	0.0113914	0.0188963	1.6378	0.711757	7.10321	1.64986	12.0808	0.440566			5598	MAPK7	0.997948	0.0494635	1.24463	0.315722	16.3349	0.144503	20.6142	1.56861
9580	SOX13	0.400224	0.089733	1.2835	0.360083	24.625	4.22249	31.8698	5.32898			9108	MTMR7	0.0518352	0.0725907	1.63775	0.711716	5.32622	3.36623	8.61163	1.6397			112752	IFT43	0.997948	0.0881084	1.24456	0.315634	7.68111	0.198063	9.92248	1.92568
11237	RNF24	0.298913	0.0600673	1.28342	0.359995	30.4409	2.5753	39.284	1.73539			84128	WDR75	0.0126921	0.0245025	1.63772	0.711686	63.3352	13.9268	103.593	15.7254			126133	ALDH16A1	0.997948	0.0498098	1.24442	0.315473	19.0293	1.42559	23.8868	0.56602
2635	GBP3	0.384615	0.084733	1.28316	0.359704	50.7174	8.76221	65.0206	7.57051			115004	CGAS	0.0304569	0.0466696	1.63767	0.711641	26.2859	4.49294	45.254	16.6936			9311	ASIC3	0.997948	0.141256	1.24442	0.315469	7.68509	2.34823	9.54226	1.02037
80228	ORAI2	0.431637	0.103685	1.28311	0.359642	42.3305	12.7706	53.1368	3.02124			79646	PANK3	0.023587	0.0383952	1.63742	0.711426	114.498	34.9792	184.744	32.9361			221937	FOXK1	0.997948	0.0969308	1.24419	0.315211	57.3903	10.0054	71.1343	7.4638
57478	USP31	0.584657	0.168809	1.28288	0.359388	24.7	12.3172	30.8119	10.2879			9584	RBM39	0.0294474	0.0445486	1.63729	0.711313	416.849	170.44	650.469	42.7388			90203	SNX21	0.997948	0.0626326	1.24386	0.31482	12.9139	1.01041	16.3199	1.48797
400221	FLJ22447	0.465374	0.11456	1.28275	0.359245	4.47817	1.32481	5.982	1.52889			10440	TIMM17A	0.0173088	0.0302591	1.63719	0.71122	83.9925	22.9096	136.071	20.0359			755	CFAP410	0.997948	0.172858	1.24339	0.314284	2.91244	1.45477	3.69161	0.712437
252884	ZNF396	0.456132	0.111497	1.28269	0.359173	1.39359	0.2647	2.15684	1.01497			91408	BTF3L4	0.0203022	0.0360899	1.63697	0.71103	73.0748	25.493	116.127	8.6577			57643	ZSWIM5	0.997948	0.0956473	1.24316	0.314006	2.69795	0.390146	3.62373	0.776366
51303	FKBP11	0.396622	0.087435	1.28266	0.359134	4.10337	0.244145	5.63627	1.32749			26993	AKAP8L	0.0298329	0.0458484	1.63623	0.710378	47.8689	12.0069	80.0615	25.1606			284352	PPP1R37	0.997948	0.111301	1.24264	0.313413	17.3023	2.59099	21.848	4.2543
93622	LOC93622	0.493555	0.129497	1.28247	0.358927	3.52815	1.8058	4.56229	0.705202			64746	ACBD3	0.0113914	0.0194272	1.6361	0.710264	82.3459	18.0658	133.599	10.0091			285848	PNPLA1	0.997948	0.151862	1.2426	0.313366	0.786642	0.179627	1.28971	0.738366
254531	LPCAT4	0.435397	0.106798	1.28198	0.358378	19.7998	3.84303	25.7647	5.60397			673	BRAF	0.0148987	0.0273281	1.63535	0.709598	52.0318	13.8255	84.0389	7.94115			8293	SERF1A	0.997948	0.0844425	1.24208	0.312757	1.15682	0.317611	1.66786	0.244855
10257	ABCC4	0.396622	0.0874422	1.28185	0.358231	42.6001	7.42313	54.7388	7.64894			2859	GPR35	0.078243	0.0961702	1.63434	0.708709	1.92187	0.971079	4.02478	2.24141			723790	H2AC19	0.997948	0.196902	1.24205	0.312726	3.14573	1.54463	3.98895	1.14268
57210	SLC45A4	0.572826	0.161726	1.28182	0.358189	15.7311	9.2097	18.6303	1.73294			55813	UTP6	0.0148987	0.0277724	1.63413	0.708523	59.9107	11.359	98.9004	20.7316			653075	GOLGA8T	0.997948	0.100402	1.24203	0.312705	0.581163	0.290419	0.95068	0.210975
3137	HLA-J	0.315	0.0670018	1.28181	0.35818	11.9647	1.04473	15.6296	1.57377			3840	KPNA4	0.0146789	0.0272771	1.63376	0.708199	130.806	37.2096	209.341	13.4741			5321	PLA2G4A	0.997948	0.0738177	1.24182	0.312452	24.3668	3.15064	30.3693	1.83996
3954	LETM1	0.472011	0.118914	1.28152	0.357856	45.487	15.4135	57.0515	8.78615			23035	PHLPP2	0.0361405	0.0550268	1.63372	0.708158	15.7704	4.59071	26.7876	9.02947			64743	WDR13	0.997948	0.102364	1.24177	0.312396	27.7194	5.37774	34.423	4.13884
375190	FAM228B	0.367611	0.0815303	1.28151	0.357845	3.13152	0.751385	4.24711	0.363314			27249	MMADHC	0.0121294	0.0241156	1.63353	0.707996	104.405	27.6231	167.714	9.00932			55695	NSUN5	0.997948	0.0883407	1.24175	0.312378	15.5075	2.91295	19.3178	1.16242
92999	ZBTB47	0.464965	0.114329	1.28105	0.357325	20.0621	6.75394	25.2896	3.44997			54971	BANP	0.0297189	0.0452104	1.63319	0.707694	12.6484	3.73057	21.3242	6.45652			3321	IGSF3	0.997948	0.0692101	1.24173	0.312355	9.09008	1.0399	11.5038	0.870444
215	ABCD1	0.319631	0.0676542	1.28066	0.356892	11.1945	1.07412	14.6118	1.30102			64794	DDX31	0.0312738	0.0477581	1.63249	0.707077	15.7088	3.49315	26.9527	9.22071			6621	SNAPC4	0.997948	0.0851838	1.24169	0.312311	14.1263	2.5031	17.615	0.622523
65982	ZSCAN18	0.342574	0.0743881	1.28064	0.356865	8.53309	1.33808	11.1337	0.57979			9953	HS3ST3B1	0.0141538	0.0270544	1.6323	0.706906	6.44255	1.67194	10.9913	1.53322			8312	AXIN1	0.997948	0.160765	1.24163	0.312235	31.0545	9.20711	37.8427	5.91968
103091866	LINC01145	0.432888	0.104161	1.28061	0.356827	5.27113	1.77877	6.85329	0.709935			285848	PNPLA1	0.0662334	0.0847722	1.63211	0.706742	0.580862	0.490663	1.71829	1.37054			5202	PFDN2	0.997948	0.205217	1.24153	0.312123	154.095	60.5302	180.242	12.9049
10336	PCGF3	0.30992	0.0647561	1.28056	0.356778	37.6233	0.945558	48.6344	5.19077			54732	TMED9	0.0380859	0.0582537	1.63198	0.70662	242.955	93.312	388.634	97.5582			141	ADPRH	0.997948	0.112867	1.24143	0.312001	2.15596	0.736845	2.86257	0.35799
29798	C2orf27A	0.342574	0.073498	1.28049	0.356697	2.58211	0.48473	3.56073	0.2185			1662	DDX10	0.0312738	0.0478259	1.63111	0.705853	106.282	39.0449	168.994	33.8012			25987	TSKU	0.997948	0.119621	1.24141	0.311978	18.3539	3.39121	23	4.03435
133957	CCDC127	0.47319	0.119362	1.28037	0.356558	13.1524	4.72568	16.5329	1.74686			2033	EP300	0.0203022	0.036097	1.63052	0.705332	154.789	49.4502	246.418	30.4754			399664	MEX3D	0.997948	0.109135	1.24089	0.31137	12.9512	0.406871	16.6009	3.88213
55614	KIF16B	0.352676	0.0766584	1.28035	0.356538	15.6746	1.27752	20.4511	3.0071			23368	PPP1R13B	0.0416025	0.0636072	1.63002	0.704889	8.80294	1.14599	16.1004	8.31852			1026	CDKN1A	0.997948	0.114326	1.24087	0.311351	330.782	58.6554	410.426	70.136
8455	ATRN	0.406114	0.093219	1.2802	0.356374	81.8645	18.2641	103.835	10.5894			29094	LGALSL	0.0195293	0.0315671	1.62989	0.704775	2.04107	0.457148	4.02675	1.28521			11119	BTN3A1	0.997948	0.112361	1.24086	0.311335	25.5305	4.5021	31.9433	5.73954
57506	MAVS	0.3241	0.0693592	1.27992	0.356049	157.629	16.1066	201.697	15.2889			3303	HSPA1A	0.205128	0.180258	1.6297	0.704608	425.463	280.756	639.379	307.048			8864	PER2	0.997948	0.213317	1.24073	0.311188	23.799	9.26833	28.4676	5.60862
63916	ELMO2	0.48719	0.127647	1.27984	0.355963	29.9502	10.6292	37.6847	7.38613			92935	MARS2	0.0272225	0.0413462	1.62935	0.704292	10.4881	3.83991	17.2692	3.11862			101927759	LOC101927759	0.997948	0.141039	1.24056	0.310988	1.35491	0.546314	1.90403	0.528492
91056	AP5B1	0.455875	0.111444	1.27977	0.355881	17.1949	4.77791	22.0215	4.01585			6364	CCL20	0.224943	0.191641	1.62854	0.703583	39.9475	28.4032	57.1214	25.9215			58506	SCAF1	0.997948	0.101693	1.24047	0.310884	64.7221	11.9243	79.7608	6.92583
50999	TMED5	0.431637	0.103632	1.27939	0.355454	246.096	69.3651	308.132	24.161			102157402	AK6	0.0146789	0.0272385	1.62847	0.703519	22.7145	6.48707	36.7851	2.68932			692227	SNORD104	0.997948	0.0967975	1.24042	0.310833	2.68704	0.58107	3.56212	0.592037
284440	LINC00663	0.51087	0.135826	1.27936	0.355419	1.09308	0.557891	1.67892	0.75622			93081	TEX30	0.00777778	0.0130215	1.62822	0.703292	15.166	1.68175	25.3565	3.12723			57449	PLEKHG5	0.997948	0.19711	1.24037	0.310776	7.80203	2.78992	9.81472	3.15968
1808	DPYSL2	0.303147	0.0610413	1.27934	0.355402	52.9405	3.17215	68.0186	4.30597			101927746	EMSLR	0.0358012	0.0542168	1.62731	0.702488	1.80076	0.785344	3.53621	1.1796			5251	PHEX	0.997948	0.0846761	1.24004	0.310391	1.81046	0.445246	2.46237	0.222298
123283	TARS3	0.547443	0.150417	1.27931	0.355367	6.22298	3.2528	7.75884	1.45888			1408	CRY2	0.0716667	0.0906874	1.62669	0.701939	10.151	5.88323	16.0903	4.77026			65982	ZSCAN18	0.997948	0.107084	1.24002	0.310361	9.31953	1.65276	11.767	1.76773
83742	MARVELD1	0.367611	0.0813555	1.27924	0.355282	11.1103	1.71489	14.4652	1.8096			57761	TRIB3	0.109043	0.117258	1.62663	0.701888	121.614	85.2398	171.172	31.1086			23210	JMJD6	0.997948	0.159497	1.23985	0.310164	32.4866	9.34594	39.5876	5.98416
6594	SMARCA1	0.356643	0.0783544	1.2791	0.355124	35.8382	5.61239	45.7671	2.25507			3428	IFI16	0.0203022	0.0353886	1.62597	0.701302	218.541	63.2307	348.425	47.9327			54991	C1orf159	0.997948	0.0733122	1.2397	0.309988	7.48326	0.69626	9.53042	1.07298
1890	TYMP	0.425532	0.101529	1.27907	0.355101	1.58906	0.596974	2.27085	0.43011			57099	AVEN	0.0103286	0.0153819	1.62488	0.700333	10.4854	2.03502	17.4758	0.465327			9545	RAB3D	0.997948	0.123914	1.2397	0.309987	2.28873	0.70896	3.03565	0.558048
7075	TIE1	0.406469	0.0941348	1.27849	0.354443	0.755636	0.258681	1.24958	0.373311			84667	HES7	0.0141538	0.0259825	1.62482	0.70028	0.860671	0.423209	1.98011	0.309747			126208	ZNF787	0.997948	0.104949	1.23963	0.30991	13.1369	2.58785	16.4271	2.18059
9236	CCPG1	0.491667	0.128998	1.2784	0.354334	19.2967	7.11779	24.2113	4.13655			10193	RNF41	0.0195293	0.0335894	1.62477	0.700239	46.5329	14.9359	73.9964	4.91787			727957	MROH1	0.997948	0.131077	1.23947	0.309721	51.8483	13.3726	63.1207	4.50309
399821	EDRF1-DT	0.297147	0.0582823	1.27825	0.354164	1.97245	0.158849	2.79893	0.185301			6493	SIM2	0.0182927	0.0304801	1.62419	0.699718	1.40083	0.355075	2.95113	0.953052			23162	MAPK8IP3	0.997948	0.106462	1.23929	0.309509	55.5859	11.5762	68.1583	3.35
114796	PSMG3-AS1	0.452426	0.110638	1.27788	0.353755	4.35262	1.62179	5.66218	0.567516			51667	NUB1	0.0322103	0.0498126	1.62375	0.699334	131.005	50.2502	205.669	33.148			54442	KCTD5	0.997948	0.115229	1.23903	0.309216	64.8163	13.6986	79.596	8.34798
203427	SLC25A43	0.35426	0.0773089	1.2778	0.35366	32.726	4.60287	41.9469	3.75353			166929	SGMS2	0.0146789	0.0271371	1.6236	0.699197	84.5449	18.1919	137.145	22.1431			100507588	TGFBR3L	0.997948	0.0743998	1.23874	0.308874	1.41176	0.282725	1.97825	0.200144
6238	RRBP1	0.342574	0.074291	1.27778	0.353641	191.074	17.605	244.833	28.6597			8315	BRAP	0.0190424	0.0310398	1.62352	0.699122	37.1396	7.45094	61.128	13.1357			2036	EPB41L1	0.997948	0.063638	1.23872	0.308852	8.75058	0.812185	11.0659	0.767727
665	BNIP3L	0.397674	0.0875496	1.27768	0.353531	235.31	33.772	300.676	41.0937			389136	VGLL3	0.0455748	0.0672818	1.62347	0.699084	8.54678	3.39075	14.4517	4.76407			91304	TMEM259	0.997948	0.098804	1.23872	0.308846	148.655	28.4544	182.062	2.65271
721	C4B	0.478873	0.12153	1.27756	0.353396	1.5989	0.908621	2.19479	0.1432			4565	TRNI	0.0708092	0.0892758	1.62336	0.698984	1.63995	0.327384	3.77339	2.89214			728294	D2HGDH	0.997948	0.110788	1.2385	0.308588	5.40873	0.817854	6.98221	1.4945
9858	PPP1R26	0.550661	0.152296	1.27751	0.353339	19.0639	9.34001	23.1043	3.19169			23479	ISCU	0.0195293	0.0341233	1.62329	0.698922	41.8863	11.2475	67.9317	13.1031			115362	GBP5	0.997948	0.314427	1.23824	0.308292	1.79921	1.25703	2.65233	2.15008
126075	CCDC159	0.30992	0.0656124	1.27739	0.353198	3.58515	0.465292	4.83702	0.0894863			728190	NUTM2A-AS1	0.0195293	0.0338573	1.62238	0.698112	12.8491	4.23593	20.8009	0.88138			2879	GPX4	0.997948	0.0732903	1.23821	0.308254	195.63	24.1519	241.37	10.0786
100289678	ZNF783	0.498967	0.130959	1.27727	0.353066	40.1725	15.2563	49.6117	6.1368			57532	NUFIP2	0.0294474	0.044866	1.62145	0.697287	264.972	89.4456	418.474	67.3199			8140	SLC7A5	0.997948	0.17008	1.23807	0.308095	540.967	179.696	643.112	20.1904
84851	TRIM52	0.507463	0.13507	1.27684	0.352581	4.41536	1.64184	5.78896	1.38303			1105	CHD1	0.0211397	0.0374153	1.62126	0.697118	102.938	23.3605	168.113	42.1404			2109	ETFB	0.997948	0.0899124	1.23767	0.307623	27.4252	1.92585	34.4297	5.72038
114299	NA	0.533918	0.145449	1.27684	0.352577	2.94766	1.09204	4.05383	1.63212			92345	NAF1	0.0321616	0.0496988	1.62009	0.696075	32.7809	8.99035	54.043	15.5866			54707	GPN2	0.997948	0.127333	1.23732	0.307213	20.5541	5.25743	25.0965	0.424059
3660	IRF2	0.466697	0.116083	1.27669	0.352403	25.9076	6.10358	33.4368	8.27683			54942	ABITRAM	0.0173088	0.0298542	1.62003	0.696023	21.8748	6.58907	35.1344	1.72836			2627	GATA6	0.997948	0.252575	1.23701	0.306861	24.5318	10.8931	28.7919	6.50086
25966	C2CD2	0.479895	0.122419	1.27617	0.351815	16.2397	4.09381	20.9551	4.92747			59277	NTN4	0.0327869	0.051168	1.61933	0.695398	50.5553	18.0497	79.1991	10.2728			23067	SETD1B	0.997948	0.224696	1.23693	0.30676	49.8143	19.289	59.6872	14.5058
79887	PLBD1	0.501027	0.131384	1.27584	0.351442	1.39524	0.641882	2.05573	0.796478			727896	LOC727896	0.0134961	0.0252583	1.61912	0.695206	6.3615	1.23864	10.9426	2.2237			5032	P2RY11	0.997948	0.0882572	1.23682	0.30664	4.99665	0.944541	6.36129	0.374887
8269	TMEM187	0.450549	0.109993	1.27575	0.351347	2.03144	0.785721	2.80485	0.510653			100862671	TMEM265	0.0306558	0.0471279	1.61891	0.69502	8.60728	3.59289	14.013	2.13978			4616	GADD45B	0.997948	0.169021	1.23675	0.306551	53.6023	13.1404	66.9612	18.2004
57217	TTC7A	0.339201	0.0725405	1.27575	0.351342	19.7889	2.77028	25.3753	0.574892			114821	ZBED9	0.0195293	0.0337494	1.61854	0.694697	4.70313	1.48091	8.07943	1.28509			5916	RARG	0.997948	0.185349	1.2365	0.306265	47.4063	14.6936	57.8691	13.5908
100381270	ZBED6	0.404618	0.0925962	1.27542	0.350971	57.3725	7.68536	73.7512	12.2546			200933	FBXO45	0.0115025	0.0197041	1.61779	0.694024	35.6517	2.63452	58.9605	11.9633			81932	HDHD3	0.997948	0.124879	1.23647	0.306231	5.09908	1.19757	6.52384	1.33284
26140	TTLL3	0.408602	0.0948783	1.2753	0.350839	4.61699	0.298705	6.27738	1.68452			3398	ID2	0.0321361	0.0488934	1.61694	0.693266	0.300388	0.217259	1.17004	0.759963			85301	COL27A1	0.997948	0.0986965	1.23632	0.306057	22.2499	0.347399	28.1033	5.80529
123	PLIN2	0.339648	0.0725949	1.27486	0.350337	326.312	21.824	417.399	47.4845			10620	ARID3B	0.0275657	0.0419496	1.61684	0.693175	16.4712	5.12602	26.9156	6.10759			64975	MRPL41	0.997948	0.108904	1.23631	0.306038	9.97357	1.0878	12.6917	2.69296
203522	INTS6L	0.455277	0.111217	1.27481	0.350283	12.1446	3.83772	15.3735	1.55634			64121	RRAGC	0.0203022	0.0351205	1.61669	0.69304	85.6979	25.6692	135.966	15.4473			727800	RNF208	0.997948	0.0677316	1.23629	0.306017	1.33052	0.247254	1.87206	0.107537
153364	MBLAC2	0.472011	0.11904	1.2748	0.350267	13.5973	4.44181	17.2232	2.79089			83940	TATDN1	0.0113914	0.0187348	1.61634	0.692734	13.5875	2.89071	22.3122	1.27797			6610	SMPD2	0.997948	0.0948061	1.23619	0.305897	5.03925	0.71359	6.4792	1.0645
55075	UACA	0.422108	0.0998867	1.27477	0.350237	92.5815	20.569	116.358	7.86535			9765	ZFYVE16	0.0115025	0.0213274	1.61598	0.692413	65.7767	14.6678	105.297	4.25792			57418	WDR18	0.997948	0.111115	1.23603	0.305712	18.7406	2.98717	23.4208	3.73798
56970	ATXN7L3	0.415878	0.0978695	1.27473	0.350196	95.6036	23.2171	120.019	6.37256			54676	GTPBP2	0.0624204	0.0820799	1.61552	0.692002	265.876	117.237	421.926	147.917			55192	DNAJC17	0.997948	0.0941252	1.23599	0.305673	7.103	0.390905	9.10409	1.67776
10009	ZBTB33	0.472011	0.118906	1.27446	0.349889	59.2663	16.4856	74.921	13.8555			26019	UPF2	0.0148987	0.0276346	1.61548	0.691962	46.9562	4.17991	77.8962	20.3588			160335	TMTC2	0.997948	0.0765995	1.23595	0.305625	14.7041	1.25829	18.4446	2.11125
387921	NHLRC3	0.352676	0.0763614	1.27436	0.349774	11.9047	1.21689	15.4568	1.74442			339487	ZBTB8OS	0.0140127	0.0257334	1.61515	0.691672	17.7077	3.68183	28.9967	4.27949			342132	ZNF774	0.997948	0.116594	1.23592	0.305583	1.37671	0.259741	1.96482	0.581225
3416	IDE	0.364603	0.0797678	1.27395	0.349306	74.0089	8.48147	94.5738	10.9142			2979	GUCA1B	0.0416025	0.0632174	1.61468	0.691249	2.96238	1.20925	5.42759	2.19061			85456	TNKS1BP1	0.997948	0.106136	1.23583	0.305479	132.455	25.2291	161.964	8.5234
57594	HOMEZ	0.400666	0.0914503	1.27394	0.349292	0.820322	0.30761	1.31084	0.300813			9925	ZBTB5	0.023587	0.0391366	1.61275	0.689524	33.3377	6.76972	54.9643	13.9316			284751	LINC01270	0.997948	0.167749	1.23577	0.30541	5.61179	1.50902	7.19362	2.01347
619279	ZNF704	0.550661	0.152259	1.27368	0.349006	10.4821	3.65823	13.4823	3.8381			84864	RIOX2	0.0121294	0.0232164	1.61239	0.689201	49.6662	9.89762	80.1554	10.4968			6892	TAPBP	0.997948	0.0657932	1.23569	0.305314	244.101	21.0649	301.423	16.7706
8799	PEX11B	0.364603	0.0800199	1.27362	0.348932	6.49576	0.951442	8.5172	0.843066			84124	ZNF394	0.02058	0.0369226	1.61152	0.688421	18.1114	5.15628	29.385	5.02058			348013	TMEM255B	0.997948	0.172241	1.23563	0.305244	44.1924	14.3248	52.6879	1.64972
124411	ZNF720	0.352676	0.0765739	1.27332	0.348599	4.68378	0.578934	6.23851	0.756045			55609	ZNF280C	0.0312738	0.0479636	1.61125	0.688176	14.5925	6.14222	23.0013	1.69785			7058	THBS2	0.997948	0.0692246	1.23552	0.305113	11.3024	1.31153	14.142	0.333569
8470	SORBS2	0.275833	0.0547463	1.2731	0.348348	57.3088	0.270408	73.2741	3.06921			64983	MRPL32	0.0321616	0.0494633	1.61099	0.687945	18.6311	4.56572	31.1544	10.604			138151	NACC2	0.997948	0.114645	1.23551	0.305105	29.6485	5.45895	36.7453	5.66003
157567	ANKRD46	0.393423	0.0865165	1.27301	0.348239	8.99626	1.47964	11.6948	1.51637			27348	TOR1B	0.0405151	0.0617773	1.60948	0.686592	34.6623	9.77164	57.3777	19.6631			85415	RHPN2	0.997948	0.119481	1.23511	0.304635	12.9901	2.97909	16.0295	1.23245
4012	LNPEP	0.466697	0.115855	1.27283	0.348045	56.2048	16.4311	70.2577	8.66308			55802	DCP1A	0.0195293	0.0316812	1.6083	0.685535	58.2125	13.3632	93.4333	14.7969			23753	SDF2L1	0.997948	0.182441	1.23505	0.304571	8.85961	3.24767	10.8381	1.93206
2887	GRB10	0.35426	0.0771873	1.27282	0.348025	146.845	16.667	186.814	15.8498			5295	PIK3R1	0.0346903	0.0529587	1.60802	0.685286	56.5858	22.4373	87.3378	7.59661			25843	MOB4	0.997948	0.0742207	1.23505	0.304571	3.20832	0.297023	4.20679	0.537091
5138	PDE2A	0.689619	0.228262	1.27272	0.347915	5.77979	3.61551	6.69296	1.76138			22916	NCBP2	0.0195293	0.0317027	1.60793	0.685208	91.1801	12.7462	149.309	37.5244			54768	HYDIN	0.997948	0.122722	1.23503	0.304544	1.99812	0.667775	2.65052	0.337343
8398	PLA2G6	0.380723	0.0840608	1.27265	0.347837	6.14592	1.05037	8.05492	0.827008			55343	SLC35C1	0.0195293	0.0339031	1.60757	0.684877	19.1303	4.10177	31.4309	6.88459			414	ARSD	0.997948	0.106493	1.23502	0.304538	9.91602	2.18773	12.3219	0.782936
379013	RNF138P1	0.443747	0.108097	1.27259	0.347766	3.37398	1.16945	4.46075	0.535821			84337	ELOF1	0.0380859	0.0578793	1.60736	0.684693	42.0456	10.7041	69.6066	24.3729			8878	SQSTM1	0.997948	0.208374	1.23499	0.3045	1849.7	686.005	2165.45	200.867
8780	RIOK3	0.373171	0.0827404	1.27251	0.347677	184.421	30.5933	232.86	5.1919			60386	SLC25A19	0.0195293	0.0322417	1.60692	0.684294	6.44079	0.486031	11.2438	3.43174			7425	VGF	0.997948	0.13373	1.23477	0.304244	1.89497	0.666098	2.51705	0.346195
100271927	RASA4B	0.344964	0.074731	1.27236	0.34751	1.28506	0.1638	1.91358	0.30724			6738	RO60	0.0203022	0.0364959	1.60684	0.684224	62.918	16.2096	100.553	17.1293			53947	A4GALT	0.997948	0.104123	1.2344	0.303809	3.87556	0.640723	5.02923	0.871355
146223	CMTM4	0.399887	0.0894548	1.27235	0.347499	17.1085	2.72214	21.9982	2.8418			7320	UBE2B	0.02058	0.0368106	1.6059	0.683384	78.3119	22.7581	123.874	16.4009			29997	NOP53	0.997948	0.0953785	1.23427	0.30366	34.3862	4.14034	42.7188	5.85028
7107	GPR137B	0.406114	0.0934632	1.27233	0.347476	8.58638	1.26497	11.2446	2.10648			4238	MFAP3	0.0148987	0.0275614	1.60556	0.683079	53.2913	12.7461	85.0443	9.49222			11316	COPE	0.997948	0.0800312	1.23417	0.303539	101.469	11.7365	125.128	9.20789
84141	EVA1A	0.472719	0.119249	1.27229	0.347432	9.19079	0.736611	12.3441	3.94934			23253	ANKRD12	0.0322103	0.0499069	1.60546	0.682984	173.399	67.5994	265.844	5.28014			23098	SARM1	0.997948	0.204222	1.23409	0.303444	5.78998	2.19243	7.17702	1.72691
9162	DGKI	0.384615	0.0846417	1.27196	0.34705	1.74853	0.0684574	2.52828	0.573486			136647	MPLKIP	0.0238832	0.0392547	1.60498	0.682559	11.2265	2.78321	18.6552	4.56503			51477	ISYNA1	0.997948	0.156444	1.23393	0.303262	2.93503	1.19806	3.70095	0.107651
353116	RILPL1	0.570271	0.160259	1.27187	0.346953	16.8337	7.93969	20.6839	4.46928			2288	FKBP4	0.0711037	0.0895588	1.60495	0.682531	66.4714	10.9017	116.213	55.5752			527	ATP6V0C	0.997948	0.144156	1.23377	0.303078	65.6427	17.3461	79.3046	5.35169
389	RHOC	0.432888	0.104368	1.27178	0.346854	189.046	32.013	241.044	46.1428			4149	MAX	0.0269097	0.040529	1.60428	0.681923	60.9142	13.5217	98.9532	25.9235			2298	FOXD4	0.997948	0.0567433	1.23353	0.302792	0.679775	0.10322	1.07035	0.0762672
11282	MGAT4B	0.422108	0.0996349	1.27153	0.346564	138.932	30.9998	174.751	16.8121			80124	VCPIP1	0.0298329	0.0457052	1.60377	0.681464	42.9665	11.2024	69.4755	16.4512			55009	FAM174C	0.997948	0.112484	1.23345	0.302695	21.5692	4.37253	26.57	2.58035
414	ARSD	0.308846	0.0628572	1.27124	0.346234	10.13	0.668918	13.1408	0.604294			206358	SLC36A1	0.0284419	0.0433928	1.60265	0.680457	31.3232	10.875	49.3149	6.39275			114821	ZBED9	0.997948	0.141782	1.23325	0.302464	6.48981	1.95028	8.00989	0.190951
1408	CRY2	0.505285	0.133614	1.27104	0.346011	11.7625	4.78694	14.5942	1.52831			143098	MPP7	0.0626273	0.0825511	1.6017	0.6796	4.20445	2.35281	7.10033	2.57145			642423	NA	0.997948	0.0917675	1.23294	0.302108	1.00254	0.236172	1.46738	0.276287
1486	CTBS	0.352676	0.0764913	1.27102	0.345987	40.3834	3.73599	51.6363	5.18656			4734	NEDD4	0.0482543	0.070802	1.60149	0.679412	356.684	151.153	548.266	116.486			3299	HSF4	0.997948	0.11668	1.23273	0.301852	14.3518	3.18564	17.6319	0.443023
5257	PHKB	0.395335	0.0872685	1.2709	0.345854	63.07	11.1268	79.5781	0.919323			201158	TVP23C	0.0892781	0.106483	1.60114	0.679098	13.9377	9.86671	20.1679	3.37435			57605	PITPNM2	0.997948	0.0926663	1.23272	0.30185	13.7088	1.07398	17.2331	2.64041
374383	NCR3LG1	0.496483	0.130444	1.27078	0.345717	3.1899	0.908806	4.37347	1.49048			526	ATP6V1B2	0.0272225	0.0415038	1.60112	0.679084	118.747	40.4172	184.688	17.0775			1723	DHODH	0.997948	0.108546	1.23265	0.301764	4.80466	0.880951	6.14319	0.980746
10929	SRSF8	0.466697	0.116355	1.27077	0.345704	53.0398	16.1253	66.0095	6.26152			644794	LINC02604	0.0570971	0.0775198	1.60091	0.678893	7.24799	4.30321	11.2429	1.72063			116113	FOXP4	0.997948	0.0629041	1.23256	0.301655	72.2298	5.28014	89.1867	4.65725
401320	GARS-DT	0.432888	0.104745	1.27066	0.345573	4.86884	1.14016	6.43256	1.17706			3021	H3-3B	0.0270735	0.0407006	1.60077	0.67877	425.301	141.921	659.282	44.1579			2077	ERF	0.997948	0.135761	1.23251	0.301595	31.9733	7.25618	39.133	5.0717
91526	ANKRD44	0.515224	0.136773	1.2706	0.345506	27.9723	8.86579	34.836	5.66676			113277	TMEM106A	0.0312738	0.0477133	1.60051	0.678528	5.08364	2.08112	8.34555	0.373932			2286	FKBP2	0.997948	0.103156	1.23249	0.30158	65.8788	11.2128	80.7544	5.97882
162073	ITPRIPL2	0.465374	0.114887	1.2706	0.345506	107.996	27.6235	135.969	21.6181			8602	NOP14	0.028665	0.0437668	1.60033	0.678367	110.759	22.6281	180.319	52.2516			2564	GABRE	0.997948	0.100938	1.23238	0.301443	37.9784	4.84345	47.0503	6.18476
22876	INPP5F	0.30992	0.0649094	1.27059	0.345502	38.1748	1.36919	48.8427	3.60796			91694	LONRF1	0.0455748	0.0676359	1.6	0.678072	14.8913	5.67942	23.8439	6.01781			8814	CDKL1	0.997948	0.0880472	1.23215	0.301181	6.46047	1.00384	8.15253	0.657861
23371	TNS2	0.390172	0.0858352	1.27037	0.345252	25.1122	4.20834	31.9586	2.40909			7439	BEST1	0.190561	0.169941	1.59997	0.678049	0.921809	1.07919	2.37578	2.5714			493	ATP2B4	0.997948	0.0821192	1.2319	0.300881	130.135	13.5156	160.438	14.8433
55603	TENT5A	0.455577	0.111292	1.26989	0.344708	11.2891	3.06944	14.3997	2.04756			84220	RGPD5	0.0298329	0.045741	1.59956	0.677677	13.3882	3.44985	22.097	5.67552			152992	TRMT44	0.997948	0.0867028	1.23154	0.300468	8.07158	0.438591	10.2354	1.52523
116254	GINM1	0.460748	0.11315	1.26974	0.344531	16.8434	4.12055	21.4769	3.6443			221710	SMIM13	0.0140127	0.0257486	1.59955	0.677662	63.4323	12.14	101.536	13.9418			5336	PLCG2	0.997948	0.11585	1.23145	0.300352	5.58122	1.32615	6.98707	0.234797
55152	DALRD3	0.384615	0.0847402	1.26944	0.344192	24.1326	3.6037	30.7326	2.33533			55048	VPS37C	0.0282509	0.0432585	1.59818	0.676429	49.3362	16.7084	77.1781	9.79513			102724428	SIK1B	0.997948	0.142059	1.23133	0.300215	28.2126	7.73552	34.2312	3.03109
5463	POU6F1	0.469019	0.117567	1.26942	0.344168	2.35699	0.909887	3.15869	0.327457			10513	APPBP2	0.0173088	0.0291222	1.59794	0.676218	76.3469	19.9778	119.968	2.21985			162073	ITPRIPL2	0.997948	0.163064	1.23106	0.299907	109.867	31.0261	132.564	18.4012
285908	LINC00174	0.426619	0.10195	1.26933	0.344066	8.84757	2.11933	11.3488	1.19087			100462977	MTRNR2L1	0.00666667	0.00834522	1.59742	0.675743	1.68064	0.183578	3.27808	0.185719			10755	GIPC1	0.997948	0.133707	1.23106	0.299905	102.224	24.3721	123.94	10.5574
8945	BTRC	0.548839	0.151387	1.26931	0.344044	27.6559	11.2926	34.2312	7.85505			100506759	OR7E37P	0.0103286	0.0167736	1.5973	0.675634	0.860632	0.298288	1.95104	0.166698			2907	GRINA	0.997948	0.193772	1.23105	0.299885	156.611	50.8519	186.421	25.8425
84976	DISP1	0.347086	0.0752059	1.26911	0.343819	10.3595	0.859529	13.4349	1.37592			6607	SMN2	0.0190424	0.0311015	1.59702	0.675383	75.8261	19.2104	119.873	14.1231			642778	NPIPA3	0.997948	0.170874	1.2309	0.299718	9.37652	3.29847	11.324	0.578178
84945	ABHD13	0.360583	0.0787319	1.26905	0.343744	13.4479	1.66259	17.2851	1.33736			610	HCN2	0.0284419	0.0433555	1.59607	0.674522	0.300071	0.000667234	1.15271	0.71166			26071	RTL8A	0.997948	0.111386	1.23078	0.299576	49.4287	8.37432	60.6862	6.40237
127262	TPRG1L	0.479895	0.122335	1.26901	0.343706	41.1205	12.4384	51.3979	7.41527			22808	MRAS	0.0203022	0.0359662	1.59581	0.674286	8.12546	2.4338	13.3161	1.92433			101928378	PTOV1-AS2	0.997948	0.104678	1.23036	0.299079	8.58738	1.43846	10.7579	1.33481
151613	TTC14	0.422108	0.0997476	1.26898	0.343675	11.4037	1.99053	14.7402	2.41516			389337	ARHGEF37	0.0578294	0.0783769	1.59561	0.674107	0.819706	0.365456	2.06376	1.39577			6288	SAA1	0.997948	0.0837637	1.23035	0.299074	82.8164	9.74293	101.893	8.32408
727910	TLCD2	0.454502	0.111057	1.26897	0.343663	7.47129	1.77901	9.71601	1.84006			374899	ZNF829	0.0115025	0.0215408	1.59548	0.673993	2.28155	0.687512	4.16415	0.0764391			5106	PCK2	0.997948	0.161846	1.23005	0.298718	99.2809	28.5261	118.563	0.76532
22905	EPN2	0.479121	0.121721	1.26883	0.343496	63.948	21.1911	78.86	4.82795			23025	UNC13A	0.135603	0.136174	1.59532	0.673847	8.63098	6.28804	12.2226	2.39343			84707	BEX2	0.997948	0.259553	1.22993	0.298576	40.9575	18.5261	46.4132	1.91654
2086	ERV3-1	0.485132	0.126282	1.2687	0.343354	0.931707	0.572538	1.37581	0.157097			386724	AMIGO3	0.0557368	0.0749758	1.59429	0.672917	14.8545	7.43728	22.9552	4.91701			84667	HES7	0.997948	0.167904	1.22988	0.298519	0.79041	0.563881	1.14434	0.268801
54014	BRWD1	0.576883	0.163265	1.2687	0.343348	71.9619	31.2419	88.2947	21.0445			730092	RRN3P1	0.023587	0.0386111	1.59392	0.672579	0.860867	0.452913	1.94939	0.562076			79798	ARMC5	0.997948	0.120091	1.2296	0.298186	10.9757	2.14675	13.6681	2.0881
256302	NATD1	0.548208	0.151265	1.26864	0.343287	17.6168	8.2862	21.2791	1.71807			9167	COX7A2L	0.0173088	0.0293182	1.5938	0.672469	68.1627	18.1483	106.954	3.90791			9002	F2RL3	0.997948	0.165699	1.22949	0.298059	1.36397	0.268274	1.98774	0.965551
158405	KIAA1958	0.595639	0.173218	1.26857	0.343204	11.5158	6.19836	13.9438	2.91953			147007	TMEM199	0.0148987	0.0279853	1.59366	0.672348	19.772	4.99969	31.5756	2.5053			91289	LMF2	0.997948	0.0934505	1.22947	0.298038	32.5149	3.60509	40.2513	5.07591
84245	MRI1	0.52233	0.140136	1.26824	0.342825	12.5779	2.65585	16.585	5.13603			10892	MALT1	0.027592	0.0428022	1.59309	0.671831	23.1766	7.85397	36.4195	4.06863			4643	MYO1E	0.997948	0.139421	1.22898	0.297457	28.636	6.59166	35.148	5.6397
100506314	GPRC5D-AS1	0.364882	0.0806207	1.26821	0.342788	0.781181	0.138008	1.26545	0.270906			54778	RNF111	0.0453731	0.0665693	1.59305	0.671787	35.2578	10.201	56.768	16.9969			57761	TRIB3	0.997948	0.174427	1.22876	0.297205	220.36	65.6269	265.04	42.1245
3880	KRT19	0.460748	0.113265	1.26727	0.341725	180.151	41.1589	226.526	34.2157			100505702	LINC01094	0.0203022	0.0356275	1.5925	0.671291	3.60233	1.00801	6.30924	1.42166			8643	PTCH2	0.997948	0.143242	1.22851	0.296915	1.06568	0.409791	1.53554	0.454622
602	BCL3	0.536595	0.146046	1.26682	0.341212	17.6208	6.41638	21.5702	1.69899			10184	LHFPL2	0.0113914	0.01875	1.59224	0.671062	51.9841	8.45834	82.8816	7.06186			54805	CNNM2	0.997948	0.158477	1.22801	0.296317	8.61075	2.75505	10.5801	1.61679
29967	LRP12	0.404618	0.0921695	1.2668	0.341189	45.9975	3.63819	58.9893	10.0259			7184	HSP90B1	0.0402896	0.0613129	1.59216	0.670987	1900.8	571.386	3022.77	832.712			8473	OGT	0.997948	0.149537	1.22797	0.296278	641.748	165.094	769.624	34.9049
57728	WDR19	0.435397	0.105714	1.26657	0.340932	50.0512	8.8484	63.6762	10.6931			905	CCNT2	0.0115025	0.0218233	1.59194	0.670785	48.2059	9.90823	76.4072	4.0206			441263	DTX2P1-UPK3BP1-PMS2P11	0.997948	0.0850902	1.22797	0.296276	3.93111	0.612363	5.02656	0.261276
400954	EML6	0.400666	0.0913814	1.26623	0.340542	10.9777	1.85708	14.0988	1.46881			677839	SNORA71C	0.0728946	0.0918575	1.59174	0.670601	1.30174	1.03706	2.55781	1.07778			100132247	NPIPB5	0.997948	0.168521	1.2279	0.296189	227.158	63.6495	271.741	25.9789
3397	ID1	0.323816	0.0690475	1.26616	0.340455	1.33865	0.178528	1.95725	0.128326			91746	YTHDC1	0.0141538	0.0264955	1.59161	0.670483	117.263	24.6409	185.513	21.7055			10975	UQCR11	0.997948	0.108017	1.22765	0.295901	67.6848	11.3615	82.6935	6.48851
4569	TRNM	0.340526	0.0728546	1.26606	0.340342	1.14777	0.221586	1.70956	0.0172524			100093630	SNHG8	0.0197433	0.0343697	1.59121	0.670124	50.5928	14.4013	79.3322	6.83899			3097	HIVEP2	0.997948	0.192015	1.22765	0.295897	110.702	33.9717	132.942	25.0652
80350	LPAL2	0.405257	0.0930577	1.266	0.340277	3.32604	0.649705	4.46047	0.608168			8814	CDKL1	0.00666667	0.0100663	1.59099	0.669923	5.00155	0.494382	8.53336	0.459157			145553	MDP1	0.997948	0.101393	1.22749	0.295716	2.42008	0.396156	3.20099	0.540365
10226	PLIN3	0.37682	0.0831413	1.26553	0.339736	147.243	22.3211	185.278	3.13891			148867	SLC30A7	0.0321616	0.0494095	1.59077	0.669728	83.1031	29.6466	128.243	14.7721			64780	MICAL1	0.997948	0.144324	1.22743	0.295639	46.0009	6.04496	57.5013	14.4232
55734	ZFP64	0.53445	0.145558	1.2655	0.339709	10.1338	4.0232	12.6556	2.27299			10018	BCL2L11	0.0816282	0.101582	1.59019	0.669197	14.1907	5.01482	24.2767	12.1454			2995	GYPC	0.997948	0.127426	1.22739	0.295596	2.7247	0.768852	3.50772	0.310839
729614	FLJ37453	0.342574	0.0735967	1.26515	0.339314	0.897912	0.164279	1.39806	0.140034			100499177	THAP9-AS1	0.0266027	0.0403358	1.58995	0.668984	46.967	10.9342	75.1699	16.2488			84706	GPT2	0.997948	0.142947	1.22712	0.295274	84.6487	20.4318	101.979	5.38454
473	RERE	0.448459	0.108755	1.26514	0.339295	64.8456	13.4628	81.3964	9.28416			54482	TRMT13	0.0195293	0.0334528	1.58967	0.668724	16.7876	3.61755	27.0884	4.53577			1652	DDT	0.997948	0.0579934	1.22681	0.294917	13.8543	0.666494	17.2215	0.74699
8848	TSC22D1	0.449136	0.10893	1.26502	0.339159	1391.25	357.804	1724.16	45.4995			25948	KBTBD2	0.02058	0.0367103	1.58891	0.668041	52.7548	15.6734	82.369	6.68326			3105	HLA-A	0.997948	0.0928543	1.22676	0.294849	900.944	115.587	1100.84	76.1405
1371	CPOX	0.452166	0.110601	1.26479	0.338899	25.9403	3.89086	33.371	7.52343			55167	MSL2	0.0376091	0.056873	1.58862	0.667778	32.4047	11.7959	50.4468	8.55606			57661	PHRF1	0.997948	0.0744697	1.22672	0.294811	42.6199	4.4213	52.327	0.897596
91010	FMNL3	0.355188	0.0778367	1.26471	0.338812	40.4225	0.919164	51.6224	6.07288			7190	HSP90B2P	0.0455748	0.0672363	1.58862	0.66777	78.1191	27.9216	122.616	31.2604			222255	ATXN7L1	0.997948	0.0690869	1.22647	0.294518	15.0733	1.15769	18.698	1.05652
1942	EFNA1	0.355188	0.0779126	1.26459	0.338672	2.16852	0.216115	3.01449	0.409288			6248	RSC1A1	0.0471563	0.0699586	1.58833	0.66751	8.14598	3.23336	13.0916	3.18402			9111	NMI	0.997948	0.0889983	1.22619	0.294184	17.2492	0.751837	21.4973	2.98073
492311	IGIP	0.560984	0.156723	1.26443	0.338482	11.4441	4.55576	14.4338	3.99499			4335	MNT	0.038262	0.0590815	1.58813	0.667333	57.1417	19.4797	90.0912	23.0899			2979	GUCA1B	0.997948	0.202988	1.22586	0.29379	3.1985	1.39682	3.97242	0.741176
162968	ZNF497	0.466697	0.116052	1.26433	0.338377	0.513974	0.216803	0.935791	0.42751			5584	PRKCI	0.00666667	0.0111837	1.58811	0.667309	60.1232	6.54513	95.7344	2.6685			100132288	TEKT4P2	0.997948	0.101778	1.22574	0.293655	0.829722	0.190775	1.24807	0.289774
56965	PARP6	0.377495	0.0835124	1.26422	0.338246	73.3228	9.72638	92.5927	6.41619			84081	NSRP1	0.0132188	0.0247078	1.58783	0.66706	57.3697	11.7501	90.5907	6.74766			163033	ZNF579	0.997948	0.177112	1.2257	0.293607	6.15821	1.93608	7.60314	1.32482
729262	NUTM2B	0.364603	0.0798777	1.26418	0.338207	5.58864	0.787373	7.29932	0.457261			10210	TOPORS	0.0195293	0.0312137	1.58693	0.666236	52.022	9.39913	83.0916	14.8267			5307	PITX1	0.997948	0.198508	1.22554	0.293418	27.99	9.71253	33.1835	3.73298
283050	ZMIZ1-AS1	0.460784	0.113334	1.26392	0.337907	23.1386	5.99803	29.0113	2.95528			6913	TBX15	0.106039	0.114951	1.58681	0.666134	3.46438	2.49688	5.71058	2.25046			50649	ARHGEF4	0.997948	0.0724258	1.22544	0.293295	3.77195	0.178496	4.86056	0.529074
54682	MANSC1	0.429148	0.102486	1.26372	0.337672	1.57131	0.570317	2.19881	0.089402			284325	C19orf54	0.015412	0.0281222	1.58623	0.665602	39.443	9.74942	62.0398	3.06577			143662	MUC15	0.997948	0.106285	1.22531	0.293143	2.19976	0.255263	2.94415	0.596351
80273	GRPEL1	0.425532	0.101629	1.26346	0.33738	50.4582	8.84137	63.8189	8.99936			55636	CHD7	0.0557368	0.0753924	1.58576	0.665174	27.2673	1.85063	47.328	24.407			57048	PLSCR3	0.997948	0.0808979	1.22527	0.293103	1.04468	0.204064	1.4993	0.14025
10608	MXD4	0.485823	0.126735	1.26345	0.337367	25.2365	6.52893	31.6641	5.20292			7046	TGFBR1	0.0115025	0.0217683	1.58567	0.665089	63.6709	11.0747	100.959	10.6768			6095	RORA	0.997948	0.106254	1.22527	0.293096	26.0687	2.61426	32.3085	4.77537
10634	GAS2L1	0.496483	0.130729	1.2631	0.336974	12.4049	3.7419	15.5821	2.34792			9848	MFAP3L	0.0453731	0.0664522	1.58566	0.665086	9.50856	4.42206	14.7119	0.954945			23604	DAPK2	0.997948	0.126735	1.22525	0.293081	1.87249	0.614384	2.46848	0.187525
143570	XRRA1	0.414955	0.0970318	1.26309	0.336957	24.2656	3.72307	30.8715	4.03815			96459	FNIP1	0.0332731	0.0516816	1.5853	0.664755	90.2094	32.6568	138.833	18.1429			3303	HSPA1A	0.997948	0.292976	1.22525	0.293075	60.1313	21.8621	76.3779	37.013
23221	RHOBTB2	0.523477	0.142081	1.26305	0.33691	9.02421	3.0239	11.4435	2.51046			157574	FBXO16	0.0146789	0.027176	1.5852	0.664664	0.880801	0.423676	1.93261	0.108903			4803	NGF	0.997948	0.133767	1.22502	0.292803	6.98116	0.85647	8.87813	1.95899
57088	PLSCR4	0.431637	0.103929	1.26297	0.336821	1.97925	0.415156	2.77089	0.601708			8870	IER3	0.053363	0.0733672	1.58515	0.664619	904.257	368.415	1373.72	279.075			6483	ST3GAL2	0.997948	0.129493	1.22501	0.292794	31.244	6.57428	37.9724	2.85073
80854	SETD7	0.519108	0.138107	1.26293	0.336776	267.407	88.9712	328.437	45.8034			64979	MRPL36	0.0298329	0.0456	1.58502	0.664504	16.449	3.50075	26.9761	7.59974			8609	KLF7	0.997948	0.110717	1.22498	0.292759	34.9266	5.94754	42.6424	2.91961
54414	SIAE	0.365444	0.0808028	1.26282	0.336648	20.4661	2.65487	25.9773	0.826025			10365	KLF2	0.0294474	0.0449488	1.5847	0.664207	5.36383	1.74937	8.97606	1.99971			6515	SLC2A3	0.997948	0.229628	1.22488	0.292644	64.6566	24.7621	74.9798	6.20916
5737	PTGFR	0.507463	0.135245	1.2627	0.336512	1.15327	0.742571	1.62994	0.254996			57104	PNPLA2	0.0562162	0.0761007	1.58402	0.663591	113.03	43.0611	177.917	58.6749			6804	STX1A	0.997948	0.109218	1.22475	0.292488	104.651	9.18069	129.192	21.1811
10344	CCL26	0.422108	0.10016	1.26267	0.336477	0.904564	0.219626	1.41763	0.400784			93166	PRDM6	0.0578294	0.0784618	1.58402	0.663587	3.10301	1.60961	5.30974	1.56193			26873	OPLAH	0.997948	0.201718	1.22463	0.292341	4.80134	2.05757	5.91181	1.25689
3708	ITPR1	0.457197	0.112012	1.26243	0.3362	48.8406	10.5322	61.3227	8.09664			338699	ANKRD42	0.0346903	0.0529659	1.58378	0.663376	19.0339	6.37032	30.2206	6.70627			11018	TMED1	0.997948	0.103776	1.22429	0.291948	19.1204	3.36549	23.4039	0.360685
57146	TMEM159	0.437196	0.106975	1.26228	0.336027	56.3614	11.3167	70.9533	9.79495			79791	FBXO31	0.0387973	0.0595116	1.58363	0.663233	22.4172	8.30019	35.0029	6.90782			85364	ZCCHC3	0.997948	0.141974	1.22422	0.291868	27.9575	6.73193	33.7499	0.817114
143879	KBTBD3	0.431637	0.10383	1.26205	0.335766	3.33503	0.811114	4.43593	0.64783			54454	ATAD2B	0.0115025	0.0198575	1.58362	0.663226	8.94196	0.0843745	14.9124	2.85169			84561	SLC12A8	0.997948	0.101178	1.22419	0.291833	1.2592	0.125321	1.78469	0.433908
57722	IGDCC4	0.363751	0.0796388	1.26195	0.335659	58.482	5.6338	73.9969	5.86002			84924	ZNF566	0.0619856	0.0813404	1.58308	0.662734	8.02728	3.65013	13.0356	4.21129			8535	CBX4	0.997948	0.283762	1.22409	0.291715	31.8096	14.713	36.1172	5.98888
101060376	TBC1D3L	0.522134	0.139325	1.26177	0.335449	2.54185	1.07566	3.40574	0.933603			2959	GTF2B	0.0195293	0.0338716	1.58301	0.662672	39.325	10.8173	61.5568	4.83881			51523	CXXC5	0.997948	0.196972	1.22387	0.291445	2.49067	0.351785	3.45604	1.7258
79685	SAP30L	0.578201	0.164113	1.26164	0.335299	21.0353	8.55384	26.0746	6.90099			8879	SGPL1	0.0360735	0.0544106	1.58293	0.662599	116.694	45.2233	177.621	17.492			102465454	MIR6758	0.997948	0.125843	1.22369	0.291237	0.725465	0.206825	1.12295	0.371958
7732	RNF112	0.505868	0.134113	1.26161	0.335261	2.00914	0.80629	2.76704	0.788179			441250	TYW1B	0.0376091	0.0568578	1.58275	0.662435	3.84235	1.00122	6.82612	2.41641			54436	SH3TC1	0.997948	0.163149	1.22336	0.290844	1.20079	0.440158	1.69329	0.584376
579	NKX3-2	0.58282	0.166287	1.2614	0.335027	1.07374	0.796522	1.48885	0.330179			28512	NKIRAS1	0.0358012	0.053854	1.5825	0.662208	15.2476	2.76114	25.402	8.53727			11047	ADRM1	0.997948	0.139833	1.22335	0.290833	139.843	31.2142	169.072	17.8867
57659	ZBTB4	0.465374	0.114672	1.26138	0.335	91.1907	22.8278	113.383	10.9929			84272	YIPF4	0.0399106	0.0606954	1.58236	0.662081	31.6054	12.1744	49.017	9.23153			57146	TMEM159	0.997948	0.182403	1.22322	0.290689	61.0643	19.2387	72.236	1.55006
3643	INSR	0.485106	0.125965	1.26131	0.334925	24.7339	5.62818	31.3783	6.26531			389741	GLIDR	0.0450045	0.066192	1.58216	0.661891	11.6099	5.27308	17.9298	2.13732			11158	RABL2B	0.997948	0.141311	1.22309	0.290526	14.9216	3.49533	18.1679	1.46731
90649	ZNF486	0.425823	0.101866	1.26091	0.334471	1.11573	0.232213	1.68406	0.476841			3598	IL13RA2	0.0399106	0.0603919	1.58102	0.660859	96.8807	39.2442	147.092	19.2183			27433	TOR2A	0.997948	0.0920599	1.22302	0.290443	4.73013	0.634426	5.99422	0.561779
284565	NBPF15	0.430862	0.103379	1.26087	0.33442	62.133	8.81449	78.6771	11.7855			9858	PPP1R26	0.038262	0.0593992	1.58091	0.660756	13.6902	4.79235	21.8765	5.44701			1762	DMWD	0.997948	0.143295	1.22267	0.290035	36.4317	8.55341	43.9987	3.26371
64761	PARP12	0.503067	0.132157	1.26085	0.334398	41.8065	12.8816	51.765	7.11446			200958	MUC20	0.0399106	0.0605553	1.58058	0.660452	0.640826	0.483031	1.57839	0.708002			84419	C15orf48	0.997948	0.20958	1.22267	0.290034	76.5	25.6106	90.6072	14.484
25854	FAM149A	0.469019	0.117634	1.26053	0.334029	1.25896	0.226065	1.89393	0.692543			100507459	NRSN2-AS1	0.034347	0.0525155	1.58013	0.660046	4.98451	2.25854	8.06894	0.661464			79147	FKRP	0.997948	0.152504	1.22244	0.289761	35.1759	8.70796	42.3465	3.08816
55080	TAPBPL	0.406469	0.0937359	1.26045	0.333941	4.98195	0.83618	6.5196	0.764006			728673	LOC728673	0.030315	0.0463563	1.57989	0.659821	7.54594	2.92627	12.039	0.851767			84316	NAA38	0.997948	0.0877838	1.22235	0.289661	22.335	0.650987	27.666	3.6705
130612	TMEM198	0.406114	0.0933329	1.26022	0.333675	1.54671	0.276709	2.21329	0.393938			25980	AAR2	0.0290389	0.0439415	1.57926	0.659253	40.6826	8.93127	65.0723	14.7193			64319	FBRS	0.997948	0.144765	1.22229	0.28959	87.7224	20.5618	105.41	5.18909
220992	ZNF485	0.52233	0.140007	1.26018	0.33363	4.37213	1.4523	5.65116	1.19241			54149	C21orf91	0.0498873	0.0717773	1.57844	0.658496	16.8149	7.43976	25.9172	5.1665			100289230	LOC100289230	0.997948	0.142691	1.22221	0.289497	0.958947	0.2478	1.42089	0.551095
261734	NPHP4	0.425532	0.10172	1.25997	0.333393	13.2938	2.16589	16.9658	2.3667			2295	FOXF2	0.0272225	0.0415944	1.57814	0.658229	6.72415	1.80007	11.1614	2.61321			54785	BORCS6	0.997948	0.141077	1.22202	0.289269	4.48347	0.825853	5.72901	1.31263
5699	PSMB10	0.401662	0.0916726	1.25963	0.333	14.3535	2.11123	18.2707	1.66453			56985	ADPRM	0.0455748	0.0678463	1.57737	0.657521	10.4895	4.90979	16.2678	2.59171			91523	PCED1B	0.997948	0.149719	1.2219	0.289121	4.17916	0.531756	5.42594	1.50064
51804	SIX4	0.671625	0.210406	1.25954	0.332895	34.6702	20.32	40.8932	12.5437			3267	AGFG1	0.0195293	0.0329412	1.57727	0.657425	92.5952	22.7167	144.426	14.6268			81669	CCNL2	0.997948	0.128509	1.22163	0.288809	108.699	20.1009	131.979	14.0362
27232	GNMT	0.599738	0.175563	1.25934	0.332669	8.68374	3.96707	10.863	2.96297			64318	NOC3L	0.0476055	0.0702452	1.57711	0.657282	36.5324	8.12227	60.0029	23.3091			25981	DNAH1	0.997948	0.114829	1.22163	0.288806	6.25346	1.08271	7.82376	0.940091
58480	RHOU	0.524215	0.142484	1.25911	0.3324	1.39029	0.717472	1.93717	0.447065			57642	COL20A1	0.0846941	0.103269	1.57677	0.656971	0.741603	0.973049	1.55728	0.62971			445	ASS1	0.997948	0.389455	1.22152	0.28868	8.55325	4.8376	10.2722	4.97926
401207	C5orf63	0.486509	0.12724	1.25905	0.332333	5.15894	1.58418	6.58255	0.678952			8900	CCNA1	0.027592	0.0420903	1.57628	0.656526	1.50096	0.651403	2.8634	0.473353			65993	MRPS34	0.997948	0.0748851	1.22148	0.288632	21.6696	0.347879	26.7655	2.55019
100532724	NPHP3-ACAD11	0.414955	0.0974035	1.25873	0.331965	0.800475	0.207101	1.27068	0.32347			7037	TFRC	0.0297189	0.0451491	1.57554	0.655846	396.881	30.4242	644.519	193.827			80206	FHOD3	0.997948	0.136548	1.221	0.288064	23.6829	5.23674	28.8269	3.31555
7675	ZNF121	0.601494	0.177033	1.25868	0.331908	28.4901	11.2849	35.5811	10.223			26061	HACL1	0.0141538	0.026332	1.57536	0.655683	14.9873	2.71219	24.1065	3.29918			727866	FAM156B	0.997948	0.0975981	1.22091	0.287962	58.0061	6.88707	70.8795	5.95392
55290	BRF2	0.567549	0.159093	1.25861	0.331831	5.79039	2.72786	7.21562	1.41911			503639	DUXAP10	0.03497	0.0532114	1.57517	0.655511	4.60259	1.65122	7.58179	1.12744			26575	RGS17	0.997948	0.132011	1.22039	0.287344	4.18942	0.895323	5.31713	0.890811
123263	MTFMT	0.363751	0.0796163	1.25856	0.331778	3.89431	0.289389	5.17044	0.578682			2113	ETS1	0.027592	0.0426926	1.57496	0.655313	614.163	188.825	943.213	93.9963			10103	TSPAN1	0.997948	0.216927	1.22035	0.287298	5.09062	1.86789	6.4265	2.20693
64784	CRTC3	0.393423	0.0864125	1.25808	0.331225	20.1493	2.39304	25.555	2.15456			79896	THNSL1	0.0148987	0.0278268	1.57486	0.655224	14.9465	2.07736	24.2554	4.69514			9737	GPRASP1	0.997948	0.0970386	1.22026	0.287188	3.17046	0.525971	4.0671	0.298243
23031	MAST3	0.59428	0.17245	1.25806	0.331201	7.56041	3.82443	9.22868	1.68481			8886	DDX18	0.0134961	0.0249832	1.57474	0.655115	81.9307	8.62143	130.462	22.3795			7071	KLF10	0.997948	0.183363	1.21989	0.286746	133.44	36.786	159.231	20.7391
4303	FOXO4	0.425532	0.101346	1.25796	0.331088	13.6963	1.63892	17.5657	2.87664			56900	TMEM167B	0.0211397	0.0374625	1.57468	0.655058	55.7769	16.1685	86.2283	4.52747			2335	FN1	0.997948	0.089388	1.21973	0.286559	1172.59	73.5339	1433.8	147.334
1809	DPYSL3	0.400224	0.0903341	1.25774	0.330837	7.71433	1.02608	9.93745	0.996495			1051	CEBPB	0.0532924	0.0731079	1.57306	0.653573	70.5399	30.6303	104.684	4.6821			221749	PXDC1	0.997948	0.213053	1.21969	0.286518	38.5658	13.3891	45.1843	3.51099
5292	PIM1	0.407746	0.0947798	1.25766	0.330739	26.9926	4.25086	34.0193	2.73468			55196	RESF1	0.0275657	0.0419344	1.57245	0.653017	66.8256	20.4363	102.807	7.80298			22861	NLRP1	0.997948	0.168119	1.21964	0.286458	60.8437	16.5872	72.4031	1.56512
256987	SERINC5	0.515987	0.137041	1.25719	0.330203	24.0819	7.06107	30.0554	5.41273			5954	RCN1	0.0258093	0.0399644	1.57204	0.652636	290.818	88.2097	444.983	11.7263			4070	TACSTD2	0.997948	0.0662987	1.2196	0.286414	24.7761	1.2586	30.4325	1.41031
3425	IDUA	0.468182	0.117092	1.25713	0.330131	15.7172	2.40139	20.1645	4.5082			5016	OVGP1	0.0587002	0.0794365	1.57193	0.652539	2.92229	1.13095	5.29648	2.29733			100170841	EPOP	0.997948	0.173286	1.21955	0.286347	8.22386	2.38833	10.0394	1.46113
124491	TMEM170A	0.530916	0.144868	1.25697	0.329949	35.0375	11.8839	43.1645	7.17256			83480	PUS3	0.0304569	0.0466767	1.57191	0.652519	12.6861	2.14521	20.9449	6.41473			23152	CIC	0.997948	0.0897585	1.21946	0.286238	71.5006	7.78129	87.1701	5.15957
91107	TRIM47	0.430862	0.103424	1.25687	0.32983	7.84353	1.49177	10.0379	1.05806			64219	PJA1	0.0246696	0.0396463	1.57159	0.652228	15.6675	2.59332	25.5097	6.42141			7474	WNT5A	0.997948	0.167523	1.21929	0.286043	46.3757	11.3102	55.9083	7.62376
5900	RALGDS	0.435397	0.10592	1.25686	0.329821	37.345	7.21926	46.8343	4.94094			2963	GTF2F2	0.0113914	0.0174476	1.57145	0.652098	34.2358	5.31756	53.9857	1.48513			242	ALOX12B	0.997948	0.123514	1.21918	0.285906	1.01044	0.216242	1.4652	0.414172
23096	IQSEC2	0.355188	0.0780425	1.25681	0.329767	74.7423	4.31608	94.2943	7.57631			1960	EGR3	0.0768343	0.0950465	1.57119	0.651861	0.741084	0.615373	1.77602	1.01428			5339	PLEC	0.997948	0.167122	1.21912	0.285845	1046.64	268.875	1249.26	119.213
57533	TBC1D14	0.478184	0.121217	1.25679	0.329743	54.6049	10.9057	68.7945	12.3535			8611	PLPP1	0.0195293	0.0342005	1.57092	0.651611	18.7718	5.04904	29.4746	2.07482			25900	IFFO1	0.997948	0.0819267	1.21881	0.285468	1.34188	0.0753308	1.86223	0.271925
130733	TMEM178A	0.420146	0.0988393	1.25678	0.329736	1.9444	0.349468	2.707	0.524862			57690	TNRC6C	0.0121294	0.0232547	1.57086	0.651551	18.9899	3.67756	30.1183	2.18922			4791	NFKB2	0.997948	0.117023	1.21872	0.285368	158.254	23.6816	192.392	20.2835
26119	LDLRAP1	0.555072	0.153725	1.2567	0.329645	18.1172	6.59145	22.3914	4.45779			79954	NOL10	0.0195293	0.0317099	1.57047	0.651198	36.7178	6.29116	58.3358	10.3768			220213	OTUD1	0.997948	0.233532	1.21866	0.285298	18.0953	6.21545	21.7229	5.17467
55112	WDR60	0.391637	0.0861535	1.25666	0.329591	35.8568	4.29891	45.1774	2.95305			81502	HM13	0.0358012	0.0542015	1.57035	0.651089	251.672	76.8462	390.284	80.2039			644794	LINC02604	0.997948	0.185827	1.21826	0.28482	9.02618	2.62325	11.002	1.93335
6734	SRPRA	0.518327	0.137875	1.25646	0.329369	352.772	122.422	427.65	11.1081			220213	OTUD1	0.0380859	0.0586656	1.57018	0.65093	20.8763	7.79369	32.2085	4.65213			57512	GPR158	0.997948	0.102473	1.21821	0.284758	11.9199	1.66984	14.6756	1.09604
1287	COL4A5	0.48719	0.127447	1.2562	0.329062	9.13332	2.63115	11.4134	0.361978			133383	SETD9	0.0312738	0.047934	1.56999	0.650756	2.3816	0.820154	4.28698	1.08245			84858	ZNF503	0.997948	0.211282	1.21819	0.284739	1.84198	0.893496	2.40589	0.754849
63893	UBE2O	0.457116	0.111859	1.25616	0.329022	62.7264	15.1811	77.6775	2.55223			23011	RAB21	0.0134961	0.0250432	1.56978	0.650558	50.1456	9.59953	78.5283	6.01391			79144	PPDPF	0.997948	0.129953	1.21814	0.28468	34.9982	5.73127	42.8062	6.50644
54504	CPVL	0.496483	0.130244	1.25573	0.328525	10.4775	2.66907	13.2313	2.06291			65981	CAPRIN2	0.053363	0.0733523	1.56974	0.650529	76.3887	34.4897	114.281	17.0689			22941	SHANK2	0.997948	0.176548	1.21792	0.28442	25.3803	6.3793	30.7061	4.92881
94241	TP53INP1	0.481959	0.124447	1.2557	0.328495	20.3717	3.73538	25.8867	5.09524			8798	DYRK4	0.0115025	0.0196363	1.56966	0.650449	10.4249	1.77946	16.8142	1.06275			55850	USE1	0.997948	0.104325	1.21784	0.284323	9.52867	0.948523	11.8498	1.59871
55857	KIZ	0.367611	0.0814626	1.25567	0.328452	14.2525	0.82002	18.1895	1.765			96764	TGS1	0.0113914	0.0179612	1.56913	0.649966	23.61	3.01104	37.538	3.4589			83719	YPEL3	0.997948	0.162528	1.21765	0.284099	9.49193	2.29372	11.7129	2.15279
125058	TBC1D16	0.485106	0.126078	1.25552	0.32828	48.4328	12.8119	59.8317	5.3964			23429	RYBP	0.0187949	0.030565	1.5686	0.649474	58.0891	11.0364	91.1988	12.4746			79990	PLEKHH3	0.997948	0.207263	1.21761	0.284054	7.00478	1.73205	8.88017	3.10532
55240	STEAP3	0.496056	0.130116	1.25538	0.328123	79.5278	15.5898	100.317	22.162			3097	HIVEP2	0.0562162	0.0759637	1.5683	0.649202	103.685	42.5021	156.128	27.9652			23030	KDM4B	0.997948	0.115544	1.2176	0.284041	58.9242	8.70164	71.6718	7.22479
4601	MXI1	0.505868	0.133719	1.2551	0.327806	61.0582	12.4894	77.2718	17.74			51330	TNFRSF12A	0.0306558	0.0469735	1.56817	0.649084	143.717	43.4319	221.483	34.5542			54553	MIR4453HG	0.997948	0.137056	1.21756	0.283987	3.40901	0.644821	4.37388	0.8759
285429	DCAF4L1	0.652414	0.201252	1.25444	0.327041	2.49865	1.85726	3.09748	0.934437			80144	FRAS1	0.0325055	0.051015	1.56774	0.648682	58.5567	17.2027	90.8886	16.1206			79008	SLX1B	0.997948	0.0847543	1.21749	0.283915	0.661236	0.148985	1.01889	0.109195
54328	GPR173	0.413113	0.0960694	1.25436	0.326956	11.0435	1.81162	14.0224	1.04043			141	ADPRH	0.0450045	0.0660991	1.56744	0.648414	1.38186	1.04385	2.52415	0.104523			84141	EVA1A	0.997948	0.127742	1.21719	0.283553	10.8559	2.28449	13.2878	1.10902
23062	GGA2	0.396973	0.0874731	1.25427	0.326845	54.5317	7.15101	68.2991	1.81513			9685	CLINT1	0.0168801	0.028797	1.5672	0.648192	185.204	41.7776	286.132	5.84721			124997	WDR81	0.997948	0.24719	1.21713	0.283487	34.3203	13.2301	39.937	6.38517
4055	LTBR	0.439379	0.107375	1.25422	0.326788	90.5421	16.9649	112.878	10.5526			93474	ZNF670	0.0178174	0.0303586	1.567	0.648006	7.0813	0.459855	11.8563	2.77507			374899	ZNF829	0.997948	0.182387	1.21682	0.28312	1.89901	0.17319	2.64512	1.21435
285755	PPIL6	0.480952	0.123521	1.25417	0.32673	1.32519	0.567327	1.87379	0.326255			1959	EGR2	0.0777345	0.0958397	1.56685	0.647866	1.92221	1.22338	3.4634	1.31158			10534	ZNRD2	0.997948	0.162278	1.21667	0.282937	12.2575	2.8193	14.9906	2.45249
200150	PLD5	0.435397	0.106484	1.254	0.326533	12.6326	2.56187	15.9076	0.967775			254048	UBN2	0.0414201	0.0624644	1.56651	0.647555	46.2914	14.8272	71.7634	15.8247			55315	SLC29A3	0.997948	0.171218	1.21657	0.28282	5.59477	1.56844	6.91095	1.1035
1952	CELSR2	0.430151	0.103039	1.25395	0.326485	2.75783	0.250306	3.75166	0.790801			3998	LMAN1	0.0325055	0.0509623	1.56642	0.647468	194.837	62.2184	298.396	43.0063			124930	ANKRD13B	0.997948	0.174203	1.21625	0.282435	10.3427	2.7301	12.7157	2.63138
63971	KIF13A	0.380723	0.0840313	1.25361	0.326088	71.5255	4.89938	90.0245	8.21401			26519	TIMM10	0.0195293	0.0337718	1.5664	0.647451	17.4248	0.97596	28.4057	7.21658			23559	WBP1	0.997948	0.123952	1.21615	0.282317	1.91488	0.353771	2.55415	0.5306
9180	OSMR	0.364882	0.0804604	1.25348	0.325939	282.556	5.08452	355.485	34.3648			84706	GPT2	0.0416025	0.0635686	1.5661	0.647177	74.5392	29.2248	111.576	5.41942			7035	TFPI	0.997948	0.0992071	1.21594	0.28207	203.993	4.5813	249.673	32.3782
6400	SEL1L	0.53076	0.144456	1.25315	0.325562	352.071	120.508	427.16	39.3437			137492	VPS37A	0.023587	0.0390912	1.56527	0.646411	40.1418	10.3042	62.0388	4.31047			133522	PPARGC1B	0.997948	0.22669	1.21585	0.281965	6.55584	0.61938	8.64275	3.56152
9653	HS2ST1	0.48267	0.12509	1.25296	0.325342	51.8721	13.0475	64.1792	6.89732			84614	ZBTB37	0.028665	0.0438128	1.56524	0.646384	8.02535	2.51021	12.8036	1.35453			205	AK4	0.997948	0.185294	1.21582	0.281932	72.9433	24.1258	86.1811	7.40265
100499467	LINC00673	0.596636	0.173646	1.25262	0.324944	6.72026	3.16775	8.14153	0.802382			83443	SF3B5	0.0393802	0.0598018	1.56523	0.646377	52.1709	13.2275	82.8532	23.0032			6737	TRIM21	0.997948	0.117054	1.21575	0.281845	23.536	2.94911	28.8549	3.73043
102724814	LOC102724814	0.507463	0.135039	1.25261	0.324932	19.9313	3.90847	25.3973	5.78635			6996	TDG	0.0132188	0.024832	1.56507	0.646228	42.6014	8.19948	66.577	4.51988			375260	WASH2P	0.997948	0.0763512	1.21562	0.281692	14.8963	0.494244	18.3539	1.4717
81502	HM13	0.466697	0.116197	1.2526	0.324922	266.834	63.4538	328.724	12.3826			401588	ZNF674-AS1	0.0115025	0.020722	1.56502	0.646183	3.22167	0.6818	5.55727	0.346114			5342	PLGLB2	0.997948	0.129114	1.21553	0.281589	1.75696	0.167521	2.3881	0.657561
5867	RAB4A	0.48719	0.127661	1.25245	0.324759	16.3759	4.43456	20.3199	1.58371			100506385	LINC01426	0.0321616	0.0497293	1.56472	0.645904	2.28215	1.09829	3.98009	0.498132			8996	NOL3	0.997948	0.0956546	1.21504	0.281004	23.8555	2.91246	29.064	0.884803
7884	SLBP	0.501027	0.131859	1.25231	0.324588	29.5704	6.45434	37.2449	7.22647			10602	CDC42EP3	0.0358012	0.0540252	1.5639	0.645151	293.785	107.266	442.597	32.5764			101927780	LINC01303	0.997948	0.129654	1.21502	0.280976	2.02288	0.242957	2.7064	0.700456
57534	MIB1	0.422108	0.0993268	1.25229	0.324564	62.4324	7.25404	78.4822	9.94729			440672	NUDT4B	0.023587	0.0388884	1.56324	0.644543	37.7844	10.5935	58.2991	4.10717			27128	CYTH4	0.997948	0.169801	1.21501	0.280969	7.60989	2.08651	9.27646	1.14455
55667	DENND4C	0.465374	0.11459	1.2522	0.32446	48.3499	9.1117	60.5139	8.35345			3190	HNRNPK	0.0195293	0.0321206	1.5629	0.644226	773.472	189.042	1187.55	40.0739			8549	LGR5	0.997948	0.292246	1.21494	0.28089	2.11002	1.54511	2.6139	1.0197
100505894	TMEM161B-AS1	0.440407	0.107627	1.25202	0.324253	2.53672	0.475956	3.43098	0.649832			55122	AKIRIN2	0.0269097	0.0404201	1.56249	0.64385	46.3874	11.1998	72.3956	11.5307			9907	AP5Z1	0.997948	0.212674	1.21477	0.280682	23.1483	8.54536	27.1372	2.23069
3096	HIVEP1	0.608065	0.178684	1.25187	0.324082	73.9657	31.0269	89.1155	17.5466			2074	ERCC6	0.0340502	0.0521185	1.56246	0.643819	6.80523	2.46199	10.9233	1.81029			390	RND3	0.997948	0.206307	1.21465	0.280538	177.044	49.0457	214.327	49.8193
8436	CAVIN2	0.576147	0.162728	1.25174	0.32393	7.84742	1.97926	10.3007	3.67168			55696	RBM22	0.023587	0.0382042	1.56204	0.643432	68.0996	17.6736	104.987	10.1241			221393	ADGRF4	0.997948	0.152787	1.21425	0.280069	1.89236	0.515223	2.49904	0.5171
3656	IRAK2	0.432486	0.104091	1.25158	0.323754	93.3179	14.1367	116.517	11.9218			114818	KLHL29	0.0583113	0.0786974	1.56167	0.643088	51.6054	22.5801	77.9131	17.5203			3300	DNAJB2	0.997948	0.210842	1.21418	0.279977	46	15.3448	53.7506	1.80046
79137	RETREG2	0.466697	0.115771	1.25156	0.323732	87.4443	18.8428	108.486	10.6102			2512	FTL	0.0455748	0.0672139	1.56118	0.642633	2425.52	682.22	3791.45	1073.99			162514	TRPV3	0.997948	0.163375	1.21405	0.279826	0.965548	0.187109	1.43006	0.635198
10677	AVIL	0.680754	0.222539	1.25156	0.323724	3.38812	1.55205	4.69365	2.37323			25977	NECAP1	0.0195293	0.0337126	1.56113	0.642593	26.3119	4.42207	41.6869	7.3099			1847	DUSP5	0.997948	0.165204	1.21386	0.279601	466.022	75.9915	569.975	119.816
105369140	LOC105369140	0.48719	0.127861	1.25128	0.323405	2.27234	0.870649	3.01448	0.340724			58505	OSTC	0.0304569	0.0468496	1.56075	0.642241	131.51	40.3357	200.849	23.6471			11320	MGAT4A	0.997948	0.306072	1.21363	0.279333	4.08766	1.1533	5.57845	2.94271
54935	DUSP23	0.457197	0.112227	1.25126	0.323378	5.67042	1.02178	7.3493	1.28215			3052	HCCS	0.0115025	0.0219321	1.56072	0.642207	20.2287	2.71931	32.1137	4.01211			29888	STRN4	0.997948	0.122239	1.21345	0.279116	124.624	21.408	149.925	3.9241
83442	SH3BGRL3	0.422108	0.100343	1.2512	0.323318	343.534	41.6839	430.13	53.0509			56650	CLDND1	0.023587	0.0388174	1.5606	0.642097	164.561	42.6921	252.786	24.9727			65263	PYCR3	0.997948	0.113686	1.21342	0.279079	9.2561	1.07068	11.4638	1.48977
51174	TUBD1	0.536298	0.146	1.25113	0.323229	2.80287	0.410384	3.90352	1.61752			10469	TIMM44	0.0422018	0.0641095	1.56045	0.641958	63.1312	24.8412	95.303	14.1911			79819	WDR78	0.997948	0.247844	1.21327	0.278895	1.40381	0.919179	1.75495	0.199868
83891	SNX25	0.435397	0.106738	1.25109	0.323187	26.1256	4.57587	32.751	3.53479			57823	SLAMF7	0.0250219	0.0398364	1.56042	0.641937	41.4439	10.7291	63.9063	5.24858			101059953	NPIPA8	0.997948	0.153425	1.2132	0.278813	2.24235	0.397033	2.96668	0.769804
403341	ZBTB34	0.592184	0.171255	1.25092	0.322994	17.4087	6.74797	21.4333	4.88114			64895	PAPOLG	0.027592	0.0425245	1.56032	0.641842	16.8482	3.70918	26.7327	4.99172			400236	FOXN3-AS1	0.997948	0.124794	1.21312	0.278725	1.21627	0.379854	1.66606	0.171804
8717	TRADD	0.459117	0.11257	1.25047	0.322466	7.61374	0.421333	9.91835	2.33263			400451	FAM174B	0.0190424	0.0308998	1.55917	0.640776	6.90352	1.29957	11.3142	1.84268			140766	ADAMTS14	0.997948	0.20788	1.21311	0.27871	2.13236	0.265279	2.95365	1.44513
5465	PPARA	0.649128	0.197907	1.25028	0.322255	41.1763	19.1088	49.9516	15.5061			27342	RABGEF1	0.0195293	0.0343015	1.55852	0.640179	87.8695	19.5906	136.044	15.8171			149483	CCDC17	0.997948	0.132599	1.21294	0.278505	4.60836	0.864331	5.77846	0.783641
389524	GTF2IRD2B	0.406469	0.0945357	1.25028	0.322246	16.945	2.08388	21.3933	1.94075			84301	DDI2	0.0682434	0.0866686	1.55825	0.639929	9.82788	4.01844	15.5153	4.60774			4542	MYO1F	0.997948	0.131805	1.21293	0.278498	0.802348	0.199355	1.19694	0.356982
651302	ZNF192P1	0.384615	0.0846877	1.25018	0.32213	1.2704	0.190357	1.83458	0.159783			4092	SMAD7	0.0697562	0.0890766	1.55798	0.639674	8.36915	4.8646	12.479	1.11802			4578	TRNW	0.997948	0.148568	1.21276	0.278294	1.20505	0.438988	1.6552	0.343378
170954	PPP1R18	0.422108	0.0997404	1.24989	0.321801	344.969	52.9045	428.493	23.0036			51646	YPEL5	0.045169	0.0662306	1.55784	0.639546	82.349	33.6669	123.149	15.2056			57493	HEG1	0.997948	0.103023	1.21274	0.278271	133.081	9.8537	161.996	17.8815
54947	LPCAT2	0.401993	0.0917786	1.24989	0.321797	5.00618	0.45977	6.51941	0.775009			1802	DPH2	0.0306558	0.0473254	1.55776	0.639469	29.2723	3.91204	47.1779	13.6373			5069	PAPPA	0.997948	0.145885	1.21234	0.277795	57.0776	8.73859	69.5868	12.3668
80270	HSD3B7	0.417629	0.0981696	1.24977	0.321659	16.2273	2.00716	20.5105	2.17788			90317	ZNF616	0.068721	0.0874364	1.55765	0.639373	6.94341	2.28521	11.5287	4.7071			388403	YPEL2	0.997948	0.263072	1.21233	0.277787	13.8623	4.98148	16.6561	4.50738
5585	PKN1	0.381239	0.0841964	1.24972	0.321607	215.881	4.91946	270.84	25.849			114932	MRFAP1L1	0.0246696	0.0396905	1.55752	0.63925	34.7601	8.59195	54.0506	7.77009			10873	ME3	0.997948	0.1147	1.21232	0.277766	33.7939	3.60354	41.2432	5.0526
51341	ZBTB7A	0.52233	0.140182	1.24964	0.321507	96.7992	28.1487	118.41	12.7711			4690	NCK1	0.0321361	0.0489006	1.55736	0.639102	26.3537	5.3068	41.9304	10.1651			201176	ARHGAP27	0.997948	0.165707	1.21221	0.277634	35.8808	8.7834	42.8057	2.30197
220213	OTUD1	0.481466	0.124188	1.24913	0.320925	19.9917	3.41238	25.3118	4.83918			11196	SEC23IP	0.0121294	0.0242735	1.55715	0.638905	88.0019	14.6878	136.781	12.5232			283991	UBALD2	0.997948	0.235273	1.21207	0.277471	45.004	9.24713	56.3548	21.4217
80143	SIKE1	0.404618	0.0926034	1.24896	0.320722	38.9383	3.42078	48.9197	4.96242			9553	MRPL33	0.0115025	0.021107	1.55694	0.638715	28.9902	3.03212	45.7753	5.70116			3959	LGALS3BP	0.997948	0.0708594	1.21206	0.277463	464.693	21.2291	563.305	20.5159
84203	TXNDC2	0.548839	0.151501	1.24893	0.32069	0.703239	0.548222	1.06877	0.276117			6515	SLC2A3	0.0921746	0.108651	1.55683	0.638613	52.096	23.4253	75.7512	13.4406			51063	CALHM2	0.997948	0.133369	1.21194	0.277316	5.38098	0.844478	6.73524	1.04886
7088	TLE1	0.393423	0.0864349	1.24892	0.320682	81.1814	7.58855	101.461	5.75383			7019	TFAM	0.0195293	0.0316219	1.55669	0.638484	84.0572	12.6634	131.767	22.6689			143098	MPP7	0.997948	0.156679	1.21192	0.277295	3.0946	0.973962	3.86738	0.121402
9761	MLEC	0.480952	0.123673	1.24889	0.320652	332.804	82.171	408.617	27.7667			64282	TENT4B	0.0402896	0.0615382	1.55638	0.638193	10.9243	1.59439	18.1532	6.15936			25841	ABTB2	0.997948	0.254658	1.21162	0.276935	75.7133	27.4074	88.7205	17.7104
83719	YPEL3	0.58782	0.169825	1.2488	0.320546	11.5862	3.22596	14.8068	4.81113			29979	UBQLN1	0.023587	0.0382494	1.55575	0.637613	220.93	40.181	344.83	65.3568			100506603	VASH1-AS1	0.997948	0.139407	1.2116	0.276916	3.33828	0.748419	4.23434	0.662845
3300	DNAJB2	0.413113	0.0960845	1.24851	0.320207	41.2752	5.95064	51.4782	2.14597			9197	SLC33A1	0.0361405	0.0555699	1.55574	0.637599	56.8036	20.5896	85.4331	3.33501			54509	RHOF	0.997948	0.123223	1.2113	0.276551	56.7782	5.43427	69.2772	10.5215
11345	GABARAPL2	0.422108	0.100069	1.24817	0.319818	19.9694	2.14379	25.1979	2.98569			6921	ELOC	0.0195293	0.033735	1.55559	0.637466	48.0423	8.62248	75.1398	11.6867			4058	LTK	0.997948	0.148545	1.21126	0.276504	2.5951	0.671273	3.32716	0.551407
406929	MIR138-1	0.598619	0.17436	1.24813	0.319768	0.835064	0.775714	1.16427	0.128343			91574	C12orf65	0.0290389	0.0439559	1.55548	0.637359	23.3113	4.22344	37.1396	9.3062			644165	BCRP3	0.997948	0.157806	1.21114	0.276367	1.06887	0.272129	1.52402	0.491257
9945	GFPT2	0.52233	0.139755	1.24807	0.319696	147.154	34.0163	183.051	35.3012			25926	NOL11	0.0238832	0.0393515	1.55547	0.637346	76.8446	5.54254	122.573	31.7891			90390	MED30	0.997948	0.141898	1.21104	0.276246	6.33901	0.631954	7.97432	1.70983
5806	PTX3	0.612552	0.179939	1.24805	0.319677	274.538	95.1225	334.668	81.2058			57683	ZDBF2	0.0322103	0.050006	1.55375	0.63575	26.0373	8.19022	39.7343	2.31052			90871	DMAC1	0.997948	0.130638	1.211	0.276196	7.27562	0.909342	9.06343	1.54813
692196	SNORD76	0.448508	0.108862	1.24801	0.319626	2.40653	0.176249	3.29447	0.779258			9236	CCPG1	0.0415891	0.0629407	1.55304	0.635099	15.5725	6.12257	23.6604	1.90651			10263	CDK2AP2	0.997948	0.23117	1.21085	0.276017	72.9081	25.5986	84.3552	3.74804
135228	CD109	0.46593	0.115271	1.248	0.319614	0.623057	0.234243	1.02695	0.300259			387763	C11orf96	0.104496	0.114183	1.55274	0.634816	0.501087	0.660278	1.32052	0.843928			4779	NFE2L1	0.997948	0.17159	1.21067	0.275805	906.223	211.329	1078.88	107.673
84197	POMK	0.56497	0.157877	1.24791	0.319519	3.21775	0.900311	4.32358	1.40095			7058	THBS2	0.0321616	0.049387	1.55272	0.634796	20.2707	4.14029	32.2808	7.90425			112724	RDH13	0.997948	0.118181	1.21058	0.275701	15.6687	1.91863	19.1745	2.21371
29959	NRBP1	0.398159	0.0882921	1.24779	0.319373	118.016	12.2419	147.097	6.57154			4141	MARS1	0.0428311	0.0650173	1.55268	0.634759	222.159	86.2056	331.287	37.1216			3037	HAS2	0.997948	0.182247	1.21057	0.27569	91.7805	16.1599	112.026	24.251
54749	EPDR1	0.427921	0.102005	1.24712	0.318601	11.7119	1.58237	14.8322	1.66824			7347	UCHL3	0.0115025	0.0210553	1.55265	0.634734	59.7269	9.65919	92.5353	2.38184			114299	NA	0.997948	0.267691	1.21049	0.275588	3.19481	1.39091	4.12194	1.92963
101927040	LOC101927040	0.480952	0.12365	1.24697	0.318427	3.53855	1.01188	4.56803	0.310851			127829	ARL8A	0.0433859	0.0651071	1.55197	0.634104	27.0013	10.3687	40.674	4.27382			26505	CNNM3	0.997948	0.178608	1.21016	0.275202	15.2832	3.27011	18.6802	3.73301
64854	USP46	0.466697	0.11587	1.24695	0.318398	25.5932	5.23135	31.8504	3.08206			9724	UTP14C	0.0396646	0.0598867	1.55196	0.63409	25.9763	7.04749	40.846	10.7328			5002	SLC22A18	0.997948	0.216684	1.20997	0.274972	9.97524	3.23629	11.9772	2.20721
9422	ZNF264	0.505868	0.134219	1.24694	0.31839	40.222	8.52279	50.1806	8.55133			64216	TFB2M	0.0321616	0.0490478	1.55164	0.633798	26.916	6.67257	42.1756	8.73274			11217	NA	0.997948	0.208289	1.20976	0.274715	3.331	1.59786	4.03125	0.256731
4049	LTA	0.468182	0.117099	1.24681	0.318239	0.86282	0.355922	1.29592	0.155749			84955	NUDCD1	0.0173088	0.0293568	1.5515	0.633663	68.3325	11.2188	106.354	14.4561			23401	FRAT2	0.997948	0.224402	1.20964	0.274575	12.7887	4.18352	15.3561	3.23335
79845	RNF122	0.477414	0.120537	1.24649	0.317871	0.618706	0.268416	1.0107	0.274843			154807	VKORC1L1	0.0211397	0.0373708	1.55052	0.632755	47.6793	5.6867	75.392	16.6505			1628	DBP	0.997948	0.140173	1.20914	0.273983	0.836237	0.185746	1.23574	0.404275
353497	POLN	0.400224	0.0899543	1.24643	0.317798	0.822774	0.113726	1.2754	0.212581			3304	HSPA1B	0.244167	0.20432	1.55051	0.632742	305.267	190.081	443.355	207.694			9592	IER2	0.997948	0.18545	1.20881	0.273582	59.1005	15.6335	70.119	7.18659
100129917	LOC100129917	0.374696	0.0829401	1.24618	0.317517	3.72188	0.257386	4.88661	0.373705			9527	GOSR1	0.0203022	0.0364888	1.55047	0.632709	52.9891	11.8377	81.7137	9.03823			348180	CTU2	0.997948	0.0932804	1.20874	0.273507	5.83249	0.540865	7.25178	0.517547
84561	SLC12A8	0.432888	0.104482	1.246	0.317305	1.34455	0.33071	1.90695	0.226421			54680	ZNHIT6	0.0224154	0.0379529	1.54954	0.631838	57.1853	8.10251	89.9718	19.456			124220	ZG16B	0.997948	0.135567	1.2087	0.273452	9.90777	1.68356	12.1466	1.53939
57035	RSRP1	0.46593	0.115286	1.24582	0.317095	32.4485	5.56015	40.4796	4.76663			5128	CDK17	0.0272225	0.0415558	1.54939	0.631704	58.2898	12.3116	90.385	16.0316			140862	ISM1	0.997948	0.218998	1.2087	0.273451	7.88427	1.54629	10.0043	3.4501
79155	TNIP2	0.41167	0.0952289	1.24581	0.317086	45.0556	5.4456	56.1632	3.05206			50615	IL21R	0.021968	0.0378299	1.54912	0.631451	1.38089	0.396812	2.69942	0.710603			101060301	HNRNPCL4	0.997948	0.169793	1.20852	0.273236	1.1084	0.405671	1.53663	0.412396
23275	POFUT2	0.505868	0.134074	1.24569	0.316948	36.9621	8.76145	45.8466	6.97646			3337	DNAJB1	0.068915	0.0876509	1.54901	0.631343	210.595	74.8108	322.384	88.9992			9132	KCNQ4	0.997948	0.180778	1.2085	0.273222	0.87062	0.286361	1.28278	0.500794
7692	ZNF133	0.536595	0.146077	1.24564	0.316884	10.3036	3.08317	12.8879	2.34059			51660	MPC1	0.0197433	0.0343841	1.54872	0.631077	24.6343	5.8774	38.0873	2.43643			55790	CSGALNACT1	0.997948	0.120646	1.20843	0.27313	3.60846	0.44002	4.585	0.752897
23177	CEP68	0.635458	0.19252	1.24537	0.316574	5.4859	2.36609	6.91288	2.05144			25847	ANAPC13	0.027592	0.0428713	1.54858	0.630949	36.9041	10.4561	56.5013	5.41143			55643	BTBD2	0.997948	0.112276	1.20835	0.273034	29.0632	3.2315	35.2886	3.27373
8693	GALNT4	0.398159	0.0882161	1.24494	0.316081	0.984897	0.191547	1.46328	0.0357278			694	BTG1	0.0498873	0.0718547	1.54823	0.630623	258.059	97.8224	383.439	50.3388			54676	GTPBP2	0.997948	0.207499	1.20822	0.272883	344.435	55.954	425.604	130.691
23400	ATP13A2	0.423391	0.100828	1.24492	0.316052	63.6066	3.18788	79.8916	11.3481			170960	ZNF721	0.029304	0.0444641	1.54786	0.630278	19.0296	3.47885	30.2436	6.86433			7461	CLIP2	0.997948	0.134166	1.2079	0.2725	52.4417	6.21524	63.7272	9.49349
284739	C20orf204	0.449136	0.109021	1.24452	0.315593	1.27195	0.367527	1.80386	0.141143			54431	DNAJC10	0.063464	0.0833128	1.5475	0.629939	259.655	118.129	380.542	57.3215			11145	PLAAT3	0.997948	0.121937	1.20783	0.272414	34.7928	5.32766	41.9749	2.76516
80853	KDM7A	0.574268	0.162344	1.24434	0.315383	93.8493	33.6124	113.317	15.6642			166793	ZBTB49	0.0464646	0.0692175	1.54738	0.629827	6.32548	2.70689	10.0091	2.19152			283345	RPL13P5	0.997948	0.220067	1.20782	0.272404	1.45424	0.686349	1.91735	0.551381
9948	WDR1	0.435397	0.106307	1.24423	0.31525	633.854	74.7035	788.542	91.981			57458	TMCC3	0.0113914	0.0192249	1.5473	0.629757	52.7582	6.93017	81.7358	3.20315			4815	NINJ2	0.997948	0.181642	1.20747	0.271986	1.66291	0.238178	2.28465	0.886141
63908	NAPB	0.48267	0.124997	1.2442	0.315215	11.2369	1.90156	14.2578	2.53813			80273	GRPEL1	0.0173088	0.0297316	1.54708	0.629544	44.7394	6.04182	69.9779	11.3867			114879	OSBPL5	0.997948	0.14623	1.20722	0.271692	9.24948	0.566891	11.5212	2.36803
118	ADD1	0.435397	0.106322	1.24396	0.31494	130.918	19.3633	162.108	10.6759			6940	ZNF354A	0.0304569	0.0468649	1.54691	0.629388	13.867	3.15351	21.9034	4.29392			1491	CTH	0.997948	0.290159	1.20718	0.271642	209.371	88.4457	235.163	20.8058
23259	DDHD2	0.423391	0.10072	1.24346	0.314358	16.2511	0.306383	20.5922	3.04316			5930	RBBP6	0.03125	0.0475309	1.54643	0.628938	77.4517	24.2198	116.738	3.39367			9976	CLEC2B	0.997948	0.109451	1.20707	0.271505	7.20622	0.608094	8.92712	1.10081
5342	PLGLB2	0.599738	0.174768	1.24336	0.314249	2.10322	1.23878	2.69686	0.512176			100499227	USP2-AS1	0.0321616	0.049181	1.5461	0.628633	0.400513	0.284813	1.17443	0.472995			6883	TAF12	0.997948	0.185224	1.20704	0.271472	13.4455	3.50837	16.1441	2.00735
58477	SRPRB	0.57273	0.161474	1.24317	0.314023	77.2661	27.5713	92.7067	7.60057			727851	RGPD8	0.0380859	0.0585288	1.5459	0.62845	10.7872	3.65465	16.6388	1.59288			26030	PLEKHG3	0.997948	0.189029	1.20695	0.271363	20.4415	4.41655	24.8394	4.9627
148268	ZNF570	0.452687	0.110708	1.2431	0.313947	2.27435	0.49838	3.04476	0.314891			51099	ABHD5	0.0211397	0.0371124	1.54557	0.628141	63.1973	15.4698	96.5185	6.41872			57132	CHMP1B	0.997948	0.185013	1.20686	0.271262	111.175	28.5187	131.385	9.90525
493812	HCG11	0.475067	0.119691	1.24264	0.313405	7.47954	1.48548	9.46262	1.06074			10827	FAM114A2	0.0272225	0.0415334	1.5449	0.627516	27.237	7.19114	41.9064	4.65361			84418	CYSTM1	0.997948	0.219114	1.20639	0.2707	44.7911	14.1138	52.3042	3.84148
54625	PARP14	0.52233	0.141794	1.24257	0.313331	40.6624	9.25093	50.4548	8.94981			11135	CDC42EP1	0.0462829	0.0690121	1.54457	0.627208	68.9348	26.4382	103.41	18.0269			23645	PPP1R15A	0.997948	0.255807	1.20635	0.270647	890.288	308.605	1046.26	227.381
6676	SPAG4	0.728509	0.268734	1.24248	0.31322	8.84033	5.10732	10.1573	3.22028			55033	FKBP14	0.0325055	0.0507849	1.54419	0.626847	42.4871	11.7065	65.2455	10.7591			3096	HIVEP1	0.997948	0.290995	1.20621	0.270481	79.3172	31.1801	91.3252	18.7187
50848	F11R	0.450502	0.109583	1.24237	0.313095	44.9556	3.80554	56.368	8.15333			130074	FAM168B	0.0304569	0.0467436	1.54401	0.626685	184.825	43.46	284.287	52.0756			114827	FHAD1	0.997948	0.174118	1.20612	0.270374	1.42847	0.220256	1.9771	0.674851
90987	ZNF251	0.460748	0.113045	1.24235	0.313074	15.3973	1.67038	19.4487	2.94758			84541	KBTBD8	0.068721	0.0874059	1.54397	0.626643	7.54643	3.21731	12.0273	3.94572			23770	FKBP8	0.997948	0.120639	1.20604	0.270279	158.163	17.3397	191.004	21.4458
9990	SLC12A6	0.362374	0.0792323	1.24218	0.312875	35.9958	0.877865	44.9881	2.3892			66036	MTMR9	0.0453731	0.0664995	1.54385	0.626533	20.67	4.45381	33.0267	10.0204			5698	PSMB9	0.997948	0.179462	1.20599	0.270214	8.34802	2.08121	10.1291	1.4639
89978	DPH6	0.422108	0.0998408	1.24204	0.312708	3.96334	0.160628	5.19845	0.837248			653308	ASAH2B	0.0173088	0.0294854	1.54371	0.626404	19.8506	4.13828	30.838	2.13892			10078	TSSC4	0.997948	0.225795	1.20585	0.270052	25.1786	8.66553	29.3329	1.94713
7767	ZNF224	0.554502	0.153327	1.24203	0.312701	20.4366	3.37572	26.0986	7.21819			10565	ARFGEF1	0.0148987	0.0278788	1.54361	0.626309	69.5558	13.5283	106.667	4.09386			64073	C19orf33	0.997948	0.124043	1.20559	0.269736	83.7734	8.80265	101.364	12.7878
79800	CARF	0.49356	0.129641	1.24201	0.312683	3.85975	1.19734	4.92397	0.211826			51441	YTHDF2	0.0340502	0.0521723	1.54344	0.626154	142.711	40.3185	217.431	35.2913			3958	LGALS3	0.997948	0.163435	1.20556	0.269705	202.118	42.8993	240.311	17.6553
3911	LAMA5	0.647286	0.19707	1.24191	0.312565	208.261	67.6877	258.351	87.99			54557	SGTB	0.0399106	0.0605238	1.54338	0.626094	23.1761	7.51943	35.4462	6.10913			80212	CCDC92	0.997948	0.135069	1.20554	0.269681	32.9337	4.55323	39.8387	4.70315
403313	PLPP6	0.400445	0.0910693	1.24189	0.312542	1.23511	0.073349	1.78307	0.260855			143458	LDLRAD3	0.0282509	0.0430563	1.54336	0.626074	33.3769	6.20809	52.2614	10.7786			84953	MICALCL	0.997948	0.156451	1.2054	0.269507	3.14975	0.684811	3.99174	0.754479
8566	PDXK	0.51962	0.138255	1.24189	0.312532	78.9995	22.1663	96.0026	3.22449			105376780	NA	0.033115	0.0513759	1.54333	0.626045	0.600356	0.181251	1.53126	0.762343			648809	EFL1P1	0.997948	0.143048	1.20533	0.269426	2.4951	0.561653	3.19079	0.450902
4323	MMP14	0.469019	0.117597	1.24173	0.312357	1285.08	216.536	1584.65	141.96			9497	SLC4A7	0.0484694	0.0709248	1.54295	0.625688	235.224	87.8982	350.988	58.5416			105369154	PKD1P6-NPIPP1	0.997948	0.255044	1.20522	0.269297	4.04475	1.88478	4.7517	0.0390562
102724235	NA	0.625394	0.184228	1.24167	0.312277	2.80331	0.904156	3.82766	1.75082			4856	CCN3	0.0670792	0.0858842	1.54271	0.625471	5.2623	1.04334	9.12263	3.96488			4716	NDUFB10	0.997948	0.0761589	1.2049	0.268908	35.6485	0.40211	43.1954	2.30247
5428	POLG	0.414414	0.0967922	1.24147	0.312048	67.847	7.92159	84.0863	1.56583			54839	LRRC49	0.235609	0.199065	1.54269	0.625448	24.6321	18.1294	34.9521	17.1256			9667	SAFB2	0.997948	0.181255	1.20487	0.268882	65.5412	16.1409	77.7264	7.14299
54431	DNAJC10	0.57273	0.16155	1.24118	0.311713	298.956	97.7285	362.384	55.7549			56829	ZC3HAV1	0.0402896	0.06132	1.54254	0.625303	70.4941	12.5497	111.639	33.1946			654483	BOLA2B	0.997948	0.122651	1.20478	0.268768	15.8449	2.45666	19.1472	0.488591
102724826	ZNF337-AS1	0.572826	0.161945	1.24114	0.31166	3.14527	0.909518	4.17343	1.40219			56995	TULP4	0.0415891	0.0628804	1.54233	0.625114	25.7136	5.19886	41.0092	13.0407			3710	ITPR3	0.997948	0.168944	1.2047	0.268672	915.492	203.571	1084.45	63.3111
595101	SMG1P5	0.422108	0.0997332	1.241	0.311506	10.1476	1.30679	12.788	0.814258			1315	COPB1	0.0246696	0.0396613	1.54158	0.624413	322.728	76.371	491.785	58.5074			388591	RNF207	0.997948	0.103512	1.20451	0.268451	11.6055	0.677505	14.2169	1.45898
286205	SCAI	0.557963	0.15485	1.2408	0.311273	6.16164	1.9293	7.76197	1.51782			29965	CDIP1	0.0575597	0.0781457	1.54137	0.624213	9.64695	3.21525	15.4815	5.06575			8844	KSR1	0.997948	0.160183	1.20451	0.268443	14.0755	2.56564	17.1378	2.73008
27230	SERP1	0.48061	0.123011	1.24051	0.310934	193.166	37.9144	237.188	17.3909			151534	LBX2-AS1	0.0203022	0.0351277	1.54137	0.624213	1.82117	0.507938	3.33688	0.667618			124044	SPATA2L	0.997948	0.221642	1.20432	0.268214	2.56375	0.815645	3.29632	1.04508
2495	FTH1	0.537768	0.14692	1.24046	0.310875	1848.86	527.651	2245.1	240.101			284371	ZNF841	0.0380859	0.0587968	1.54126	0.624115	40.5714	15.154	60.5217	0.790387			161436	EML5	0.997948	0.113369	1.2043	0.268195	6.80091	0.910105	8.36856	0.650807
57597	BAHCC1	0.671625	0.210788	1.24033	0.310726	13.726	5.40789	16.6882	4.47363			118460	EXOSC6	0.027592	0.0425996	1.54108	0.623944	12.106	2.52291	19.1859	3.83869			1363	CPE	0.997948	0.106785	1.20416	0.268032	13.3734	1.02678	16.3313	1.65609
8605	PLA2G4C	0.582849	0.16663	1.24026	0.310648	5.37286	2.35281	6.60575	0.731205			29123	ANKRD11	0.0575597	0.0782381	1.54093	0.623799	352.277	158.69	511.405	29.5589			63027	SLC22A23	0.997948	0.219183	1.2039	0.267714	1.44926	0.264451	2.04225	0.95317
4752	NEK3	0.488499	0.128243	1.24006	0.310415	6.26799	1.39464	7.96386	1.24252			54797	MED18	0.0195293	0.0320982	1.54077	0.623656	20.607	1.91863	32.6016	6.24385			7076	TIMP1	0.997948	0.189463	1.20366	0.267427	250.017	64.4737	293.985	14.7095
6276	S100A5	0.580789	0.165161	1.24005	0.310398	0.749687	0.416378	1.17238	0.539264			83716	CRISPLD2	0.0374241	0.0566794	1.54074	0.623627	1.60097	0.513551	3.04602	1.05812			9960	USP3	0.997948	0.123365	1.20363	0.267392	56.2261	7.77595	67.5164	4.01454
10484	SEC23A	0.423391	0.100888	1.23987	0.310191	133.5	18.1596	164.791	0.367775			55088	CCDC186	0.0322103	0.0499141	1.54051	0.623408	38.8843	11.4077	58.7356	2.71721			1777	DNASE2	0.997948	0.215898	1.20359	0.267348	57.2436	16.2687	67.5204	9.7113
720	C4A	0.415878	0.0979141	1.23976	0.310065	4.64218	0.442558	5.99912	0.613638			6155	RPL27	0.0298329	0.0459025	1.54039	0.6233	408.276	82.087	630.401	126.328			1609	DGKQ	0.997948	0.174017	1.20359	0.26734	12.0724	2.78232	14.5407	1.76738
[truncated: 12,010 more rows]

## Sheet: Supplementary Table S3
Genes correlating with JAG1 in TCGA patient data
[truncated: 2,160 more rows]

## Sheet: Supplementary Table S4
Genes differentially expressed between Jag1 high and Jag1 low fibroblasts, fdr < 0.01
[truncated: 3,070 more rows]

[truncated: 3 more sheets: Supplementary Table S5, Supplementary Table S6, Supplementary Table S7]
