# Supplementary material for: Jagged1 regulates extracellular matrix deposition and remodeling in triple-negative breast cancer
Source: Sci Adv. 2026 Mar 18;12(12):eaea9562. doi: 10.1126/sciadv.aea9562 (PMC12998526; doi:10.1126/sciadv.aea9562)
Supplement: Supplementary file 3 — Data files S1 and S2 [file sciadv.aea9562_data_files_s1_and_s2.zip]

Archive with 2 entries (2 files):
- aea9562_data_file_s1.R
- aea9562_data_file_s2.xlsx
