# Supplementary material for: Jagged1 regulates extracellular matrix deposition and remodeling in triple-negative breast cancer
Source: Sci Adv. 2026 Mar 18;12(12):eaea9562. doi: 10.1126/sciadv.aea9562 (PMC12998526; doi:10.1126/sciadv.aea9562)
Supplement: Supplementary file 3 — Data files S1 and S2 [file sciadv.aea9562_data_files_s1_and_s2.zip › aea9562_data_file_s1.R]

setwd("C:/Users/Marjaana/Desktop/Bassez2021")
library(Seurat)
library(ggplot2)
library(dplyr)
library(ggpubr)
library(patchwork)

# Download and generate RDS from Bassez et al. 2021 Nature Med doi.org/10.1038/s41591-021-01323-8
# Data downloaded from https://lambrechtslab.sites.vib.be/en/single-cell
# Cohort1 and only treatment naive patients used for analysis

########################################

# Create a seurat object from Bassez et al. 2021 cohort1 data
cohort1.counts <- readRDS('./Source_data/1863-counts_cells_cohort1.rds')
cohort1.meta.data <- read.delim("./Source_data/1872-BIOKEY_metaData_cohort1_web.xls")

Bassez <- CreateSeuratObject(cohort1.counts)
head(Bassez@meta.data)
if(identical(rownames(Bassez@meta.data),cohort1.meta.data$Cell)){
  Bassez@meta.data <- cbind(Bassez@meta.data,cohort1.meta.data)
}

print(Bassez) # 25288 features across 175942 samples 

########################################

# Subset treatment naive patients
naive.patients <- names(Bassez$timepoint)[Bassez$timepoint=="Pre"]
Bassez_naive <- subset(Bassez, cells=naive.patients)
rm(Bassez)

print(ncol(Bassez_naive)) # 84854 cells

# Save RDS file with all cell types, treatment naive
saveRDS(Bassez_naive, './Processed_data/cohort1_naive_Bassezetal2021.rds')

table(Bassez_naive$cellType) 
# 6331 B cells, 28661 Cancer cells, 3501 Endothelial cells, 11527 Fibroblasts 
# 658 Mast cells, 6331 Myeloid cells, 289 pDC cells, 27556 T cells

########################################

# Subset treatment naive cancer cells
cancer.cells <- names(Bassez_naive$cellType)[Bassez_naive$cellType=="Cancer_cell"]
cancer_cells <- subset(Bassez_naive, cells=cancer.cells)

# Process cancer cells
cancer_cells[["percent.mt"]] <- PercentageFeatureSet(cancer_cells, pattern = "^MT-")
VlnPlot(cancer_cells, features = c("nFeature_RNA", "nCount_RNA", "percent.mt"), ncol = 3, pt.size = 0)
median(cancer_cells@meta.data$nFeature_RNA) # 1134
median(cancer_cells@meta.data$nCount_RNA) # 2615

# Remove low quality cells 
cancer_cells <- subset(cancer_cells,  subset = nFeature_RNA > 500 & nCount_RNA > 1500 & nCount_RNA < 60000)
median(cancer_cells@meta.data$nFeature_RNA) # 3441
median(cancer_cells@meta.data$nCount_RNA) # 11752.5
VlnPlot(cancer_cells, features = c("nFeature_RNA", "nCount_RNA", "percent.mt"), ncol = 3, pt.size = 0)
FeatureScatter(cancer_cells, feature1 = "nCount_RNA", feature2 = "nFeature_RNA")

# Normalize the data and find variable features
cancer_cells <- NormalizeData(cancer_cells, normalization.method = "LogNormalize", scale.factor = 10000)
cancer_cells <- FindVariableFeatures(cancer_cells, selection.method = "vst", nfeatures = 2000)
top25 <- head(VariableFeatures(cancer_cells), 25)
plot1 <- VariableFeaturePlot(cancer_cells)
plot2 <- LabelPoints(plot = plot1, points = top25, repel = TRUE, max.overlaps=25)
plot1 + plot2

# Scale the data
cancer_cells <- ScaleData(cancer_cells)

# Run PCA
cancer_cells <- RunPCA(cancer_cells, features = VariableFeatures(object = cancer_cells))
ElbowPlot(cancer_cells, ndims = 50)
VizDimLoadings(cancer_cells, dims = 1:6, reduction = "pca")
DimHeatmap(cancer_cells, dims = 1:30, cells = 500, balanced = TRUE)

# Run UMAP
cancer_cells <- RunUMAP(cancer_cells, dims = 1:30)

# Plot by breast cancer subtype
DimPlot(cancer_cells, reduction = "umap", group.by = "BC_type")

# Plot gene expression levels by breast cancer subtype
FeaturePlot(cancer_cells, c("ESR1", "VIM", "ERBB2"), min.cutoff = "q10", max.cutoff = "q90")+
  DimPlot(cancer_cells, group.by = "BC_type")
FeaturePlot(cancer_cells, c("JAG1"), split.by="BC_type", min.cutoff = "q10", max.cutoff = "q90")

# Plot by RNA expression
FeaturePlot(cancer_cells, features = "nCount_RNA")+
  FeaturePlot(cancer_cells, features = "nFeature_RNA")

# Separate cancer cells with high or low Jag1 expression and add info into metadata
Jag1high <- WhichCells(cancer_cells, expression = JAG1 > 0.5)
cancer_cells$Jag1expr<- ifelse(colnames(cancer_cells) %in% Jag1high, "Jag1 high", "Jag1 low")

table(Idents(cancer_cells), cancer_cells$Jag1expr)
# Jag1 high Jag1 low
#      1001    14815   --> Jag1high 6.3 % of total cancer cells

Idents(cancer_cells) <- "BC_type"
table(Idents(cancer_cells))
# HER2+  TNBC   ER+ 
#   176  5213 10427 
table(Idents(cancer_cells), cancer_cells$Jag1expr)
#       Jag1 high Jag1 low
# HER2+        19      157 --> 10.8 % Jag1 high
# TNBC        719     4494 --> 13.8 % Jag1 high
# ER+         263    10164 --> 2.5 % Jag1 high

DimPlot(cancer_cells, group.by = "Jag1expr", split.by = "BC_type")

# Subset breast cancer subtype cells separately
cancer.cells <- names(Bassez_naive$cellType)[Bassez_naive$cellType=="Cancer_cell"]
cancer <- subset(Bassez_naive, cells=cancer.cells)
cancer <- subset(cancer,  subset = nFeature_RNA > 500 & nCount_RNA > 1500 & nCount_RNA < 60000)

cells.TNBC <- names(cancer$BC_type)[cancer$BC_type=="TNBC"]
cancer_TNBC <- subset(cancer, cells=cells.TNBC)

cells.HER2 <- names(cancer$BC_type)[cancer$BC_type=="HER2+"]
cancer_HER2 <- subset(cancer, cells=cells.HER2)

cells.ERpos <- names(cancer$BC_type)[cancer$BC_type=="ER+"]
cancer_ERpos <- subset(cancer, cells=cells.ERpos)

print(cancer) # 15816 cancer cells in total
print(cancer_TNBC) # 5213 cells --> 33.0 %
print(cancer_HER2) # 176 cells --> 1.1 %
print(cancer_ERpos) # 10427 --> 65.9 %

Idents(cancer_cells) <- "BC_type"
table(Idents(cancer_cells), cancer_cells$patient_id)
# 3 HER2, 13 TNBC, 15 ER+ = 31 patients

# Process subtype data
cancer_TNBC <- NormalizeData(cancer_TNBC, normalization.method = "LogNormalize", scale.factor = 10000)
cancer_TNBC <- FindVariableFeatures(cancer_TNBC, selection.method = "vst", nfeatures = 2000)
top50 <- head(VariableFeatures(cancer_TNBC), 50)
plot1 <- VariableFeaturePlot(cancer_TNBC)
plot2 <- LabelPoints(plot = plot1, points = top50, repel = TRUE, max.overlaps=50)
plot1 + plot2
cancer_TNBC <- ScaleData(cancer_TNBC)
cancer_TNBC <- RunPCA(cancer_TNBC, features = VariableFeatures(object = cancer_TNBC))
ElbowPlot(cancer_TNBC,ndims = 50)
cancer_TNBC <- RunUMAP(cancer_TNBC, dims = 1:30)

cancer_HER2 <- NormalizeData(cancer_HER2, normalization.method = "LogNormalize", scale.factor = 10000)
cancer_HER2 <- FindVariableFeatures(cancer_HER2, selection.method = "vst", nfeatures = 2000)
top25 <- head(VariableFeatures(cancer_HER2), 25)
plot1 <- VariableFeaturePlot(cancer_HER2)
plot2 <- LabelPoints(plot = plot1, points = top25, repel = TRUE, max.overlaps=25)
plot1 + plot2
cancer_HER2 <- ScaleData(cancer_HER2)
cancer_HER2 <- RunPCA(cancer_HER2, features = VariableFeatures(object = cancer_HER2))
ElbowPlot(cancer_HER2,ndims = 50)
cancer_HER2 <- RunUMAP(cancer_HER2, dims = 1:30)

cancer_ERpos <- NormalizeData(cancer_ERpos, normalization.method = "LogNormalize", scale.factor = 10000)
cancer_ERpos <- FindVariableFeatures(cancer_ERpos, selection.method = "vst", nfeatures = 2000)
top25 <- head(VariableFeatures(cancer_ERpos), 25)
plot1 <- VariableFeaturePlot(cancer_ERpos)
plot2 <- LabelPoints(plot = plot1, points = top25, repel = TRUE, max.overlaps=25)
plot1 + plot2
cancer_ERpos <- ScaleData(cancer_ERpos)
cancer_ERpos <- RunPCA(cancer_ERpos, features = VariableFeatures(object = cancer_ERpos))
ElbowPlot(cancer_ERpos,ndims = 50)
cancer_ERpos <- RunUMAP(cancer_ERpos, dims = 1:30)

# Add Jag1 expression info into metadata of subtype seurat objects
Jag1high <- WhichCells(cancer_TNBC, expression = JAG1 > 0.5)
cancer_TNBC$Jag1expr<- ifelse(colnames(cancer_TNBC) %in% Jag1high, "Jag1 high", "Jag1 low")

Jag1high <- WhichCells(cancer_HER2, expression = JAG1 > 0.5)
cancer_HER2$Jag1expr<- ifelse(colnames(cancer_HER2) %in% Jag1high, "Jag1 high", "Jag1 low")

Jag1high <- WhichCells(cancer_ERpos, expression = JAG1 > 0.5)
cancer_ERpos$Jag1expr<- ifelse(colnames(cancer_ERpos) %in% Jag1high, "Jag1 high", "Jag1 low")

# Perform differential gene expression analysis between Jag1high and Jag1low TNBC cancer cells
Idents(cancer_TNBC) <- "Jag1expr"
DimPlot(cancer_TNBC)
Jag1high.markers.TNBC <- FindMarkers(cancer_TNBC, ident.1 = "Jag1 high", ident.2 = "Jag1 low", min.pct=0.1)
Jag1high.markers.TNBC$fdr = p.adjust(Jag1high.markers.TNBC$p_val, method='fdr')
write.csv(Jag1high.markers.TNBC, "./Results/Jag1highvsJag1low_cancer_cells_TNBC.csv")

# Get a background gene list for TNBC GSEA analysis
background.TNBC.cancer <- FindMarkers(cancer_TNBC, ident.1="Jag1 high", ident.2="Jag1 low", logfc.threshold = -Inf, min.diff.pct = -Inf)
write.csv(background.TNBC.cancer, "./Results/GSEAbackgroundgenes_cancer_cells_TNBC.csv")

# Check and visualize Jag1 expression levels in individual TNBC patients
DimPlot(cancer_TNBC, group.by = "Jag1expr", pt.size = 1)+
  DimPlot(cancer_TNBC, group.by = "patient_id", label = TRUE, label.size = 2.5, pt.size = 1)

Idents(cancer_TNBC) <- "patient_id"
table(Idents(cancer_TNBC), cancer_TNBC$Jag1expr)
#           Jag1 high Jag1 low  %-Jag1 high
# BIOKEY_10         7      179          3.8
# BIOKEY_16         5      278          1.8
# BIOKEY_14        28       89         23.9
# BIOKEY_19        40      403          9.0
# BIOKEY_26       181      557         24.5
# BIOKEY_15        16      450          3.4
# BIOKEY_8          0        9          0.0
# BIOKEY_1         37      422          8.1
# BIOKEY_31       116     1487          7.2
# BIOKEY_25         3       21         12.5
# BIOKEY_9         73      177         29.2
# BIOKEY_11        26      293          8.2
# BIOKEY_2        187      129         59.2
# On average, 13.8 % of TNBC cells were Jag1 high
# BIOKEY_14, BIOKEY_26, BIOKEY_9, and BIOKEY_2 have higher than average %-Jag1high
# BIOKEY_10, BIOKEY_16, BIOKEY_19, BIOKEY_15, BIOKEY_8, BIOKEY_1, BIOKEY_31, BIOKEY_11 lower than average
# BIOKEY_8 and BIOKEY_25 have very low amount of cells

levels(cancer_TNBC) <- c("BIOKEY_8", "BIOKEY_16", "BIOKEY_15", "BIOKEY_10", "BIOKEY_19", "BIOKEY_31", "BIOKEY_1", "BIOKEY_11", "BIOKEY_25", "BIOKEY_14", "BIOKEY_26", "BIOKEY_9", "BIOKEY_2")
DotPlot(cancer_TNBC, scale=T, features = c("JAG1"), dot.scale = 20, scale.by="size", cols = c("lightgrey", "#1b9aaf"))+coord_flip()+RotatedAxis()+theme(axis.title = element_text(size = 18, family="Arial", face="bold"))+theme(axis.text = element_text(size = 12, family="Arial"))+theme(text = element_text(size = 18, family="Arial", face="bold"))+theme(axis.ticks.y = element_blank())+theme(axis.text.y = element_blank())+labs(y = "Patient identity")+labs(x = "JAG1 expression")
dev.print(device=jpeg, filename="./Results/Jag1expr_PatientIdentity_dotplot.jpg", width=4250, height=2500, res=400)

# Create UMAP plots of Jag1 expression in cancer cells of different breast cancer subtypes
FeaturePlot(cancer_cells, features = c("JAG1"), split.by = "BC_type", min.cutoff = 0.3, max.cutoff = 1.51)+theme(axis.title = element_text(size = 14, family="Arial"))+theme(axis.text = element_text(size = 12, family="Arial"))+theme(text = element_text(size = 16, family="Arial"))+xlab("UMAP_1")+ylab("UMAP_2")
dev.print(device=jpeg, filename="./Results/Jag1expr_UMAP_BCtype.jpg", width=7500, height=2500, res=500)

DimPlot(cancer_cells, group.by="BC_type", cols = c("skyblue", "darkgreen", "violetred"))+theme(axis.title = element_text(size = 14, family="Arial", face="bold"))+theme(axis.text = element_text(size = 12, family="Arial"))+theme(text = element_text(size = 16, family="Arial", face="bold"))+xlab("UMAP_1")+ylab("UMAP_2")+ggtitle("Subtype UMAP")
dev.print(device=jpeg, filename="./Results/BrCa_subtypes_UMAP.jpg", width=1900, height=1400, res=400)

FeaturePlot(cancer_ERpos, features = c("JAG1"), min.cutoff = 0.3, max.cutoff = 1.51)+theme(axis.title = element_text(size = 14, family="Arial", face="bold"))+theme(axis.text = element_text(size = 12, family="Arial"))+theme(text = element_text(size = 16, family="Arial", face="bold"))+xlab("UMAP_1")+ylab("UMAP_2")+ggtitle("ER+")
dev.print(device=jpeg, filename="./Results/Jag1expr_UMAP_ERpos.jpg", width=1700, height=1400, res=400)

FeaturePlot(cancer_HER2, features = c("JAG1"), min.cutoff = 0.3, max.cutoff = 1.51)+theme(axis.title = element_text(size = 14, family="Arial", face="bold"))+theme(axis.text = element_text(size = 12, family="Arial"))+theme(text = element_text(size = 16, family="Arial", face="bold"))+xlab("UMAP_1")+ylab("UMAP_2")+ggtitle("HER2+")
dev.print(device=jpeg, filename="./Results/Jag1expr_UMAP_HER2pos.jpg", width=1700, height=1400, res=400)

FeaturePlot(cancer_TNBC, features = c("JAG1"), min.cutoff = 0.3, max.cutoff = 1.51)+theme(axis.title = element_text(size = 14, family="Arial", face="bold"))+theme(axis.text = element_text(size = 12, family="Arial"))+theme(text = element_text(size = 16, family="Arial", face="bold"))+xlab("UMAP_1")+ylab("UMAP_2")+ggtitle("TNBC")
dev.print(device=jpeg, filename="./Results/Jag1expr_UMAP_TNBC.jpg", width=1700, height=1400, res=400)

FeaturePlot(cancer_cells, features = c("JAG1"), min.cutoff = 0.3, max.cutoff = 1.51)+theme(axis.title = element_text(size = 14, family="Arial", face="bold"))+theme(axis.text = element_text(size = 12, family="Arial"))+theme(text = element_text(size = 16, family="Arial", face="bold"))+xlab("UMAP_1")+ylab("UMAP_2")+ggtitle("All cases")
dev.print(device=jpeg, filename="./Results/Jag1expr_UMAP_total.jpg", width=1700, height=1400, res=400)

# Create a violinplot of Jagged1 expression in breast cancer subtypes
Idents(cancer_cells) <- "BC_type"
levels(cancer_cells) <- c("ER+", "HER2+", "TNBC")
VlnPlot(cancer_cells, features = c("JAG1"), split.by = "BC_type", pt.size = 0, cols = c("skyblue", "darkgreen", "violetred"))+scale_y_continuous(limits=c(0,4))+theme(axis.title = element_text(size = 14, family="Arial"))+theme(axis.text = element_text(size = 12, family="Arial"))+theme(text = element_text(size = 16, family="Arial"))+theme(axis.ticks.x = element_blank())+theme(axis.text.x = element_blank())+ylab("JAG1 expression")+labs(x = NULL)+ggtitle(NULL)
dev.print(device=jpeg, filename="./Results/Jag1expr_VlnPlot_BCtype.jpg", width=1400, height=1000, res=400)

# Create UMAP plots of Jag1high and Jag1low subpopulations
Idents(cancer_cells) <- "Jag1expr"
DimPlot(cancer_cells, cols = c("#1b9aaf", "#f8766d"))+theme(axis.title = element_text(size = 14, family="Arial", face="bold"))+theme(axis.text = element_text(size = 12, family="Arial"))+theme(text = element_text(size = 16, family="Arial", face="bold"))+xlab("UMAP_1")+ylab("UMAP_2")+ggtitle("All cases")
dev.print(device=jpeg, filename="./Results/Jag1highJag1low_UMAP_total.jpg", width=2000, height=1400, res=400)

Idents(cancer_TNBC) <- "Jag1expr"
DimPlot(cancer_TNBC, group.by="Jag1expr", cols = c("#1b9aaf","#f8766d"))+theme(axis.title = element_text(size = 14, family="Arial", face="bold"))+theme(axis.text = element_text(size = 12, family="Arial"))+theme(text = element_text(size = 16, family="Arial", face="bold"))+xlab("UMAP_1")+ylab("UMAP_2")+ggtitle("TNBC")
dev.print(device=jpeg, filename="./Results/Jag1highJag1low_UMAP_TNBC.jpg", width=2000, height=1400, res=400)

# Plot for expression of individual genes, Jag1 high vs Jag1 low TNBC cells
levels(cancer_TNBC) <- c("Jag1 high", "Jag1 low")
VlnPlot(cancer_TNBC, features = c("CD44"),cols = c("#1b9aaf", "#f8766d"), pt.size=0, add.noise=F)+theme(axis.title = element_text(size = 14, family="Arial", face="bold"))+theme(axis.text = element_text(size = 12, family="Arial"))+theme(text = element_text(size = 16, family="Arial", face="bold"))+ylab("Expression level")+xlab(NULL)+theme(axis.ticks.x = element_blank())+theme(axis.text.x = element_blank())
dev.print(device=jpeg, filename="./Results/VlnPlot_cancer_TNBC_CD44.jpg", width=1300, height=950, res=400)
VlnPlot(cancer_TNBC, features = c("CD24"),cols = c("#1b9aaf", "#f8766d"), pt.size=0, add.noise=F)+theme(axis.title = element_text(size = 14, family="Arial", face="bold"))+theme(axis.text = element_text(size = 12, family="Arial"))+theme(text = element_text(size = 16, family="Arial", face="bold"))+ylab("Expression level")+xlab(NULL)+theme(axis.ticks.x = element_blank())+theme(axis.text.x = element_blank())
dev.print(device=jpeg, filename="./Results/VlnPlot_cancer_TNBC_CD24.jpg", width=1300, height=950, res=400)
VlnPlot(cancer_TNBC, features = c("PROM1"),cols = c("#1b9aaf", "#f8766d"), pt.size=0, add.noise=F)+theme(axis.title = element_text(size = 14, family="Arial", face="bold"))+theme(axis.text = element_text(size = 12, family="Arial"))+theme(text = element_text(size = 16, family="Arial", face="bold"))+ylab("Expression level")+xlab(NULL)+theme(axis.ticks.x = element_blank())+theme(axis.text.x = element_blank())+ggtitle("CD133")
dev.print(device=jpeg, filename="./Results/VlnPlot_cancer_TNBC_CD133.jpg", width=1300, height=950, res=400)
VlnPlot(cancer_TNBC, features = c("EPCAM"),cols = c("#1b9aaf", "#f8766d"), pt.size=0, add.noise=F)+theme(axis.title = element_text(size = 14, family="Arial", face="bold"))+theme(axis.text = element_text(size = 12, family="Arial"))+theme(text = element_text(size = 16, family="Arial", face="bold"))+ylab("Expression level")+xlab(NULL)+theme(axis.ticks.x = element_blank())+theme(axis.text.x = element_blank())
dev.print(device=jpeg, filename="./Results/VlnPlot_cancer_TNBC_EPCAM.jpg", width=1300, height=950, res=400)
VlnPlot(cancer_TNBC, features = c("ANPEP"),cols = c("#1b9aaf", "#f8766d"), pt.size=0, add.noise=F)+theme(axis.title = element_text(size = 14, family="Arial", face="bold"))+theme(axis.text = element_text(size = 12, family="Arial"))+theme(text = element_text(size = 16, family="Arial", face="bold"))+ylab("Expression level")+xlab(NULL)+theme(axis.ticks.x = element_blank())+theme(axis.text.x = element_blank())
dev.print(device=jpeg, filename="./Results/VlnPlot_cancer_TNBC_ANPEP.jpg", width=1300, height=950, res=400)
VlnPlot(cancer_TNBC, features = c("CTGF"),cols = c("#1b9aaf", "#f8766d"), pt.size=0, add.noise=F)+theme(axis.title = element_text(size = 14, family="Arial", face="bold"))+theme(axis.text = element_text(size = 12, family="Arial"))+theme(text = element_text(size = 16, family="Arial", face="bold"))+ylab("Expression level")+xlab(NULL)+theme(axis.ticks.x = element_blank())+theme(axis.text.x = element_blank())
dev.print(device=jpeg, filename="./Results/VlnPlot_cancer_TNBC_CTGF.jpg", width=1300, height=950, res=400)
VlnPlot(cancer_TNBC, features = c("SOX9"),cols = c("#1b9aaf", "#f8766d"), pt.size=0, add.noise=F)+theme(axis.title = element_text(size = 14, family="Arial", face="bold"))+theme(axis.text = element_text(size = 12, family="Arial"))+theme(text = element_text(size = 16, family="Arial", face="bold"))+ylab("Expression level")+xlab(NULL)+theme(axis.ticks.x = element_blank())+theme(axis.text.x = element_blank())
dev.print(device=jpeg, filename="./Results/VlnPlot_cancer_TNBC_SOX9.jpg", width=1300, height=950, res=400)
VlnPlot(cancer_TNBC, features = c("HES1"),cols = c("#1b9aaf", "#f8766d"), pt.size=0, add.noise=F)+theme(axis.title = element_text(size = 14, family="Arial", face="bold"))+theme(axis.text = element_text(size = 12, family="Arial"))+theme(text = element_text(size = 16, family="Arial", face="bold"))+ylab("Expression level")+xlab(NULL)+theme(axis.ticks.x = element_blank())+theme(axis.text.x = element_blank())
dev.print(device=jpeg, filename="./Results/VlnPlot_cancer_TNBC_HES1.jpg", width=1300, height=950, res=400)
VlnPlot(cancer_TNBC, features = c("HES4"),cols = c("#1b9aaf", "#f8766d"), pt.size=0, add.noise=F)+theme(axis.title = element_text(size = 14, family="Arial", face="bold"))+theme(axis.text = element_text(size = 12, family="Arial"))+theme(text = element_text(size = 16, family="Arial", face="bold"))+ylab("Expression level")+xlab(NULL)+theme(axis.ticks.x = element_blank())+theme(axis.text.x = element_blank())
dev.print(device=jpeg, filename="./Results/VlnPlot_cancer_TNBC_HES4.jpg", width=1300, height=950, res=400)
VlnPlot(cancer_TNBC, features = c("NOTCH2"),cols = c("#1b9aaf", "#f8766d"), pt.size=0, add.noise=F)+theme(axis.title = element_text(size = 14, family="Arial", face="bold"))+theme(axis.text = element_text(size = 12, family="Arial"))+theme(text = element_text(size = 16, family="Arial", face="bold"))+ylab("Expression level")+xlab(NULL)+theme(axis.ticks.x = element_blank())+theme(axis.text.x = element_blank())
dev.print(device=jpeg, filename="./Results/VlnPlot_cancer_TNBC_NOTCH2.jpg", width=1300, height=950, res=400)
VlnPlot(cancer_TNBC, features = c("VIM"),cols = c("#1b9aaf", "#f8766d"), pt.size=0, add.noise=F)+theme(axis.title = element_text(size = 14, family="Arial", face="bold"))+theme(axis.text = element_text(size = 12, family="Arial"))+theme(text = element_text(size = 16, family="Arial", face="bold"))+ylab("Expression level")+xlab(NULL)+theme(axis.ticks.x = element_blank())+theme(axis.text.x = element_blank())
dev.print(device=jpeg, filename="./Results/VlnPlot_cancer_TNBC_VIM.jpg", width=1300, height=950, res=400)

# Save RDS file of processed TNBC cancer cells
saveRDS(cancer_TNBC, "./Processed_data/Bassezetal2021_processed_cancer_TNBC.rds")
rm(cancer_TNBC)

##############################

cancer_TNBC <- readRDS("./Processed_data/Bassezetal2021_processed_cancer_TNBC.rds")

##############################

# Subset fibroblasts
fibroblast.cells <- names(Bassez_naive$cellType)[Bassez_naive$cellType=="Fibroblast"]
fibroblast_cells <- subset(Bassez_naive, cells=fibroblast.cells)

# Remove low quality cells
fibroblast_cells[["percent.mt"]] <- PercentageFeatureSet(fibroblast_cells, pattern = "^MT-")
VlnPlot(fibroblast_cells, features = c("nFeature_RNA", "nCount_RNA", "percent.mt"), ncol = 3, pt.size = 0)
median(fibroblast_cells@meta.data$nFeature_RNA) # 2091
median(fibroblast_cells@meta.data$nCount_RNA) # 5542
fibroblast_cells <- subset(fibroblast_cells,  subset = nFeature_RNA > 500 & nCount_RNA > 500)


median(fibroblast_cells@meta.data$nFeature_RNA) # 2338
median(fibroblast_cells@meta.data$nCount_RNA) # 6534
VlnPlot(fibroblast_cells, features = c("nFeature_RNA", "nCount_RNA", "percent.mt"), ncol = 3, pt.size = 0)

# Subset TNBC fibroblasts
fibroblast.TNBC <- names(fibroblast_cells$BC_type)[fibroblast_cells$BC_type=="TNBC"]
fibroblast_TNBC <- subset(fibroblast_cells, cells=fibroblast.TNBC)

# Process total fibroblast cells
fibroblast_cells <- NormalizeData(fibroblast_cells, normalization.method = "LogNormalize", scale.factor = 10000)
fibroblast_cells <- FindVariableFeatures(fibroblast_cells, selection.method = "vst", nfeatures = 2000)
top50 <- head(VariableFeatures(fibroblast_cells), 50)
plot1 <- VariableFeaturePlot(fibroblast_cells)
plot2 <- LabelPoints(plot = plot1, points = top50, repel = TRUE, max.overlaps=50)
plot1 + plot2
fibroblast_cells <- ScaleData(fibroblast_cells)
fibroblast_cells <- RunPCA(fibroblast_cells, features = VariableFeatures(object = fibroblast_cells))
ElbowPlot(fibroblast_cells, ndims = 50)
fibroblast_cells <- RunUMAP(fibroblast_cells, dims = 1:30)

# Plot by breast cancer subtype and patient id
DimPlot(fibroblast_cells, reduction = "umap", group.by = "BC_type")+
  DimPlot(fibroblast_cells, reduction = "umap", group.by = "patient_id")

# Plot by RNA expression
FeaturePlot(fibroblast_cells, features = "nFeature_RNA")+
  FeaturePlot(fibroblast_cells, features = "nCount_RNA")
  
# Cluster
fibroblast_cells <- FindNeighbors(fibroblast_cells, seurat = "pca", dims = 1:30)
fibroblast_cells <- FindClusters(fibroblast_cells, resolution=0.5)
DimPlot(fibroblast_cells)

# Subset TNBC fibroblasts
fibroblast.TNBC <- names(fibroblast_cells$BC_type)[fibroblast_cells$BC_type=="TNBC"]
fibroblast_TNBC <- subset(fibroblast_cells, cells=fibroblast.TNBC)

# Process TNBC fibroblasts
fibroblast_TNBC <- NormalizeData(fibroblast_TNBC, normalization.method = "LogNormalize", scale.factor = 10000)
fibroblast_TNBC <- FindVariableFeatures(fibroblast_TNBC, selection.method = "vst", nfeatures = 2000)
top50 <- head(VariableFeatures(fibroblast_TNBC), 50)
plot1 <- VariableFeaturePlot(fibroblast_TNBC)
plot2 <- LabelPoints(plot = plot1, points = top50, repel = TRUE, max.overlaps=50)
plot1 + plot2
fibroblast_TNBC <- ScaleData(fibroblast_TNBC)
fibroblast_TNBC <- RunPCA(fibroblast_TNBC, features = VariableFeatures(object = fibroblast_TNBC))
ElbowPlot(fibroblast_TNBC, ndims = 50)
fibroblast_TNBC <- RunUMAP(fibroblast_TNBC, dims = 1:30)

# Plot by RNA expression
FeaturePlot(fibroblast_TNBC, features = "nFeature_RNA")+
  FeaturePlot(fibroblast_TNBC, features = "nCount_RNA")

# Cluster
fibroblast_TNBC <- FindNeighbors(fibroblast_TNBC, seurat = "pca", dims = 1:30)
fibroblast_TNBC <- FindClusters(fibroblast_TNBC, resolution=0.5)
DimPlot(fibroblast_TNBC)+theme(axis.title = element_text(size = 14, family="Arial", face="bold"))+theme(axis.text = element_text(size = 12, family="Arial"))+theme(text = element_text(size = 16, family="Arial", face="bold"))+xlab("UMAP_1")+ylab("UMAP_2")+ggtitle("Fibroblast clusters")
dev.print(device=jpeg, filename="./Results/Fibroblast_clusters_UMAP_TNBC.jpg", width=1625, height=1400, res=400)

FeaturePlot(fibroblast_TNBC, c("ACTA2", "FAP", "ANTXR1", "TGFB1", "COL1A1", "FN1"), ncol = 3)

# Check for endothelial and  epithelial contamination by plotting for endothelial markers (CDH5, PECAM1=CD31, TIE1) and epithelial marker EPCAM
FeaturePlot(fibroblast_TNBC, features = c("CDH5", "PECAM1", "TIE1", "EPCAM"), min.cutoff="q10", max.cutoff="q90")
dev.print(device=jpeg, filename="./Results/EndothelialEpithelial_markers_UMAP_fibroblasts_TNBC.jpg", width=3000, height=2500, res=400)
VlnPlot(fibroblast_TNBC, features = c("CDH5"), add.noise=F, pt.size=0)+theme(axis.title = element_text(size = 14, family="Arial", face="bold"))+theme(axis.text = element_text(size = 12, family="Arial"))+ylab("Expression level")+xlab("Cluster")+theme(text = element_text(size = 16, family="Arial", face="bold"))+NoLegend()
VlnPlot(fibroblast_TNBC, features = c("PECAM1"), add.noise=F, pt.size=0)+theme(axis.title = element_text(size = 14, family="Arial", face="bold"))+theme(axis.text = element_text(size = 12, family="Arial"))+ylab("Expression level")+xlab("Cluster")+theme(text = element_text(size = 16, family="Arial", face="bold"))+NoLegend()+ggtitle("CD31")
VlnPlot(fibroblast_TNBC, features = c("TIE1"), add.noise=F, pt.size=0)+theme(axis.title = element_text(size = 14, family="Arial", face="bold"))+theme(axis.text = element_text(size = 12, family="Arial"))+ylab("Expression level")+xlab("Cluster")+theme(text = element_text(size = 16, family="Arial", face="bold"))+NoLegend()
VlnPlot(fibroblast_TNBC, features = c("EPCAM"), add.noise=F, pt.size=0)+theme(axis.title = element_text(size = 14, family="Arial", face="bold"))+theme(axis.text = element_text(size = 12, family="Arial"))+ylab("Expression level")+xlab("Cluster")+theme(text = element_text(size = 16, family="Arial", face="bold"))+NoLegend()
dev.print(device=jpeg, filename="./Results/EndothelialEpithelial_markers_VlnPlot_fibroblasts_TNBC_EPCAM.jpg", width=1350, height=1100, res=400)

# Cluster 12 is a small cluster positive for endothelial markers; it is removed from further analysis
fibroblast_TNBC <- subset(fibroblast_TNBC, idents = c(12), invert = TRUE)
DimPlot(fibroblast_TNBC)

# Plot for T and B cell markers
VlnPlot(fibroblast_TNBC, features = c("CD2", "CD3D", "CD3E", "CD8A", "CD8B", "PTPRC", "CD5", "CD28", "CTLA4"), pt.size=1, add.noise=F)
dev.print(device=jpeg, filename="./Results/Tcell_markers_Vlnplot_fibroblasts_TNBC.jpg", width=3600, height=3200, res=400)
FeaturePlot(fibroblast_TNBC, features = c("CD2", "CD3D", "CD3E", "CD8A", "CD8B", "PTPRC", "CD5", "CD28", "CTLA4"), min.cutoff="q10", max.cutoff="q90")
dev.print(device=jpeg, filename="./Results/Tcell_markers_UMAP_fibroblasts_TNBC.jpg", width=3600, height=3100, res=400)
VlnPlot(fibroblast_TNBC, features = c("MS4A1", "CD19", "CD22", "CD79A"), add.noise=F)

# Cluster 10 positive for T cell markers; it is removed
fibroblast_TNBC <- subset(fibroblast_TNBC, idents = c(10), invert = TRUE)
DimPlot(fibroblast_TNBC)

# BIOKEY_8 & BIOKEY_25 had very few cancer cells so they are omitted
Idents(fibroblast_TNBC) <- "patient_id"
fibroblast_TNBC <- subset(fibroblast_TNBC, idents = c("BIOKEY_8", "BIOKEY_25"), invert = TRUE)
DimPlot(fibroblast_TNBC)

# Reprocess and cluster TNBC fibroblasts
fibroblast_TNBC <- NormalizeData(fibroblast_TNBC, normalization.method = "LogNormalize", scale.factor = 10000)
fibroblast_TNBC <- FindVariableFeatures(fibroblast_TNBC, selection.method = "vst", nfeatures = 2000)
fibroblast_TNBC <- ScaleData(fibroblast_TNBC)
fibroblast_TNBC <- RunPCA(fibroblast_TNBC, features = VariableFeatures(object = fibroblast_TNBC))
ElbowPlot(fibroblast_TNBC, ndims = 50)
fibroblast_TNBC <- RunUMAP(fibroblast_TNBC, dims = 1:30)
fibroblast_TNBC <- FindNeighbors(fibroblast_TNBC, seurat = "pca", dims = 1:30)
fibroblast_TNBC <- FindClusters(fibroblast_TNBC, resolution=0.5)
DimPlot(fibroblast_TNBC)+theme(axis.title = element_text(size = 14, family="Arial", face="bold"))+theme(axis.text = element_text(size = 12, family="Arial"))+theme(text = element_text(size = 16, family="Arial", face="bold"))+xlab("UMAP_1")+ylab("UMAP_2")+ggtitle("Fibroblast clusters")
dev.print(device=jpeg, filename="./Results/Fibroblast_clusters_UMAP_TNBC2.jpg", width=1550, height=1400, res=400)

# Plot by patient id
DimPlot(fibroblast_TNBC, reduction = "umap", group.by = "patient_id", label = T, label.box = T, label.size=1)+theme(axis.title = element_text(size = 14, family="Arial", face="bold"))+theme(axis.text = element_text(size = 12, family="Arial"))+theme(text = element_text(size = 16, family="Arial", face="bold"))+xlab("UMAP_1")+ylab("UMAP_2")+ggtitle("Patient UMAP")
dev.print(device=jpeg, filename="./Results/Fibroblast_patient_UMAP_TNBC.jpg", width=1900, height=1400, res=400)

# Add info about Jag1 status in patients' cancer cells into TNBC fibroblast metadata
# BIOKEY_14, BIOKEY_26, BIOKEY_9, and BIOKEY_2 have higher than average %-Jag1high
# BIOKEY_10, BIOKEY_16, BIOKEY_19, BIOKEY_15, BIOKEY_1, BIOKEY_31, BIOKEY_11 lower than average
Idents(fibroblast_TNBC) <- "patient_id"
Jag1high <- WhichCells(fibroblast_TNBC, ident=c("BIOKEY_2", "BIOKEY_14", "BIOKEY_26", "BIOKEY_9"))
fibroblast_TNBC$Jag1status <- ifelse(colnames(fibroblast_TNBC) %in% Jag1high, "Jag1 high", "Jag1 low")
FeaturePlot(fibroblast_TNBC, features=c("ACTA2", "FAP", "ANTXR1", "FN1", "APOD", "MCAM"))
DimPlot(fibroblast_TNBC, group.by="seurat_clusters")
DimPlot(fibroblast_TNBC, group.by = "Jag1status", cols = c("#1b9aaf","#f8766d"))+theme(axis.title = element_text(size = 14, family="Arial", face="bold"))+theme(axis.text = element_text(size = 12, family="Arial"))+theme(text = element_text(size = 16, family="Arial", face="bold"))+xlab("UMAP_1")+ylab("UMAP_2")+ggtitle("Patient Jag1 status")
dev.print(device=jpeg, filename="./Results/Fibroblast_Jag1highJag1low_UMAP_TNBC.jpg", width=1900, height=1400, res=400)

print(fibroblast_TNBC) # 2411 cells
table(Idents(fibroblast_TNBC), fibroblast_TNBC$Jag1status)
#           Jag1 high Jag1 low
# BIOKEY_10         0      315
# BIOKEY_16         0       56
# BIOKEY_14       287        0
# BIOKEY_19         0      626
# BIOKEY_26       113        0
# BIOKEY_15         0      290
# BIOKEY_1          0      166
# BIOKEY_31         0       41
# BIOKEY_9        239        0
# BIOKEY_11         0       36
# BIOKEY_2        242        0
# 881/2411 = 36.5 % of total fibroblasts are Jag1high associated

Idents(fibroblast_TNBC) <- "seurat_clusters"
table(Idents(fibroblast_TNBC), fibroblast_TNBC$Jag1status)
#    Jag1 high Jag1 low %-Jag1high
# 0          8      383        2.0
# 1        172      142       54.8
# 2        150      142       51.4
# 3        122      135       47.5
# 4         90      164       35.4
# 5          1      206        0.5
# 6          3      196        1.5
# 7        163       13       92.6
# 8         77       90       46.1
# 9         95       59       61.7

table(Idents(fibroblast_TNBC), fibroblast_TNBC$patient_id)
#   BIOKEY_1 BIOKEY_10 BIOKEY_11 BIOKEY_14 BIOKEY_15 BIOKEY_16 BIOKEY_19 BIOKEY_2 BIOKEY_26 BIOKEY_31 BIOKEY_9
# 0        7         0         3         4         3         0       370        4         0         0        0
# 1        3         8         2       127         7         4       118       21         3         0       21
# 2       91        11         3        42        18         2        11       14        19         6       75
# 3        1         0         5        98         9         0       115        3        12         5        9
# 4       37        71         7         4        33         7         2       35        11         7       40
# 5        2       181         1         1         4        14         0        0         0         4        0
# 6       16        15        12         1       114        26         1        0         0        12        2
# 7        6         1         0         8         1         2         0       44        37         3       74
# 8        1         0         0         2        79         0         9       68         0         1        7
# 9        2        28         3         0        22         1         0       53        31         3       11

VlnPlot(fibroblast_TNBC, c("ACTA2", "FAP", "ANTXR1", "TGFB1", "COL1A1", "FN1"))+
  DimPlot(fibroblast_TNBC, group.by="seurat_clusters")+
  DimPlot(fibroblast_TNBC, group.by="patient_id")+
  DimPlot(fibroblast_TNBC, group.by="Jag1status")

# Save RDS file of processed TNBC fibroblasts
saveRDS(fibroblast_TNBC, "./Processed_data/Bassezetal2021_processed_fibroblasts_TNBC.rds")

##############################

fibroblast_TNBC <- readRDS("./Processed_data/Bassezetal2021_processed_fibroblasts_TNBC.rds")

##############################

# Find markers for TNBC fibroblast clusters
Idents(fibroblast_TNBC) <- "seurat_clusters"
fibro.cluster.markers <- FindAllMarkers(fibroblast_TNBC, min.pct=0.1)
fibro.cluster.markers$fdr = p.adjust(fibro.cluster.markers$p_val, method='fdr')
write.csv(fibro.cluster.markers, "./Results/clustermarkers_fibroblasts_TNBC.csv")

# Find cluster 7 DEGs
cluster7.markers <- FindMarkers(fibroblast_TNBC, ident.1 = c(7), min.pct=0.1)
cluster7.markers$fdr = p.adjust(cluster7.markers$p_val, method='fdr')
write.csv(cluster7.markers, "./Results/cluster7markers_fibroblasts_TNBC.csv")

# Perform differential gene expression analysis between Jag1high and Jag1low TNBC fibroblasts
Idents(fibroblast_TNBC) <- "Jag1status"
Jag1high.markers.fibro <- FindMarkers(fibroblast_TNBC, ident.1 = "Jag1 high", ident.2 = "Jag1 low", min.pct=0.1)
Jag1high.markers.fibro$fdr = p.adjust(Jag1high.markers.fibro$p_val, method='fdr')
write.csv(Jag1high.markers.fibro, "./Results/Jag1highvsJag1lowmarkers_fibroblasts_TNBC.csv")

# Create a background gene list for GSEA analysis of TNBC fibroblasts
Jag1.fibro.genes <- FindMarkers(fibroblast_TNBC, ident.1="Jag1 high", ident.2="Jag1 low", logfc.threshold = -Inf, min.diff.pct = -Inf)
Jag1.fibro.genes$fdr = p.adjust(Jag1.fibro.genes$p_val, method='fdr')
write.csv(Jag1.fibro.genes, "./Results/GSEAbackgroundgenes_fibroblasts_TNBC.csv")

# Create violinplots of marker gene expression in Jag1high vs low associated fibroblasts
Idents(fibroblast_TNBC) <- "Jag1status"
levels(fibroblast_TNBC) <- c("Jag1 high", "Jag1 low")

# Notch genes
VlnPlot(fibroblast_TNBC, features = c("HES4"),cols = c("#1b9aaf", "#f8766d"), split.by="Jag1status", pt.size=0, add.noise=F)+theme(axis.title = element_text(size = 14, family="Arial", face="bold"))+theme(axis.text = element_text(size = 12, family="Arial"))+theme(text = element_text(size = 16, family="Arial", face="bold"))+ylab("Expression level")+xlab(NULL)+theme(axis.ticks.x = element_blank())+theme(axis.text.x = element_blank())
dev.print(device=jpeg, filename="./Results/VlnPlot_fibro_TNBC_HES4.jpg", width=1300, height=1200, res=400)
VlnPlot(fibroblast_TNBC, features = c("HEY2"),cols = c("#1b9aaf", "#f8766d"), split.by="Jag1status", pt.size=0, add.noise=F)+theme(axis.title = element_text(size = 14, family="Arial", face="bold"))+theme(axis.text = element_text(size = 12, family="Arial"))+theme(text = element_text(size = 16, family="Arial", face="bold"))+ylab("Expression level")+xlab(NULL)+theme(axis.ticks.x = element_blank())+theme(axis.text.x = element_blank())
dev.print(device=jpeg, filename="./Results/VlnPlot_fibro_TNBC_HEY2.jpg", width=1300, height=1200, res=400)
VlnPlot(fibroblast_TNBC, features = c("HEYL"),cols = c("#1b9aaf", "#f8766d"), split.by="Jag1status", pt.size=0, add.noise=F)+theme(axis.title = element_text(size = 14, family="Arial", face="bold"))+theme(axis.text = element_text(size = 12, family="Arial"))+theme(text = element_text(size = 16, family="Arial", face="bold"))+ylab("Expression level")+xlab(NULL)+theme(axis.ticks.x = element_blank())+theme(axis.text.x = element_blank())
dev.print(device=jpeg, filename="./Results/VlnPlot_fibro_TNBC_HEYL.jpg", width=1300, height=1200, res=400)
VlnPlot(fibroblast_TNBC, features = c("NOTCH3"),cols = c("#1b9aaf", "#f8766d"), split.by="Jag1status", pt.size=0, add.noise=F)+theme(axis.title = element_text(size = 14, family="Arial", face="bold"))+theme(axis.text = element_text(size = 12, family="Arial"))+theme(text = element_text(size = 16, family="Arial", face="bold"))+ylab("Expression level")+xlab(NULL)+theme(axis.ticks.x = element_blank())+theme(axis.text.x = element_blank())
dev.print(device=jpeg, filename="./Results/VlnPlot_fibro_TNBC_NOTCH3.jpg", width=1300, height=1200, res=400)

# CAF/fibroblast markers
VlnPlot(fibroblast_TNBC, features = c("ACTA2"),cols = c("#1b9aaf", "#f8766d"), split.by="Jag1status", pt.size=0, add.noise=F)+theme(axis.title = element_text(size = 14, family="Arial", face="bold"))+theme(axis.text = element_text(size = 12, family="Arial"))+theme(text = element_text(size = 16, family="Arial", face="bold"))+ylab("Expression level")+xlab(NULL)+theme(axis.ticks.x = element_blank())+theme(axis.text.x = element_blank())
dev.print(device=jpeg, filename="./Results/VlnPlot_fibro_TNBC_ACTA2.jpg", width=1300, height=1200, res=400)
VlnPlot(fibroblast_TNBC, features = c("POSTN"),cols = c("#1b9aaf", "#f8766d"), split.by="Jag1status", pt.size=0, add.noise=F)+theme(axis.title = element_text(size = 14, family="Arial", face="bold"))+theme(axis.text = element_text(size = 12, family="Arial"))+theme(text = element_text(size = 16, family="Arial", face="bold"))+ylab("Expression level")+xlab(NULL)+theme(axis.ticks.x = element_blank())+theme(axis.text.x = element_blank())
dev.print(device=jpeg, filename="./Results/VlnPlot_fibro_TNBC_POSTN.jpg", width=1300, height=1200, res=400)
VlnPlot(fibroblast_TNBC, features = c("LAMP5"),cols = c("#1b9aaf", "#f8766d"), split.by="Jag1status", pt.size=0, add.noise=F)+theme(axis.title = element_text(size = 14, family="Arial", face="bold"))+theme(axis.text = element_text(size = 12, family="Arial"))+theme(text = element_text(size = 16, family="Arial", face="bold"))+ylab("Expression level")+xlab(NULL)+theme(axis.ticks.x = element_blank())+theme(axis.text.x = element_blank())
dev.print(device=jpeg, filename="./Results/VlnPlot_fibro_TNBC_LAMP5.jpg", width=1300, height=1200, res=400)
VlnPlot(fibroblast_TNBC, features = c("TAGLN"),cols = c("#1b9aaf", "#f8766d"), split.by="Jag1status", pt.size=0, add.noise=F)+theme(axis.title = element_text(size = 14, family="Arial", face="bold"))+theme(axis.text = element_text(size = 12, family="Arial"))+theme(text = element_text(size = 16, family="Arial", face="bold"))+ylab("Expression level")+xlab(NULL)+theme(axis.ticks.x = element_blank())+theme(axis.text.x = element_blank())
dev.print(device=jpeg, filename="./Results/VlnPlot_fibro_TNBC_TAGLN.jpg", width=1300, height=1200, res=400)
VlnPlot(fibroblast_TNBC, features = c("VIM"),cols = c("#1b9aaf", "#f8766d"), split.by="Jag1status", pt.size=0, add.noise=F)+theme(axis.title = element_text(size = 14, family="Arial", face="bold"))+theme(axis.text = element_text(size = 12, family="Arial"))+theme(text = element_text(size = 16, family="Arial", face="bold"))+ylab("Expression level")+xlab(NULL)+theme(axis.ticks.x = element_blank())+theme(axis.text.x = element_blank())
dev.print(device=jpeg, filename="./Results/VlnPlot_fibro_TNBC_VIM.jpg", width=1300, height=1200, res=400)
VlnPlot(fibroblast_TNBC, features = c("MYH11"),cols = c("#1b9aaf", "#f8766d"), split.by="Jag1status", pt.size=0, add.noise=F)+theme(axis.title = element_text(size = 14, family="Arial", face="bold"))+theme(axis.text = element_text(size = 12, family="Arial"))+theme(text = element_text(size = 16, family="Arial", face="bold"))+ylab("Expression level")+xlab(NULL)+theme(axis.ticks.x = element_blank())+theme(axis.text.x = element_blank())
dev.print(device=jpeg, filename="./Results/VlnPlot_fibro_TNBC_MYH11.jpg", width=1300, height=1200, res=400)
VlnPlot(fibroblast_TNBC, features = c("PDGFRA"),cols = c("#1b9aaf", "#f8766d"), split.by="Jag1status", pt.size=0, add.noise=F)+theme(axis.title = element_text(size = 14, family="Arial", face="bold"))+theme(axis.text = element_text(size = 12, family="Arial"))+theme(text = element_text(size = 16, family="Arial", face="bold"))+ylab("Expression level")+xlab(NULL)+theme(axis.ticks.x = element_blank())+theme(axis.text.x = element_blank())
dev.print(device=jpeg, filename="./Results/VlnPlot_fibro_TNBC_PDGFRA.jpg", width=1300, height=1200, res=400)
VlnPlot(fibroblast_TNBC, features = c("PTGDS"),cols = c("#1b9aaf", "#f8766d"), split.by="Jag1status", pt.size=0, add.noise=F)+theme(axis.title = element_text(size = 14, family="Arial", face="bold"))+theme(axis.text = element_text(size = 12, family="Arial"))+theme(text = element_text(size = 16, family="Arial", face="bold"))+ylab("Expression level")+xlab(NULL)+theme(axis.ticks.x = element_blank())+theme(axis.text.x = element_blank())
dev.print(device=jpeg, filename="./Results/VlnPlot_fibro_TNBC_PTGDS.jpg", width=1300, height=1200, res=400)
VlnPlot(fibroblast_TNBC, features = c("CXCL12"),cols = c("#1b9aaf", "#f8766d"), split.by="Jag1status", pt.size=0, add.noise=F)+theme(axis.title = element_text(size = 14, family="Arial", face="bold"))+theme(axis.text = element_text(size = 12, family="Arial"))+theme(text = element_text(size = 16, family="Arial", face="bold"))+ylab("Expression level")+xlab(NULL)+theme(axis.ticks.x = element_blank())+theme(axis.text.x = element_blank())
dev.print(device=jpeg, filename="./Results/VlnPlot_fibro_TNBC_CXCL12.jpg", width=1300, height=1200, res=400)
VlnPlot(fibroblast_TNBC, features = c("APOD"),cols = c("#1b9aaf", "#f8766d"), split.by="Jag1status", pt.size=0, add.noise=F)+theme(axis.title = element_text(size = 14, family="Arial", face="bold"))+theme(axis.text = element_text(size = 12, family="Arial"))+theme(text = element_text(size = 16, family="Arial", face="bold"))+ylab("Expression level")+xlab(NULL)+theme(axis.ticks.x = element_blank())+theme(axis.text.x = element_blank())
dev.print(device=jpeg, filename="./Results/VlnPlot_fibro_TNBC_APOD.jpg", width=1300, height=1200, res=400)
VlnPlot(fibroblast_TNBC, features = c("GPC3"),cols = c("#1b9aaf", "#f8766d"), split.by="Jag1status", pt.size=0, add.noise=F)+theme(axis.title = element_text(size = 14, family="Arial", face="bold"))+theme(axis.text = element_text(size = 12, family="Arial"))+theme(text = element_text(size = 16, family="Arial", face="bold"))+ylab("Expression level")+xlab(NULL)+theme(axis.ticks.x = element_blank())+theme(axis.text.x = element_blank())
dev.print(device=jpeg, filename="./Results/VlnPlot_fibro_TNBC_GPC3.jpg", width=1300, height=1200, res=400)

# Matrix proteins
VlnPlot(fibroblast_TNBC, features = c("FN1"),cols = c("#1b9aaf", "#f8766d"), split.by="Jag1status", pt.size=0, add.noise=F)+theme(axis.title = element_text(size = 14, family="Arial", face="bold"))+theme(axis.text = element_text(size = 12, family="Arial"))+theme(text = element_text(size = 16, family="Arial", face="bold"))+ylab("Expression level")+xlab(NULL)+theme(axis.ticks.x = element_blank())+theme(axis.text.x = element_blank())
dev.print(device=jpeg, filename="./Results/VlnPlot_fibro_TNBC_FN1.jpg", width=1300, height=1200, res=400)
VlnPlot(fibroblast_TNBC, features = c("LOXL2"),cols = c("#1b9aaf", "#f8766d"), split.by="Jag1status", pt.size=0, add.noise=F)+theme(axis.title = element_text(size = 14, family="Arial", face="bold"))+theme(axis.text = element_text(size = 12, family="Arial"))+theme(text = element_text(size = 16, family="Arial", face="bold"))+ylab("Expression level")+xlab(NULL)+theme(axis.ticks.x = element_blank())+theme(axis.text.x = element_blank())
dev.print(device=jpeg, filename="./Results/VlnPlot_fibro_TNBC_LOXL2.jpg", width=1300, height=1200, res=400)
VlnPlot(fibroblast_TNBC, features = c("LUM"),cols = c("#1b9aaf", "#f8766d"), split.by="Jag1status", pt.size=0, add.noise=F)+theme(axis.title = element_text(size = 14, family="Arial", face="bold"))+theme(axis.text = element_text(size = 12, family="Arial"))+theme(text = element_text(size = 16, family="Arial", face="bold"))+ylab("Expression level")+xlab(NULL)+theme(axis.ticks.x = element_blank())+theme(axis.text.x = element_blank())
dev.print(device=jpeg, filename="./Results/VlnPlot_fibro_TNBC_LUM.jpg", width=1300, height=1200, res=400)
VlnPlot(fibroblast_TNBC, features = c("DCN"),cols = c("#1b9aaf", "#f8766d"), split.by="Jag1status", pt.size=0, add.noise=F)+theme(axis.title = element_text(size = 14, family="Arial", face="bold"))+theme(axis.text = element_text(size = 12, family="Arial"))+theme(text = element_text(size = 16, family="Arial", face="bold"))+ylab("Expression level")+xlab(NULL)+theme(axis.ticks.x = element_blank())+theme(axis.text.x = element_blank())
dev.print(device=jpeg, filename="./Results/VlnPlot_fibro_TNBC_DCN.jpg", width=1300, height=1200, res=400)
VlnPlot(fibroblast_TNBC, features = c("FBLN1"),cols = c("#1b9aaf", "#f8766d"), split.by="Jag1status", pt.size=0, add.noise=F)+theme(axis.title = element_text(size = 14, family="Arial", face="bold"))+theme(axis.text = element_text(size = 12, family="Arial"))+theme(text = element_text(size = 16, family="Arial", face="bold"))+ylab("Expression level")+xlab(NULL)+theme(axis.ticks.x = element_blank())+theme(axis.text.x = element_blank())
dev.print(device=jpeg, filename="./Results/VlnPlot_fibro_TNBC_FBLN1.jpg", width=1300, height=1200, res=400)
VlnPlot(fibroblast_TNBC, features = c("TNC"),cols = c("#1b9aaf", "#f8766d"), split.by="Jag1status", pt.size=0, add.noise=F)+theme(axis.title = element_text(size = 14, family="Arial", face="bold"))+theme(axis.text = element_text(size = 12, family="Arial"))+theme(text = element_text(size = 16, family="Arial", face="bold"))+ylab("Expression level")+xlab(NULL)+theme(axis.ticks.x = element_blank())+theme(axis.text.x = element_blank())
dev.print(device=jpeg, filename="./Results/VlnPlot_fibro_TNBC_TNC.jpg", width=1300, height=1200, res=400)
VlnPlot(fibroblast_TNBC, features = c("BGN"),cols = c("#1b9aaf", "#f8766d"), split.by="Jag1status", pt.size=0, add.noise=F)+theme(axis.title = element_text(size = 14, family="Arial", face="bold"))+theme(axis.text = element_text(size = 12, family="Arial"))+theme(text = element_text(size = 16, family="Arial", face="bold"))+ylab("Expression level")+xlab(NULL)+theme(axis.ticks.x = element_blank())+theme(axis.text.x = element_blank())
dev.print(device=jpeg, filename="./Results/VlnPlot_fibro_TNBC_BGN.jpg", width=1300, height=1200, res=400)

# Collagens
VlnPlot(fibroblast_TNBC, features = c("COL12A1"),cols = c("#1b9aaf", "#f8766d"), split.by="Jag1status", pt.size=0, add.noise=F)+theme(axis.title = element_text(size = 14, family="Arial", face="bold"))+theme(axis.text = element_text(size = 12, family="Arial"))+theme(text = element_text(size = 16, family="Arial", face="bold"))+ylab("Expression level")+xlab(NULL)+theme(axis.ticks.x = element_blank())+theme(axis.text.x = element_blank())
dev.print(device=jpeg, filename="./Results/VlnPlot_fibro_TNBC_COL12A1.jpg", width=1300, height=1200, res=400)
VlnPlot(fibroblast_TNBC, features = c("COL13A1"),cols = c("#1b9aaf", "#f8766d"), split.by="Jag1status", pt.size=0, add.noise=F)+theme(axis.title = element_text(size = 14, family="Arial", face="bold"))+theme(axis.text = element_text(size = 12, family="Arial"))+theme(text = element_text(size = 16, family="Arial", face="bold"))+ylab("Expression level")+xlab(NULL)+theme(axis.ticks.x = element_blank())+theme(axis.text.x = element_blank())
dev.print(device=jpeg, filename="./Results/VlnPlot_fibro_TNBC_COL13A1.jpg", width=1300, height=1200, res=400)
VlnPlot(fibroblast_TNBC, features = c("COL15A1"),cols = c("#1b9aaf", "#f8766d"), split.by="Jag1status", pt.size=0, add.noise=F)+theme(axis.title = element_text(size = 14, family="Arial", face="bold"))+theme(axis.text = element_text(size = 12, family="Arial"))+theme(text = element_text(size = 16, family="Arial", face="bold"))+ylab("Expression level")+xlab(NULL)+theme(axis.ticks.x = element_blank())+theme(axis.text.x = element_blank())
dev.print(device=jpeg, filename="./Results/VlnPlot_fibro_TNBC_COL15A1.jpg", width=1300, height=1200, res=400)
VlnPlot(fibroblast_TNBC, features = c("COL6A1"),cols = c("#1b9aaf", "#f8766d"), split.by="Jag1status", pt.size=0, add.noise=F)+theme(axis.title = element_text(size = 14, family="Arial", face="bold"))+theme(axis.text = element_text(size = 12, family="Arial"))+theme(text = element_text(size = 16, family="Arial", face="bold"))+ylab("Expression level")+xlab(NULL)+theme(axis.ticks.x = element_blank())+theme(axis.text.x = element_blank())
dev.print(device=jpeg, filename="./Results/VlnPlot_fibro_TNBC_COL6A1.jpg", width=1300, height=1200, res=400)
VlnPlot(fibroblast_TNBC, features = c("COL6A2"),cols = c("#1b9aaf", "#f8766d"), split.by="Jag1status", pt.size=0, add.noise=F)+theme(axis.title = element_text(size = 14, family="Arial", face="bold"))+theme(axis.text = element_text(size = 12, family="Arial"))+theme(text = element_text(size = 16, family="Arial", face="bold"))+ylab("Expression level")+xlab(NULL)+theme(axis.ticks.x = element_blank())+theme(axis.text.x = element_blank())
dev.print(device=jpeg, filename="./Results/VlnPlot_fibro_TNBC_COL6A2.jpg", width=1300, height=1200, res=400)
VlnPlot(fibroblast_TNBC, features = c("COL1A1"),cols = c("#1b9aaf", "#f8766d"), split.by="Jag1status", pt.size=0, add.noise=F)+theme(axis.title = element_text(size = 14, family="Arial", face="bold"))+theme(axis.text = element_text(size = 12, family="Arial"))+theme(text = element_text(size = 16, family="Arial", face="bold"))+ylab("Expression level")+xlab(NULL)+theme(axis.ticks.x = element_blank())+theme(axis.text.x = element_blank())
dev.print(device=jpeg, filename="./Results/VlnPlot_fibro_TNBC_COL1A1.jpg", width=1300, height=1200, res=400)
VlnPlot(fibroblast_TNBC, features = c("COL5A1"),cols = c("#1b9aaf", "#f8766d"), split.by="Jag1status", pt.size=0, add.noise=F)+theme(axis.title = element_text(size = 14, family="Arial", face="bold"))+theme(axis.text = element_text(size = 12, family="Arial"))+theme(text = element_text(size = 16, family="Arial", face="bold"))+ylab("Expression level")+xlab(NULL)+theme(axis.ticks.x = element_blank())+theme(axis.text.x = element_blank())
dev.print(device=jpeg, filename="./Results/VlnPlot_fibro_TNBC_COL5A1.jpg", width=1300, height=1200, res=400)

# TGFbeta related
VlnPlot(fibroblast_TNBC, features = c("TGFB1"),cols = c("#1b9aaf", "#f8766d"), split.by="Jag1status", pt.size=0, add.noise=F)+theme(axis.title = element_text(size = 14, family="Arial", face="bold"))+theme(axis.text = element_text(size = 12, family="Arial"))+theme(text = element_text(size = 16, family="Arial", face="bold"))+ylab("Expression level")+xlab(NULL)+theme(axis.ticks.x = element_blank())+theme(axis.text.x = element_blank())
dev.print(device=jpeg, filename="./Results/VlnPlot_fibro_TNBC_TGFB1.jpg", width=1300, height=1200, res=400)
VlnPlot(fibroblast_TNBC, features = c("TGFB1I1"),cols = c("#1b9aaf", "#f8766d"), split.by="Jag1status", pt.size=0, add.noise=F)+theme(axis.title = element_text(size = 14, family="Arial", face="bold"))+theme(axis.text = element_text(size = 12, family="Arial"))+theme(text = element_text(size = 16, family="Arial", face="bold"))+ylab("Expression level")+xlab(NULL)+theme(axis.ticks.x = element_blank())+theme(axis.text.x = element_blank())
dev.print(device=jpeg, filename="./Results/VlnPlot_fibro_TNBC_TGFB1I1.jpg", width=1300, height=1200, res=400)
VlnPlot(fibroblast_TNBC, features = c("TGFBI"),cols = c("#1b9aaf", "#f8766d"), split.by="Jag1status", pt.size=0, add.noise=F)+theme(axis.title = element_text(size = 14, family="Arial", face="bold"))+theme(axis.text = element_text(size = 12, family="Arial"))+theme(text = element_text(size = 16, family="Arial", face="bold"))+ylab("Expression level")+xlab(NULL)+theme(axis.ticks.x = element_blank())+theme(axis.text.x = element_blank())
dev.print(device=jpeg, filename="./Results/VlnPlot_fibro_TNBC_TGFBI.jpg", width=1300, height=1200, res=400)
VlnPlot(fibroblast_TNBC, features = c("TGFBR2"),cols = c("#1b9aaf", "#f8766d"), split.by="Jag1status", pt.size=0, add.noise=F)+theme(axis.title = element_text(size = 14, family="Arial", face="bold"))+theme(axis.text = element_text(size = 12, family="Arial"))+theme(text = element_text(size = 16, family="Arial", face="bold"))+ylab("Expression level")+xlab(NULL)+theme(axis.ticks.x = element_blank())+theme(axis.text.x = element_blank())
dev.print(device=jpeg, filename="./Results/VlnPlot_fibro_TNBC_TGFBR2.jpg", width=1300, height=1200, res=400)

# Other DEGs
VlnPlot(fibroblast_TNBC, features = c("VEGFA"),cols = c("#1b9aaf", "#f8766d"), split.by="Jag1status", pt.size=0, add.noise=F)+theme(axis.title = element_text(size = 14, family="Arial", face="bold"))+theme(axis.text = element_text(size = 12, family="Arial"))+theme(text = element_text(size = 16, family="Arial", face="bold"))+ylab("Expression level")+xlab(NULL)+theme(axis.ticks.x = element_blank())+theme(axis.text.x = element_blank())
dev.print(device=jpeg, filename="./Results/VlnPlot_fibro_TNBC_VEGFA.jpg", width=1300, height=1200, res=400)
VlnPlot(fibroblast_TNBC, features = c("MUCL1"),cols = c("#1b9aaf", "#f8766d"), split.by="Jag1status", pt.size=0, add.noise=F)+theme(axis.title = element_text(size = 14, family="Arial", face="bold"))+theme(axis.text = element_text(size = 12, family="Arial"))+theme(text = element_text(size = 16, family="Arial", face="bold"))+ylab("Expression level")+xlab(NULL)+theme(axis.ticks.x = element_blank())+theme(axis.text.x = element_blank())
dev.print(device=jpeg, filename="./Results/VlnPlot_fibro_TNBC_MUCL1.jpg", width=1300, height=1200, res=400)
VlnPlot(fibroblast_TNBC, features = c("HLA-B"),cols = c("#1b9aaf", "#f8766d"), split.by="Jag1status", pt.size=0, add.noise=F)+theme(axis.title = element_text(size = 14, family="Arial", face="bold"))+theme(axis.text = element_text(size = 12, family="Arial"))+theme(text = element_text(size = 16, family="Arial", face="bold"))+ylab("Expression level")+xlab(NULL)+theme(axis.ticks.x = element_blank())+theme(axis.text.x = element_blank())
dev.print(device=jpeg, filename="./Results/VlnPlot_fibro_TNBC_HLA-B.jpg", width=1300, height=1200, res=400)
VlnPlot(fibroblast_TNBC, features = c("HLA-C"),cols = c("#1b9aaf", "#f8766d"), split.by="Jag1status", pt.size=0, add.noise=F)+theme(axis.title = element_text(size = 14, family="Arial", face="bold"))+theme(axis.text = element_text(size = 12, family="Arial"))+theme(text = element_text(size = 16, family="Arial", face="bold"))+ylab("Expression level")+xlab(NULL)+theme(axis.ticks.x = element_blank())+theme(axis.text.x = element_blank())
dev.print(device=jpeg, filename="./Results/VlnPlot_fibro_TNBC_HLA-c.jpg", width=1300, height=1200, res=400)
VlnPlot(fibroblast_TNBC, features = c("HLA-E"),cols = c("#1b9aaf", "#f8766d"), split.by="Jag1status", pt.size=0, add.noise=F)+theme(axis.title = element_text(size = 14, family="Arial", face="bold"))+theme(axis.text = element_text(size = 12, family="Arial"))+theme(text = element_text(size = 16, family="Arial", face="bold"))+ylab("Expression level")+xlab(NULL)+theme(axis.ticks.x = element_blank())+theme(axis.text.x = element_blank())
dev.print(device=jpeg, filename="./Results/VlnPlot_fibro_TNBC_HLA-E.jpg", width=1300, height=1200, res=400)
VlnPlot(fibroblast_TNBC, features = c("HLA-G"),cols = c("#1b9aaf", "#f8766d"), split.by="Jag1status", pt.size=0, add.noise=F)+theme(axis.title = element_text(size = 14, family="Arial", face="bold"))+theme(axis.text = element_text(size = 12, family="Arial"))+theme(text = element_text(size = 16, family="Arial", face="bold"))+ylab("Expression level")+xlab(NULL)+theme(axis.ticks.x = element_blank())+theme(axis.text.x = element_blank())
dev.print(device=jpeg, filename="./Results/VlnPlot_fibro_TNBC_HLA-G.jpg", width=1300, height=1200, res=400)
VlnPlot(fibroblast_TNBC, features = c("CXCL9"),cols = c("#1b9aaf", "#f8766d"), split.by="Jag1status", pt.size=0, add.noise=F)+theme(axis.title = element_text(size = 14, family="Arial", face="bold"))+theme(axis.text = element_text(size = 12, family="Arial"))+theme(text = element_text(size = 16, family="Arial", face="bold"))+ylab("Expression level")+xlab(NULL)+theme(axis.ticks.x = element_blank())+theme(axis.text.x = element_blank())
dev.print(device=jpeg, filename="./Results/VlnPlot_fibro_TNBC_CXCL9.jpg", width=1300, height=1200, res=400)
VlnPlot(fibroblast_TNBC, features = c("IGHG1"),cols = c("#1b9aaf", "#f8766d"), split.by="Jag1status", pt.size=0, add.noise=F)+theme(axis.title = element_text(size = 14, family="Arial", face="bold"))+theme(axis.text = element_text(size = 12, family="Arial"))+theme(text = element_text(size = 16, family="Arial", face="bold"))+ylab("Expression level")+xlab(NULL)+theme(axis.ticks.x = element_blank())+theme(axis.text.x = element_blank())
dev.print(device=jpeg, filename="./Results/VlnPlot_fibro_TNBC_IGHG1.jpg", width=1300, height=1200, res=400)
VlnPlot(fibroblast_TNBC, features = c("IGKC"),cols = c("#1b9aaf", "#f8766d"), split.by="Jag1status", pt.size=0, add.noise=F)+theme(axis.title = element_text(size = 14, family="Arial", face="bold"))+theme(axis.text = element_text(size = 12, family="Arial"))+theme(text = element_text(size = 16, family="Arial", face="bold"))+ylab("Expression level")+xlab(NULL)+theme(axis.ticks.x = element_blank())+theme(axis.text.x = element_blank())
dev.print(device=jpeg, filename="./Results/VlnPlot_fibro_TNBC_IGKC.jpg", width=1300, height=1200, res=400)
VlnPlot(fibroblast_TNBC, features = c("IGKV4-1"),cols = c("#1b9aaf", "#f8766d"), split.by="Jag1status", pt.size=0, add.noise=F)+theme(axis.title = element_text(size = 14, family="Arial", face="bold"))+theme(axis.text = element_text(size = 12, family="Arial"))+theme(text = element_text(size = 16, family="Arial", face="bold"))+ylab("Expression level")+xlab(NULL)+theme(axis.ticks.x = element_blank())+theme(axis.text.x = element_blank())
dev.print(device=jpeg, filename="./Results/VlnPlot_fibro_TNBC_IGKV4-1.jpg", width=1300, height=1200, res=400)

# Plot for cluster 7 marker genes

# Add cluster info into TNBC fibroblast metadata
Idents(fibroblast_TNBC) <- "seurat_clusters"
cluster7 <- WhichCells(fibroblast_TNBC, ident=c(7))
fibroblast_TNBC$cluster <- ifelse(colnames(fibroblast_TNBC) %in% cluster7, "Cluster 7", "Other clusters")

# Create violinplots of marker gene expression in cluster 7
Idents(fibroblast_TNBC) <- "cluster"
levels(fibroblast_TNBC) <- c("Cluster 7", "Other clusters")

# Notch genes
VlnPlot(fibroblast_TNBC, features = c("HES4"),cols = c("#1b9aaf", "#f8766d"), pt.size=0, add.noise=F)+theme(axis.title = element_text(size = 14, family="Arial", face="bold"))+theme(axis.text = element_text(size = 12, family="Arial"))+theme(text = element_text(size = 16, family="Arial", face="bold"))+ylab("Expression level")+xlab(NULL)+theme(axis.ticks.x = element_blank())+theme(axis.text.x = element_blank())
dev.print(device=jpeg, filename="./Results/VlnPlot_fibro_cluster7_TNBC_HES4.jpg", width=1300, height=1200, res=400)
VlnPlot(fibroblast_TNBC, features = c("HEY2"),cols = c("#1b9aaf", "#f8766d"), pt.size=0, add.noise=F)+theme(axis.title = element_text(size = 14, family="Arial", face="bold"))+theme(axis.text = element_text(size = 12, family="Arial"))+theme(text = element_text(size = 16, family="Arial", face="bold"))+ylab("Expression level")+xlab(NULL)+theme(axis.ticks.x = element_blank())+theme(axis.text.x = element_blank())
dev.print(device=jpeg, filename="./Results/VlnPlot_fibro_cluster7_TNBC_HEY2.jpg", width=1300, height=1200, res=400)
VlnPlot(fibroblast_TNBC, features = c("HEY1"),cols = c("#1b9aaf", "#f8766d"), pt.size=0, add.noise=F)+theme(axis.title = element_text(size = 14, family="Arial", face="bold"))+theme(axis.text = element_text(size = 12, family="Arial"))+theme(text = element_text(size = 16, family="Arial", face="bold"))+ylab("Expression level")+xlab(NULL)+theme(axis.ticks.x = element_blank())+theme(axis.text.x = element_blank())
dev.print(device=jpeg, filename="./Results/VlnPlot_fibro_cluster7_TNBC_HEY1.jpg", width=1300, height=1200, res=400)
VlnPlot(fibroblast_TNBC, features = c("NOTCH3"),cols = c("#1b9aaf", "#f8766d"), pt.size=0, add.noise=F)+theme(axis.title = element_text(size = 14, family="Arial", face="bold"))+theme(axis.text = element_text(size = 12, family="Arial"))+theme(text = element_text(size = 16, family="Arial", face="bold"))+ylab("Expression level")+xlab(NULL)+theme(axis.ticks.x = element_blank())+theme(axis.text.x = element_blank())
dev.print(device=jpeg, filename="./Results/VlnPlot_fibro_cluster7_TNBC_NOTCH3.jpg", width=1300, height=1200, res=400)

# TGFbeta related
VlnPlot(fibroblast_TNBC, features = c("TGFB1"),cols = c("#1b9aaf", "#f8766d"), pt.size=0, add.noise=F)+theme(axis.title = element_text(size = 14, family="Arial", face="bold"))+theme(axis.text = element_text(size = 12, family="Arial"))+theme(text = element_text(size = 16, family="Arial", face="bold"))+ylab("Expression level")+xlab(NULL)+theme(axis.ticks.x = element_blank())+theme(axis.text.x = element_blank())
dev.print(device=jpeg, filename="./Results/VlnPlot_fibro_cluster7_TNBC_TGFB1.jpg", width=1300, height=1200, res=400)
VlnPlot(fibroblast_TNBC, features = c("TGFB1I1"),cols = c("#1b9aaf", "#f8766d"), pt.size=0, add.noise=F)+theme(axis.title = element_text(size = 14, family="Arial", face="bold"))+theme(axis.text = element_text(size = 12, family="Arial"))+theme(text = element_text(size = 16, family="Arial", face="bold"))+ylab("Expression level")+xlab(NULL)+theme(axis.ticks.x = element_blank())+theme(axis.text.x = element_blank())
dev.print(device=jpeg, filename="./Results/VlnPlot_fibro_cluster7_TNBC_TGFB1I1.jpg", width=1300, height=1200, res=400)
VlnPlot(fibroblast_TNBC, features = c("TGFBI"),cols = c("#1b9aaf", "#f8766d"), pt.size=0, add.noise=F)+theme(axis.title = element_text(size = 14, family="Arial", face="bold"))+theme(axis.text = element_text(size = 12, family="Arial"))+theme(text = element_text(size = 16, family="Arial", face="bold"))+ylab("Expression level")+xlab(NULL)+theme(axis.ticks.x = element_blank())+theme(axis.text.x = element_blank())
dev.print(device=jpeg, filename="./Results/VlnPlot_fibro_cluster7_TNBC_TGFBI.jpg", width=1300, height=1200, res=400)
VlnPlot(fibroblast_TNBC, features = c("TGFBR2"),cols = c("#1b9aaf", "#f8766d"), pt.size=0, add.noise=F)+theme(axis.title = element_text(size = 14, family="Arial", face="bold"))+theme(axis.text = element_text(size = 12, family="Arial"))+theme(text = element_text(size = 16, family="Arial", face="bold"))+ylab("Expression level")+xlab(NULL)+theme(axis.ticks.x = element_blank())+theme(axis.text.x = element_blank())
dev.print(device=jpeg, filename="./Results/VlnPlot_fibro_cluster7_TNBC_TGFBR2.jpg", width=1300, height=1200, res=400)
VlnPlot(fibroblast_TNBC, features = c("TGFB3"),cols = c("#1b9aaf", "#f8766d"), pt.size=0, add.noise=F)+theme(axis.title = element_text(size = 14, family="Arial", face="bold"))+theme(axis.text = element_text(size = 12, family="Arial"))+theme(text = element_text(size = 16, family="Arial", face="bold"))+ylab("Expression level")+xlab(NULL)+theme(axis.ticks.x = element_blank())+theme(axis.text.x = element_blank())
dev.print(device=jpeg, filename="./Results/VlnPlot_fibro_cluster7_TNBC_TGFB3.jpg", width=1300, height=1200, res=400)

# Collagens
VlnPlot(fibroblast_TNBC, features = c("COL1A1"),cols = c("#1b9aaf", "#f8766d"), pt.size=0, add.noise=F)+theme(axis.title = element_text(size = 14, family="Arial", face="bold"))+theme(axis.text = element_text(size = 12, family="Arial"))+theme(text = element_text(size = 16, family="Arial", face="bold"))+ylab("Expression level")+xlab(NULL)+theme(axis.ticks.x = element_blank())+theme(axis.text.x = element_blank())
dev.print(device=jpeg, filename="./Results/VlnPlot_fibro_cluster7_TNBC_COL1A1.jpg", width=1300, height=1200, res=400)
VlnPlot(fibroblast_TNBC, features = c("COL1A2"),cols = c("#1b9aaf", "#f8766d"), pt.size=0, add.noise=F)+theme(axis.title = element_text(size = 14, family="Arial", face="bold"))+theme(axis.text = element_text(size = 12, family="Arial"))+theme(text = element_text(size = 16, family="Arial", face="bold"))+ylab("Expression level")+xlab(NULL)+theme(axis.ticks.x = element_blank())+theme(axis.text.x = element_blank())
dev.print(device=jpeg, filename="./Results/VlnPlot_fibro_cluster7_TNBC_COL1A2.jpg", width=1300, height=1200, res=400)
VlnPlot(fibroblast_TNBC, features = c("COL10A1"),cols = c("#1b9aaf", "#f8766d"), pt.size=0, add.noise=F)+theme(axis.title = element_text(size = 14, family="Arial", face="bold"))+theme(axis.text = element_text(size = 12, family="Arial"))+theme(text = element_text(size = 16, family="Arial", face="bold"))+ylab("Expression level")+xlab(NULL)+theme(axis.ticks.x = element_blank())+theme(axis.text.x = element_blank())
dev.print(device=jpeg, filename="./Results/VlnPlot_fibro_cluster7_TNBC_COL10A1.jpg", width=1300, height=1200, res=400)
VlnPlot(fibroblast_TNBC, features = c("COL11A1"),cols = c("#1b9aaf", "#f8766d"), pt.size=0, add.noise=F)+theme(axis.title = element_text(size = 14, family="Arial", face="bold"))+theme(axis.text = element_text(size = 12, family="Arial"))+theme(text = element_text(size = 16, family="Arial", face="bold"))+ylab("Expression level")+xlab(NULL)+theme(axis.ticks.x = element_blank())+theme(axis.text.x = element_blank())
dev.print(device=jpeg, filename="./Results/VlnPlot_fibro_cluster7_TNBC_COL11A1.jpg", width=1300, height=1200, res=400)
VlnPlot(fibroblast_TNBC, features = c("COL3A1"),cols = c("#1b9aaf", "#f8766d"), pt.size=0, add.noise=F)+theme(axis.title = element_text(size = 14, family="Arial", face="bold"))+theme(axis.text = element_text(size = 12, family="Arial"))+theme(text = element_text(size = 16, family="Arial", face="bold"))+ylab("Expression level")+xlab(NULL)+theme(axis.ticks.x = element_blank())+theme(axis.text.x = element_blank())
dev.print(device=jpeg, filename="./Results/VlnPlot_fibro_cluster7_TNBC_COL3A1.jpg", width=1300, height=1200, res=400)
VlnPlot(fibroblast_TNBC, features = c("COL4A2"),cols = c("#1b9aaf", "#f8766d"), pt.size=0, add.noise=F)+theme(axis.title = element_text(size = 14, family="Arial", face="bold"))+theme(axis.text = element_text(size = 12, family="Arial"))+theme(text = element_text(size = 16, family="Arial", face="bold"))+ylab("Expression level")+xlab(NULL)+theme(axis.ticks.x = element_blank())+theme(axis.text.x = element_blank())
dev.print(device=jpeg, filename="./Results/VlnPlot_fibro_cluster7_TNBC_COL4A2.jpg", width=1300, height=1200, res=400)
VlnPlot(fibroblast_TNBC, features = c("COL5A1"),cols = c("#1b9aaf", "#f8766d"), pt.size=0, add.noise=F)+theme(axis.title = element_text(size = 14, family="Arial", face="bold"))+theme(axis.text = element_text(size = 12, family="Arial"))+theme(text = element_text(size = 16, family="Arial", face="bold"))+ylab("Expression level")+xlab(NULL)+theme(axis.ticks.x = element_blank())+theme(axis.text.x = element_blank())
dev.print(device=jpeg, filename="./Results/VlnPlot_fibro_cluster7_TNBC_COL5A1.jpg", width=1300, height=1200, res=400)
VlnPlot(fibroblast_TNBC, features = c("COL5A2"),cols = c("#1b9aaf", "#f8766d"), pt.size=0, add.noise=F)+theme(axis.title = element_text(size = 14, family="Arial", face="bold"))+theme(axis.text = element_text(size = 12, family="Arial"))+theme(text = element_text(size = 16, family="Arial", face="bold"))+ylab("Expression level")+xlab(NULL)+theme(axis.ticks.x = element_blank())+theme(axis.text.x = element_blank())
dev.print(device=jpeg, filename="./Results/VlnPlot_fibro_cluster7_TNBC_COL5A2.jpg", width=1300, height=1200, res=400)
VlnPlot(fibroblast_TNBC, features = c("COL5A3"),cols = c("#1b9aaf", "#f8766d"), pt.size=0, add.noise=F)+theme(axis.title = element_text(size = 14, family="Arial", face="bold"))+theme(axis.text = element_text(size = 12, family="Arial"))+theme(text = element_text(size = 16, family="Arial", face="bold"))+ylab("Expression level")+xlab(NULL)+theme(axis.ticks.x = element_blank())+theme(axis.text.x = element_blank())
dev.print(device=jpeg, filename="./Results/VlnPlot_fibro_cluster7_TNBC_COL5A3.jpg", width=1300, height=1200, res=400)
VlnPlot(fibroblast_TNBC, features = c("COL6A1"),cols = c("#1b9aaf", "#f8766d"), pt.size=0, add.noise=F)+theme(axis.title = element_text(size = 14, family="Arial", face="bold"))+theme(axis.text = element_text(size = 12, family="Arial"))+theme(text = element_text(size = 16, family="Arial", face="bold"))+ylab("Expression level")+xlab(NULL)+theme(axis.ticks.x = element_blank())+theme(axis.text.x = element_blank())
dev.print(device=jpeg, filename="./Results/VlnPlot_fibro_cluster7_TNBC_COL6A1.jpg", width=1300, height=1200, res=400)
VlnPlot(fibroblast_TNBC, features = c("COL6A2"),cols = c("#1b9aaf", "#f8766d"), pt.size=0, add.noise=F)+theme(axis.title = element_text(size = 14, family="Arial", face="bold"))+theme(axis.text = element_text(size = 12, family="Arial"))+theme(text = element_text(size = 16, family="Arial", face="bold"))+ylab("Expression level")+xlab(NULL)+theme(axis.ticks.x = element_blank())+theme(axis.text.x = element_blank())
dev.print(device=jpeg, filename="./Results/VlnPlot_fibro_cluster7_TNBC_COL6A2.jpg", width=1300, height=1200, res=400)
VlnPlot(fibroblast_TNBC, features = c("COL6A3"),cols = c("#1b9aaf", "#f8766d"), pt.size=0, add.noise=F)+theme(axis.title = element_text(size = 14, family="Arial", face="bold"))+theme(axis.text = element_text(size = 12, family="Arial"))+theme(text = element_text(size = 16, family="Arial", face="bold"))+ylab("Expression level")+xlab(NULL)+theme(axis.ticks.x = element_blank())+theme(axis.text.x = element_blank())
dev.print(device=jpeg, filename="./Results/VlnPlot_fibro_cluster7_TNBC_COL6A3.jpg", width=1300, height=1200, res=400)
VlnPlot(fibroblast_TNBC, features = c("COL8A1"),cols = c("#1b9aaf", "#f8766d"), pt.size=0, add.noise=F)+theme(axis.title = element_text(size = 14, family="Arial", face="bold"))+theme(axis.text = element_text(size = 12, family="Arial"))+theme(text = element_text(size = 16, family="Arial", face="bold"))+ylab("Expression level")+xlab(NULL)+theme(axis.ticks.x = element_blank())+theme(axis.text.x = element_blank())
dev.print(device=jpeg, filename="./Results/VlnPlot_fibro_cluster7_TNBC_COL8A1.jpg", width=1300, height=1200, res=400)
VlnPlot(fibroblast_TNBC, features = c("COL8A2"),cols = c("#1b9aaf", "#f8766d"), pt.size=0, add.noise=F)+theme(axis.title = element_text(size = 14, family="Arial", face="bold"))+theme(axis.text = element_text(size = 12, family="Arial"))+theme(text = element_text(size = 16, family="Arial", face="bold"))+ylab("Expression level")+xlab(NULL)+theme(axis.ticks.x = element_blank())+theme(axis.text.x = element_blank())
dev.print(device=jpeg, filename="./Results/VlnPlot_fibro_cluster7_TNBC_COL8A2.jpg", width=1300, height=1200, res=400)

# CAF markers
VlnPlot(fibroblast_TNBC, features = c("ACTA2"),cols = c("#1b9aaf", "#f8766d"), pt.size=0, add.noise=F)+theme(axis.title = element_text(size = 14, family="Arial", face="bold"))+theme(axis.text = element_text(size = 12, family="Arial"))+theme(text = element_text(size = 16, family="Arial", face="bold"))+ylab("Expression level")+xlab(NULL)+theme(axis.ticks.x = element_blank())+theme(axis.text.x = element_blank())
dev.print(device=jpeg, filename="./Results/VlnPlot_fibro_cluster7_TNBC_ACTA2.jpg", width=1300, height=1200, res=400)
VlnPlot(fibroblast_TNBC, features = c("POSTN"),cols = c("#1b9aaf", "#f8766d"), pt.size=0, add.noise=F)+theme(axis.title = element_text(size = 14, family="Arial", face="bold"))+theme(axis.text = element_text(size = 12, family="Arial"))+theme(text = element_text(size = 16, family="Arial", face="bold"))+ylab("Expression level")+xlab(NULL)+theme(axis.ticks.x = element_blank())+theme(axis.text.x = element_blank())
dev.print(device=jpeg, filename="./Results/VlnPlot_fibro_cluster7_TNBC_POSTN.jpg", width=1300, height=1200, res=400)
VlnPlot(fibroblast_TNBC, features = c("LAMP5"),cols = c("#1b9aaf", "#f8766d"), pt.size=0, add.noise=F)+theme(axis.title = element_text(size = 14, family="Arial", face="bold"))+theme(axis.text = element_text(size = 12, family="Arial"))+theme(text = element_text(size = 16, family="Arial", face="bold"))+ylab("Expression level")+xlab(NULL)+theme(axis.ticks.x = element_blank())+theme(axis.text.x = element_blank())
dev.print(device=jpeg, filename="./Results/VlnPlot_fibro_cluster7_TNBC_LAMP5.jpg", width=1300, height=1200, res=400)
VlnPlot(fibroblast_TNBC, features = c("TAGLN"),cols = c("#1b9aaf", "#f8766d"), pt.size=0, add.noise=F)+theme(axis.title = element_text(size = 14, family="Arial", face="bold"))+theme(axis.text = element_text(size = 12, family="Arial"))+theme(text = element_text(size = 16, family="Arial", face="bold"))+ylab("Expression level")+xlab(NULL)+theme(axis.ticks.x = element_blank())+theme(axis.text.x = element_blank())
dev.print(device=jpeg, filename="./Results/VlnPlot_fibro_cluster7_TNBC_TAGLN.jpg", width=1300, height=1200, res=400)
VlnPlot(fibroblast_TNBC, features = c("ANTXR1"),cols = c("#1b9aaf", "#f8766d"), pt.size=0, add.noise=F)+theme(axis.title = element_text(size = 14, family="Arial", face="bold"))+theme(axis.text = element_text(size = 12, family="Arial"))+theme(text = element_text(size = 16, family="Arial", face="bold"))+ylab("Expression level")+xlab(NULL)+theme(axis.ticks.x = element_blank())+theme(axis.text.x = element_blank())
dev.print(device=jpeg, filename="./Results/VlnPlot_fibro_cluster7_TNBC_ANTXR1.jpg", width=1300, height=1200, res=400)
VlnPlot(fibroblast_TNBC, features = c("ITGB1"),cols = c("#1b9aaf", "#f8766d"), pt.size=0, add.noise=F)+theme(axis.title = element_text(size = 14, family="Arial", face="bold"))+theme(axis.text = element_text(size = 12, family="Arial"))+theme(text = element_text(size = 16, family="Arial", face="bold"))+ylab("Expression level")+xlab(NULL)+theme(axis.ticks.x = element_blank())+theme(axis.text.x = element_blank())
dev.print(device=jpeg, filename="./Results/VlnPlot_fibro_cluster7_TNBC_ITGB1.jpg", width=1300, height=1200, res=400)
VlnPlot(fibroblast_TNBC, features = c("FAP"),cols = c("#1b9aaf", "#f8766d"), pt.size=0, add.noise=F)+theme(axis.title = element_text(size = 14, family="Arial", face="bold"))+theme(axis.text = element_text(size = 12, family="Arial"))+theme(text = element_text(size = 16, family="Arial", face="bold"))+ylab("Expression level")+xlab(NULL)+theme(axis.ticks.x = element_blank())+theme(axis.text.x = element_blank())
dev.print(device=jpeg, filename="./Results/VlnPlot_fibro_cluster7_TNBC_FAP.jpg", width=1300, height=1200, res=400)
VlnPlot(fibroblast_TNBC, features = c("MYL9"),cols = c("#1b9aaf", "#f8766d"), pt.size=0, add.noise=F)+theme(axis.title = element_text(size = 14, family="Arial", face="bold"))+theme(axis.text = element_text(size = 12, family="Arial"))+theme(text = element_text(size = 16, family="Arial", face="bold"))+ylab("Expression level")+xlab(NULL)+theme(axis.ticks.x = element_blank())+theme(axis.text.x = element_blank())
dev.print(device=jpeg, filename="./Results/VlnPlot_fibro_cluster7_TNBC_MYL9.jpg", width=1300, height=1200, res=400)

# Matrix remodeling related to TGFbeta
VlnPlot(fibroblast_TNBC, features = c("LOX"),cols = c("#1b9aaf", "#f8766d"), pt.size=0, add.noise=F)+theme(axis.title = element_text(size = 14, family="Arial", face="bold"))+theme(axis.text = element_text(size = 12, family="Arial"))+theme(text = element_text(size = 16, family="Arial", face="bold"))+ylab("Expression level")+xlab(NULL)+theme(axis.ticks.x = element_blank())+theme(axis.text.x = element_blank())
dev.print(device=jpeg, filename="./Results/VlnPlot_fibro_cluster7_TNBC_LOX.jpg", width=1300, height=1200, res=400)
VlnPlot(fibroblast_TNBC, features = c("LOXL1"),cols = c("#1b9aaf", "#f8766d"), pt.size=0, add.noise=F)+theme(axis.title = element_text(size = 14, family="Arial", face="bold"))+theme(axis.text = element_text(size = 12, family="Arial"))+theme(text = element_text(size = 16, family="Arial", face="bold"))+ylab("Expression level")+xlab(NULL)+theme(axis.ticks.x = element_blank())+theme(axis.text.x = element_blank())
dev.print(device=jpeg, filename="./Results/VlnPlot_fibro_cluster7_TNBC_LOXL1.jpg", width=1300, height=1200, res=400)
VlnPlot(fibroblast_TNBC, features = c("LOXL2"),cols = c("#1b9aaf", "#f8766d"), pt.size=0, add.noise=F)+theme(axis.title = element_text(size = 14, family="Arial", face="bold"))+theme(axis.text = element_text(size = 12, family="Arial"))+theme(text = element_text(size = 16, family="Arial", face="bold"))+ylab("Expression level")+xlab(NULL)+theme(axis.ticks.x = element_blank())+theme(axis.text.x = element_blank())
dev.print(device=jpeg, filename="./Results/VlnPlot_fibro_cluster7_TNBC_LOXL2.jpg", width=1300, height=1200, res=400)
VlnPlot(fibroblast_TNBC, features = c("PLOD1"),cols = c("#1b9aaf", "#f8766d"), pt.size=0, add.noise=F)+theme(axis.title = element_text(size = 14, family="Arial", face="bold"))+theme(axis.text = element_text(size = 12, family="Arial"))+theme(text = element_text(size = 16, family="Arial", face="bold"))+ylab("Expression level")+xlab(NULL)+theme(axis.ticks.x = element_blank())+theme(axis.text.x = element_blank())
dev.print(device=jpeg, filename="./Results/VlnPlot_fibro_cluster7_TNBC_PLOD1.jpg", width=1300, height=1200, res=400)
VlnPlot(fibroblast_TNBC, features = c("PLOD2"),cols = c("#1b9aaf", "#f8766d"), pt.size=0, add.noise=F)+theme(axis.title = element_text(size = 14, family="Arial", face="bold"))+theme(axis.text = element_text(size = 12, family="Arial"))+theme(text = element_text(size = 16, family="Arial", face="bold"))+ylab("Expression level")+xlab(NULL)+theme(axis.ticks.x = element_blank())+theme(axis.text.x = element_blank())
dev.print(device=jpeg, filename="./Results/VlnPlot_fibro_cluster7_TNBC_PLOD2.jpg", width=1300, height=1200, res=400)
VlnPlot(fibroblast_TNBC, features = c("P4HA3"),cols = c("#1b9aaf", "#f8766d"), pt.size=0, add.noise=F)+theme(axis.title = element_text(size = 14, family="Arial", face="bold"))+theme(axis.text = element_text(size = 12, family="Arial"))+theme(text = element_text(size = 16, family="Arial", face="bold"))+ylab("Expression level")+xlab(NULL)+theme(axis.ticks.x = element_blank())+theme(axis.text.x = element_blank())
dev.print(device=jpeg, filename="./Results/VlnPlot_fibro_cluster7_TNBC_P4HA3.jpg", width=1300, height=1200, res=400)
VlnPlot(fibroblast_TNBC, features = c("P4HA2"),cols = c("#1b9aaf", "#f8766d"), pt.size=0, add.noise=F)+theme(axis.title = element_text(size = 14, family="Arial", face="bold"))+theme(axis.text = element_text(size = 12, family="Arial"))+theme(text = element_text(size = 16, family="Arial", face="bold"))+ylab("Expression level")+xlab(NULL)+theme(axis.ticks.x = element_blank())+theme(axis.text.x = element_blank())
dev.print(device=jpeg, filename="./Results/VlnPlot_fibro_cluster7_TNBC_P4HA2.jpg", width=1300, height=1200, res=400)
VlnPlot(fibroblast_TNBC, features = c("P3H1"),cols = c("#1b9aaf", "#f8766d"), pt.size=0, add.noise=F)+theme(axis.title = element_text(size = 14, family="Arial", face="bold"))+theme(axis.text = element_text(size = 12, family="Arial"))+theme(text = element_text(size = 16, family="Arial", face="bold"))+ylab("Expression level")+xlab(NULL)+theme(axis.ticks.x = element_blank())+theme(axis.text.x = element_blank())
dev.print(device=jpeg, filename="./Results/VlnPlot_fibro_cluster7_TNBC_P3H1.jpg", width=1300, height=1200, res=400)
VlnPlot(fibroblast_TNBC, features = c("P3H3"),cols = c("#1b9aaf", "#f8766d"), pt.size=0, add.noise=F)+theme(axis.title = element_text(size = 14, family="Arial", face="bold"))+theme(axis.text = element_text(size = 12, family="Arial"))+theme(text = element_text(size = 16, family="Arial", face="bold"))+ylab("Expression level")+xlab(NULL)+theme(axis.ticks.x = element_blank())+theme(axis.text.x = element_blank())
dev.print(device=jpeg, filename="./Results/VlnPlot_fibro_cluster7_TNBC_P3H3.jpg", width=1300, height=1200, res=400)
VlnPlot(fibroblast_TNBC, features = c("P3H4"),cols = c("#1b9aaf", "#f8766d"), pt.size=0, add.noise=F)+theme(axis.title = element_text(size = 14, family="Arial", face="bold"))+theme(axis.text = element_text(size = 12, family="Arial"))+theme(text = element_text(size = 16, family="Arial", face="bold"))+ylab("Expression level")+xlab(NULL)+theme(axis.ticks.x = element_blank())+theme(axis.text.x = element_blank())
dev.print(device=jpeg, filename="./Results/VlnPlot_fibro_cluster7_TNBC_P3H4.jpg", width=1300, height=1200, res=400)
VlnPlot(fibroblast_TNBC, features = c("TIMP3"),cols = c("#1b9aaf", "#f8766d"), pt.size=0, add.noise=F)+theme(axis.title = element_text(size = 14, family="Arial", face="bold"))+theme(axis.text = element_text(size = 12, family="Arial"))+theme(text = element_text(size = 16, family="Arial", face="bold"))+ylab("Expression level")+xlab(NULL)+theme(axis.ticks.x = element_blank())+theme(axis.text.x = element_blank())
dev.print(device=jpeg, filename="./Results/VlnPlot_fibro_cluster7_TNBC_TIMP3.jpg", width=1300, height=1200, res=400)
VlnPlot(fibroblast_TNBC, features = c("PLAT"),cols = c("#1b9aaf", "#f8766d"), pt.size=0, add.noise=F)+theme(axis.title = element_text(size = 14, family="Arial", face="bold"))+theme(axis.text = element_text(size = 12, family="Arial"))+theme(text = element_text(size = 16, family="Arial", face="bold"))+ylab("Expression level")+xlab(NULL)+theme(axis.ticks.x = element_blank())+theme(axis.text.x = element_blank())
dev.print(device=jpeg, filename="./Results/VlnPlot_fibro_cluster7_TNBC_PLAT.jpg", width=1300, height=1200, res=400)
VlnPlot(fibroblast_TNBC, features = c("SERPINE1"),cols = c("#1b9aaf", "#f8766d"), pt.size=0, add.noise=F)+theme(axis.title = element_text(size = 14, family="Arial", face="bold"))+theme(axis.text = element_text(size = 12, family="Arial"))+theme(text = element_text(size = 16, family="Arial", face="bold"))+ylab("Expression level")+xlab(NULL)+theme(axis.ticks.x = element_blank())+theme(axis.text.x = element_blank())
dev.print(device=jpeg, filename="./Results/VlnPlot_fibro_cluster7_TNBC_SERPINE1.jpg", width=1300, height=1200, res=400)
VlnPlot(fibroblast_TNBC, features = c("MMP7"),cols = c("#1b9aaf", "#f8766d"), pt.size=0, add.noise=F)+theme(axis.title = element_text(size = 14, family="Arial", face="bold"))+theme(axis.text = element_text(size = 12, family="Arial"))+theme(text = element_text(size = 16, family="Arial", face="bold"))+ylab("Expression level")+xlab(NULL)+theme(axis.ticks.x = element_blank())+theme(axis.text.x = element_blank())
dev.print(device=jpeg, filename="./Results/VlnPlot_fibro_cluster7_TNBC_MMP7.jpg", width=1300, height=1200, res=400)
VlnPlot(fibroblast_TNBC, features = c("MMP11"),cols = c("#1b9aaf", "#f8766d"), pt.size=0, add.noise=F)+theme(axis.title = element_text(size = 14, family="Arial", face="bold"))+theme(axis.text = element_text(size = 12, family="Arial"))+theme(text = element_text(size = 16, family="Arial", face="bold"))+ylab("Expression level")+xlab(NULL)+theme(axis.ticks.x = element_blank())+theme(axis.text.x = element_blank())
dev.print(device=jpeg, filename="./Results/VlnPlot_fibro_cluster7_TNBC_MMP11.jpg", width=1300, height=1200, res=400)
VlnPlot(fibroblast_TNBC, features = c("MMP14"),cols = c("#1b9aaf", "#f8766d"), pt.size=0, add.noise=F)+theme(axis.title = element_text(size = 14, family="Arial", face="bold"))+theme(axis.text = element_text(size = 12, family="Arial"))+theme(text = element_text(size = 16, family="Arial", face="bold"))+ylab("Expression level")+xlab(NULL)+theme(axis.ticks.x = element_blank())+theme(axis.text.x = element_blank())
dev.print(device=jpeg, filename="./Results/VlnPlot_fibro_cluster7_TNBC_MMP14.jpg", width=1300, height=1200, res=400)
VlnPlot(fibroblast_TNBC, features = c("MMP28"),cols = c("#1b9aaf", "#f8766d"), pt.size=0, add.noise=F)+theme(axis.title = element_text(size = 14, family="Arial", face="bold"))+theme(axis.text = element_text(size = 12, family="Arial"))+theme(text = element_text(size = 16, family="Arial", face="bold"))+ylab("Expression level")+xlab(NULL)+theme(axis.ticks.x = element_blank())+theme(axis.text.x = element_blank())
dev.print(device=jpeg, filename="./Results/VlnPlot_fibro_cluster7_TNBC_MMP28.jpg", width=1300, height=1200, res=400)

##############################

# Check fibroblast clusters for the expression of different cellular markers

# Plot for late smooth muscle cell markers
VlnPlot(fibroblast_TNBC, features = c("DES", "CALD1", "SMTN", "MYH11", "CNN1", "ACTA2"))
dev.print(device=jpeg, filename="./Results/SMC_markers_Vlnplot_fibroblasts_TNBC.jpg", width=3000, height=2000, res=400)

# Plot for pericyte markers
VlnPlot(fibroblast_TNBC, features = c("KCNJ8", "ABCC9", "VTN", "MCAM", "ESAM", "GJA4"))
dev.print(device=jpeg, filename="./Results/pericyte_markers_Vlnplot_fibroblasts_TNBC.jpg", width=3000, height=2000, res=400)

# Plot for adipocyte and fibroblast markers
VlnPlot(fibroblast_TNBC, features = c("APOD", "PTGDS", "CFD", "VIM", "PDGFRB", "THY1"))
dev.print(device=jpeg, filename="./Results/pericyte&fibro_markers_Vlnplot_fibroblasts_TNBC.jpg", width=3000, height=2000, res=400)

# Remove clusters 1 and 4 (pericyte marker positive)
fibroblast2_TNBC <- subset(fibroblast_TNBC, idents = c(1, 4), invert = TRUE)
DimPlot(fibroblast2_TNBC)

# Reprocess and cluster TNBC fibroblasts
fibroblast2_TNBC <- NormalizeData(fibroblast2_TNBC, normalization.method = "LogNormalize", scale.factor = 10000)
fibroblast2_TNBC <- FindVariableFeatures(fibroblast2_TNBC, selection.method = "vst", nfeatures = 2000)
fibroblast2_TNBC <- ScaleData(fibroblast2_TNBC)
fibroblast2_TNBC <- RunPCA(fibroblast2_TNBC, features = VariableFeatures(object = fibroblast2_TNBC))
ElbowPlot(fibroblast2_TNBC, ndims = 50)
fibroblast2_TNBC <- RunUMAP(fibroblast2_TNBC, dims = 1:30)
fibroblast2_TNBC <- FindNeighbors(fibroblast2_TNBC, seurat = "pca", dims = 1:30)
fibroblast2_TNBC <- FindClusters(fibroblast2_TNBC, resolution=0.5)
DimPlot(fibroblast2_TNBC)+theme(axis.title = element_text(size = 14, family="Arial", face="bold"))+theme(axis.text = element_text(size = 12, family="Arial"))+theme(text = element_text(size = 16, family="Arial", face="bold"))+xlab("UMAP_1")+ylab("UMAP_2")+ggtitle("Fibroblast clusters")
dev.print(device=jpeg, filename="./Results/Fibroblast_clusters_NoPericytes_UMAP_TNBC.jpg", width=1550, height=1400, res=400)

# Plot for pericyte markers again
VlnPlot(fibroblast2_TNBC, features = c("KCNJ8", "ABCC9", "VTN", "MCAM", "ESAM", "GJA4"))
dev.print(device=jpeg, filename="./Results/pericyte_markers_Vlnplot_fibroblasts_NoPericytes_TNBC.jpg", width=3000, height=2000, res=400)

# Plot for other markers
VlnPlot(fibroblast2_TNBC, features = c("ACTA2", "VIM", "DES", "APOD", "COL1A1", "LAMP5"))
dev.print(device=jpeg, filename="./Results/markers_Vlnplot_fibroblasts_NoPericytes_TNBC.jpg", width=3000, height=2000, res=400)

print(fibroblast2_TNBC) # 1843 cells
table(Idents(fibroblast2_TNBC), fibroblast2_TNBC$Jag1status)
#    Jag1 high Jag1 low %-Jag1high
# 0          2      310        0.6
# 1        149      141       51.4
# 2        118      134       46.8
# 3          3      188        1.6
# 4        169       12       93.4
# 5         80       83       49.1
# 6          2      154        1.3
# 7         93       58       61.6
# 8          3       83        3.5
# 9          0       61          0

table(Idents(fibroblast2_TNBC), fibroblast2_TNBC$patient_id)
#   BIOKEY_1 BIOKEY_10 BIOKEY_11 BIOKEY_14 BIOKEY_15 BIOKEY_16 BIOKEY_19 BIOKEY_2 BIOKEY_26 BIOKEY_31 BIOKEY_9
# 0        4         0         0         2         0         0       306        0         0         0        0
# 1       89        12         5        42        19         2         8       14        19         6       74
# 2        1         0         5       100         8         0       115        2         8         5        8
# 3       17        11         8         1       114        26         1        0         0        11        2
# 4        6         1         0         6         1         2         0       45        42         2       76
# 5        1         0         0         2        80         0         1       71         0         1        7
# 6        3       124         4         2         3        14         0        0         0         6        0
# 7        2        28         3         0        21         1         0       52        30         3       11
# 8        3         0         2         1         3         0        75        2         0         0        0
# 9        0        60         0         0         1         0         0        0         0         0        0

# Perform differential gene expression analysis between Jag1high and Jag1low TNBC fibroblasts (without pericyte marker+ cells)
Idents(fibroblast2_TNBC) <- "Jag1status"
Jag1high.markers.fibro <- FindMarkers(fibroblast2_TNBC, ident.1 = "Jag1 high", ident.2 = "Jag1 low", min.pct=0.1)
Jag1high.markers.fibro$fdr = p.adjust(Jag1high.markers.fibro$p_val, method='fdr')
write.csv(Jag1high.markers.fibro, "./Results/Jag1highvsJag1lowmarkers_fibroblasts_NoPericytes_TNBC.csv")

# Find cluster 4 DEGs
Idents(fibroblast2_TNBC) <- "seurat_clusters"
cluster4.markers <- FindMarkers(fibroblast2_TNBC, ident.1 = c(4), min.pct=0.1)
cluster4.markers$fdr = p.adjust(cluster4.markers$p_val, method='fdr')
write.csv(cluster4.markers, "./Results/cluster4markers_fibroblastsNoPericytes_TNBC.csv")

# Create violinplots of marker gene expression in Jag1high vs low associated fibroblasts (without pericyte marker+ cells)
Idents(fibroblast2_TNBC) <- "Jag1status"
levels(fibroblast2_TNBC) <- c("Jag1 high", "Jag1 low")

# CAF/fibroblast markers
VlnPlot(fibroblast2_TNBC, features = c("ACTA2"),cols = c("#1b9aaf", "#f8766d"), split.by="Jag1status", pt.size=0, add.noise=F)+theme(axis.title = element_text(size = 14, family="Arial", face="bold"))+theme(axis.text = element_text(size = 12, family="Arial"))+theme(text = element_text(size = 16, family="Arial", face="bold"))+ylab("Expression level")+xlab(NULL)+theme(axis.ticks.x = element_blank())+theme(axis.text.x = element_blank())
dev.print(device=jpeg, filename="./Results/VlnPlot_fibro_NoPericytes_TNBC_ACTA2.jpg", width=1300, height=1200, res=400)
VlnPlot(fibroblast2_TNBC, features = c("POSTN"),cols = c("#1b9aaf", "#f8766d"), split.by="Jag1status", pt.size=0, add.noise=F)+theme(axis.title = element_text(size = 14, family="Arial", face="bold"))+theme(axis.text = element_text(size = 12, family="Arial"))+theme(text = element_text(size = 16, family="Arial", face="bold"))+ylab("Expression level")+xlab(NULL)+theme(axis.ticks.x = element_blank())+theme(axis.text.x = element_blank())
dev.print(device=jpeg, filename="./Results/VlnPlot_fibro_NoPericytes_TNBC_POSTN.jpg", width=1300, height=1200, res=400)
VlnPlot(fibroblast2_TNBC, features = c("LAMP5"),cols = c("#1b9aaf", "#f8766d"), split.by="Jag1status", pt.size=0, add.noise=F)+theme(axis.title = element_text(size = 14, family="Arial", face="bold"))+theme(axis.text = element_text(size = 12, family="Arial"))+theme(text = element_text(size = 16, family="Arial", face="bold"))+ylab("Expression level")+xlab(NULL)+theme(axis.ticks.x = element_blank())+theme(axis.text.x = element_blank())
dev.print(device=jpeg, filename="./Results/VlnPlot_fibro_NoPericytes_TNBC_LAMP5.jpg", width=1300, height=1200, res=400)
VlnPlot(fibroblast2_TNBC, features = c("TAGLN"),cols = c("#1b9aaf", "#f8766d"), split.by="Jag1status", pt.size=0, add.noise=F)+theme(axis.title = element_text(size = 14, family="Arial", face="bold"))+theme(axis.text = element_text(size = 12, family="Arial"))+theme(text = element_text(size = 16, family="Arial", face="bold"))+ylab("Expression level")+xlab(NULL)+theme(axis.ticks.x = element_blank())+theme(axis.text.x = element_blank())
dev.print(device=jpeg, filename="./Results/VlnPlot_fibro_NoPericytes_TNBC_TAGLN.jpg", width=1300, height=1200, res=400)
VlnPlot(fibroblast2_TNBC, features = c("VIM"),cols = c("#1b9aaf", "#f8766d"), split.by="Jag1status", pt.size=0, add.noise=F)+theme(axis.title = element_text(size = 14, family="Arial", face="bold"))+theme(axis.text = element_text(size = 12, family="Arial"))+theme(text = element_text(size = 16, family="Arial", face="bold"))+ylab("Expression level")+xlab(NULL)+theme(axis.ticks.x = element_blank())+theme(axis.text.x = element_blank())
dev.print(device=jpeg, filename="./Results/VlnPlot_fibro_NoPericytes_TNBC_VIM.jpg", width=1300, height=1200, res=400)
VlnPlot(fibroblast2_TNBC, features = c("PDGFRA"),cols = c("#1b9aaf", "#f8766d"), split.by="Jag1status", pt.size=0, add.noise=F)+theme(axis.title = element_text(size = 14, family="Arial", face="bold"))+theme(axis.text = element_text(size = 12, family="Arial"))+theme(text = element_text(size = 16, family="Arial", face="bold"))+ylab("Expression level")+xlab(NULL)+theme(axis.ticks.x = element_blank())+theme(axis.text.x = element_blank())
dev.print(device=jpeg, filename="./Results/VlnPlot_fibro_NoPericytes_TNBC_PDGFRA.jpg", width=1300, height=1200, res=400)

# Notch genes
VlnPlot(fibroblast2_TNBC, features = c("HES4"),cols = c("#1b9aaf", "#f8766d"), split.by="Jag1status", pt.size=0, add.noise=F)+theme(axis.title = element_text(size = 14, family="Arial", face="bold"))+theme(axis.text = element_text(size = 12, family="Arial"))+theme(text = element_text(size = 16, family="Arial", face="bold"))+ylab("Expression level")+xlab(NULL)+theme(axis.ticks.x = element_blank())+theme(axis.text.x = element_blank())
dev.print(device=jpeg, filename="./Results/VlnPlot_fibro_NoPericytes_TNBC_HES4.jpg", width=1300, height=1200, res=400)
VlnPlot(fibroblast2_TNBC, features = c("NOTCH3"),cols = c("#1b9aaf", "#f8766d"), split.by="Jag1status", pt.size=0, add.noise=F)+theme(axis.title = element_text(size = 14, family="Arial", face="bold"))+theme(axis.text = element_text(size = 12, family="Arial"))+theme(text = element_text(size = 16, family="Arial", face="bold"))+ylab("Expression level")+xlab(NULL)+theme(axis.ticks.x = element_blank())+theme(axis.text.x = element_blank())
dev.print(device=jpeg, filename="./Results/VlnPlot_fibro_NoPericytes_TNBC_NOTCH3.jpg", width=1300, height=1200, res=400)

# Matrix proteins
VlnPlot(fibroblast2_TNBC, features = c("FN1"),cols = c("#1b9aaf", "#f8766d"), split.by="Jag1status", pt.size=0, add.noise=F)+theme(axis.title = element_text(size = 14, family="Arial", face="bold"))+theme(axis.text = element_text(size = 12, family="Arial"))+theme(text = element_text(size = 16, family="Arial", face="bold"))+ylab("Expression level")+xlab(NULL)+theme(axis.ticks.x = element_blank())+theme(axis.text.x = element_blank())
dev.print(device=jpeg, filename="./Results/VlnPlot_fibro_NoPericytes_TNBC_FN1.jpg", width=1300, height=1200, res=400)
VlnPlot(fibroblast2_TNBC, features = c("LOXL2"),cols = c("#1b9aaf", "#f8766d"), split.by="Jag1status", pt.size=0, add.noise=F)+theme(axis.title = element_text(size = 14, family="Arial", face="bold"))+theme(axis.text = element_text(size = 12, family="Arial"))+theme(text = element_text(size = 16, family="Arial", face="bold"))+ylab("Expression level")+xlab(NULL)+theme(axis.ticks.x = element_blank())+theme(axis.text.x = element_blank())
dev.print(device=jpeg, filename="./Results/VlnPlot_fibro_NoPericytes_TNBC_LOXL2.jpg", width=1300, height=1200, res=400)

# Collagens
VlnPlot(fibroblast2_TNBC, features = c("COL1A1"),cols = c("#1b9aaf", "#f8766d"), split.by="Jag1status", pt.size=0, add.noise=F)+theme(axis.title = element_text(size = 14, family="Arial", face="bold"))+theme(axis.text = element_text(size = 12, family="Arial"))+theme(text = element_text(size = 16, family="Arial", face="bold"))+ylab("Expression level")+xlab(NULL)+theme(axis.ticks.x = element_blank())+theme(axis.text.x = element_blank())
dev.print(device=jpeg, filename="./Results/VlnPlot_fibro_NoPericytes_TNBC_COL1A1.jpg", width=1300, height=1200, res=400)
VlnPlot(fibroblast2_TNBC, features = c("COL5A1"),cols = c("#1b9aaf", "#f8766d"), split.by="Jag1status", pt.size=0, add.noise=F)+theme(axis.title = element_text(size = 14, family="Arial", face="bold"))+theme(axis.text = element_text(size = 12, family="Arial"))+theme(text = element_text(size = 16, family="Arial", face="bold"))+ylab("Expression level")+xlab(NULL)+theme(axis.ticks.x = element_blank())+theme(axis.text.x = element_blank())
dev.print(device=jpeg, filename="./Results/VlnPlot_fibro_NoPericytes_TNBC_COL5A1.jpg", width=1300, height=1200, res=400)

# TGFbeta related
VlnPlot(fibroblast2_TNBC, features = c("TGFB1"),cols = c("#1b9aaf", "#f8766d"), split.by="Jag1status", pt.size=0, add.noise=F)+theme(axis.title = element_text(size = 14, family="Arial", face="bold"))+theme(axis.text = element_text(size = 12, family="Arial"))+theme(text = element_text(size = 16, family="Arial", face="bold"))+ylab("Expression level")+xlab(NULL)+theme(axis.ticks.x = element_blank())+theme(axis.text.x = element_blank())
dev.print(device=jpeg, filename="./Results/VlnPlot_fibro_NoPericytes_TNBC_TGFB1.jpg", width=1300, height=1200, res=400)
VlnPlot(fibroblast2_TNBC, features = c("TGFB1I1"),cols = c("#1b9aaf", "#f8766d"), split.by="Jag1status", pt.size=0, add.noise=F)+theme(axis.title = element_text(size = 14, family="Arial", face="bold"))+theme(axis.text = element_text(size = 12, family="Arial"))+theme(text = element_text(size = 16, family="Arial", face="bold"))+ylab("Expression level")+xlab(NULL)+theme(axis.ticks.x = element_blank())+theme(axis.text.x = element_blank())
dev.print(device=jpeg, filename="./Results/VlnPlot_fibro_NoPericytes_TNBC_TGFB1I1.jpg", width=1300, height=1200, res=400)
VlnPlot(fibroblast2_TNBC, features = c("TGFBI"),cols = c("#1b9aaf", "#f8766d"), split.by="Jag1status", pt.size=0, add.noise=F)+theme(axis.title = element_text(size = 14, family="Arial", face="bold"))+theme(axis.text = element_text(size = 12, family="Arial"))+theme(text = element_text(size = 16, family="Arial", face="bold"))+ylab("Expression level")+xlab(NULL)+theme(axis.ticks.x = element_blank())+theme(axis.text.x = element_blank())
dev.print(device=jpeg, filename="./Results/VlnPlot_fibro_NoPericytes_TNBC_TGFBI.jpg", width=1300, height=1200, res=400)

# UMAP of Jag1 high and Jag1 low fibroblasts
Idents(fibroblast2_TNBC) <- "Jag1status"
levels(fibroblast2_TNBC) <- c("Jag1 low", "Jag1 high")
DimPlot(fibroblast2_TNBC)+theme(axis.title = element_text(size = 14, family="Arial", face="bold"))+theme(axis.text = element_text(size = 12, family="Arial"))+theme(text = element_text(size = 16, family="Arial", face="bold"))+xlab("UMAP_1")+ylab("UMAP_2")+ggtitle("Jag1 high & Jag1 low fibroblasts")
dev.print(device=jpeg, filename="./Results/Fibroblast_Jag1highJag1low_NoPericytes_UMAP_TNBC.jpg", width=1850, height=1400, res=400)
