# Supplementary material for: Jagged1 regulates extracellular matrix deposition and remodeling in triple-negative breast cancer
Source: Sci Adv. 2026 Mar 18;12(12):eaea9562. doi: 10.1126/sciadv.aea9562 (PMC12998526; doi:10.1126/sciadv.aea9562)
Supplement: Supplementary file 3 — Data files S1 and S2 [file sciadv.aea9562_data_files_s1_and_s2.zip › aea9562_data_file_s2.xlsx]

## Sheet: Figure 1
Figure 1D			Figure 1F			Figure 1G
Tumor masses (mg)			Invaded cells			Fluorescence intensities
Jag1WT	Jag1KO		Jag1WT	Jag1KO		Jag1WT	Jag1KO
38.7	6.5		44	10		1.21926	0.656081
8.9	5.5		26	7		0.998246	0.729366
16.2	0		17	24		1.7315	0.59732
22.7	7.1		20	21		1.87576	0.755095
28.6	5.3		2	12		0.727625	0.841998
2.9	0		40	19		1.34038	0.998387
17.1	5.3		7	5		1.12681	1.01957
7.6	10.8		14	17		1.26932	0.655823
17.5	3.4		15	8		1.04902	0.803961
11	12		12	3		0.595516	0.872706
	7.7		23	23		1.51649	0.851759
	5.7		24	3		0.865686	0.531434
			19	12		1.67517	0.880534
			56	11		1.14741	0.725475
			32	8		1.54499	0.620491
			4	10		0.910723	0.586243
			20	5		0.935261	0.735182
			15	5		0.963533	0.845818
			19	9		1.16187	0.480109
			51	5		1.05154	0.791192
			3	11		0.582744	0.461367
			6	6		0.57166	0.553681
			29	8		1.36378	0.579552
			16	0		0.58721	0.649228
			4	10		0.477097	1.39063
			20	19		0.701404	0.509575
			19	4		0.563884	1.05504
			0	8		0.484563	1.09242
			7	4		0.573253	0.638953
			5	3		0.388306	0.552307
				8			0.77124
				7			0.750757
				7			0.949863
				5			0.503907
				14			0.680266
				7			0.624182
				5			0.870044
				3			0.600678
				20			0.891045
				10			0.681659
				7			0.838465
				11			0.631704
							1.02638
							0.650123

## Sheet: Figure 4
Figure 4D				Figure 4E
Protein	Normalized amount			Protein	Normalized amount
	MEF+Jag1WT	MEF+Jag1KO			TIF+Jag1WT	TIF+Jag1KO
pSMAD2	1.10134	0.569902		pSMAD2	0.848613	0.695421
	0.972216	0.699025			1.10377	0.440265
	0.806351	0.86489			1.08703	0.457004
	1.12009	0.551147			0.960588	0.583446
SMAD2	1.00774	1.00226		SMAD2	0.965422	1.06193
	0.941859	1.06815			1.01836	1.00899
	0.90486	1.10514			1.04694	0.980406
	1.14554	0.864463			0.969274	1.05808
pSMAD2/SMAD2	1.09287	0.568608		pSMAD2/SMAD2	0.879008	0.654867
	1.01682	0.644657			1.08387	0.436343
	0.884605	0.77687			1.03829	0.466138
	1.00571	0.655766			0.991038	0.551422
pSMAD3	1.0462	0.816997		pSMAD3	1.20818	0.461282
	0.993423	0.869771			0.814915	0.854548
	0.927802	0.935392			0.959694	0.709769
	1.03258	0.830614			1.01721	0.652253
SMAD3	1.03198	0.839015		SMAD3	0.991163	0.756176
	0.981961	0.889033			1.04926	0.698077
	0.936935	0.934059			0.96818	0.779159
	1.04913	0.821868			0.991395	0.755945
pSMAD3/SMAD3	1.01556	0.975466		pSMAD3/SMAD3	1.21895	0.61002
	1.01219	0.978833			0.776656	1.22414
	0.989925	1.0011			0.991235	0.910943
	0.98233	1.00869			1.02604	0.862831
aSMA	0.837049	0.932748		aSMA	1.01077	0.853474
	1.08132	0.688476			1.02194	0.842303
	1.23106	0.538736			1.00463	0.85961
	0.850569	0.919228			0.962654	0.90159
FN	1.14994	0.851446		FN	1.11178	1.2533
	0.744384	1.257			0.971186	1.3939
	0.981075	1.02031			0.964416	1.40067
	1.1246	0.876787			0.952615	1.41247
CNA35	1.08335	0.492934		CNA35	1.16179	0.45059
	1.22174	0.354548			1.08321	0.457129
	0.823586	0.7527			0.885882	0.218292
	0.871325	0.70496			0.86912	0.110185

## Sheet: Figure 5
Figure 5B				Figure 5C				Figure 5F					Figure 5G					Figure 5J							Figure 5K
Alignment coefficient				Alignment coefficient				Alignment coefficient					Alignment coefficient					Alignment coefficient							Alignment coefficient
MEF alone	MEF+Jag1WT	MEF+Jag1KO		MEF alone	MEF+Jag1WT	MEF+Jag1KO		MEF+Jag1WT		MEF+Jag1KO			MEF+Jag1WT		MEF+Jag1KO			MEF alone		MEF+Jag1WT		MEF+Jag1KO			MEF alone		MEF+Jag1WT		MEF+Jag1KO
0.142	0.518	0.172		0.148	0.286	0.278		DMSO	SB-431542	DMSO	SB-431542		DMSO	SB-431542	DMSO	SB-431542		Control	TGFbeta	Control	TGFbeta	Control	TGFbeta		Control	TGFbeta	Control	TGFbeta	Control	TGFbeta
0.07	0.598	0.312		0.158	0.44	0.134		0.608	0.274	0.158	0.186		0.494	0.292	0.226	0.206		0.192	0.602	0.374	0.672	0.132	0.534		0.168	0.794	0.55	0.678	0.188	0.616
0.098	0.418	0.162		0.236	0.492	0.248		0.484	0.238	0.172	0.17		0.472	0.376	0.216	0.36		0.124	0.53	0.464	0.622	0.076	0.608		0.246	0.672	0.64	0.746	0.174	0.662
0.0575	0.566	0.27		0.084	0.378	0.268		0.494	0.182	0.196	0.124		0.564	0.194	0.216	0.228		0.114	0.33	0.448	0.338	0.102	0.41		0.29	0.572	0.43	0.592	0.204	0.616
								0.506	0.132	0.176	0.172		0.45	0.22	0.186	0.222		0.068	0.576	0.382	0.542	0.146	0.476		0.142	0.724	0.48	0.748	0.232	0.584

## Sheet: Figure 6
Figure 6B				Figure 6C
Normalized amount				Normalized amount
0.5 kPa	4 kPa	50 kPa		0.5 kPa	4 kPa	50 kPa
0.913713	1.08203	2.28374		1.09634	1.58091	1.53782
1.34846	1.09899	1.83203		1.44147	1.5073	1.26631
0.737831	0.635327	2.90632		0.462185	0.575569	3.17732

## Sheet: Figure 7
Figure 7A			Figure 7F				Figure 7G
Tumor masses (mg)			Staining	Integrated density			log2 transformed mRNA expression
MEF+Jag1WT	MEF+Jag1KO			MEF+Jag1WT	MEF+Jag1KO		JAG1	ACTA2	COL1A2	COL3A1
16.7	5.3		aSMA	1.04358	0.437033		11.9519	15.0849	14.3618	15.3032
4.1	17.1			1.03496	0.375682		11.9501	13.6661	16.399	16.1356
9.7	3.7			1.17322	0.391032		10.4265	13.4017	17.3705	17.4795
0	3.1			0.748245	0.454767		10.4784	13.3828	16.0601	16.5342
25	16.7		CNA35	1.02557	0.89652		11.1083	13.6577	19.6483	19.4753
24.6	5.5			0.940961	0.580075		10.4692	13.1258	18.8222	18.8313
21.3	4.9			1.03347	0.702352		10.9102	12.9467	15.8435	16.016
17	14.2		FN	0.995791	1.05238		9.70321	10.8299	14.259	14.1839
20.3	27.8			0.98582	0.554124		10.376	12.6331	17.821	17.6121
23	26.2			1.01839	1.33206		11.1168	12.1081	17.5732	17.5881
17.3	15		p-SMAD	1.03649	0.89001		12.6513	11.8588	15.2478	15.475
34.3	24.9			1.05029	0.861989		10.3593	11.9528	14.1104	14.1336
36.1	22.2			0.893841	0.878837		10.4062	12.6535	17.6932	17.2792
19.3	3.2			1.01937	0.882882		10.4564	14.7199	15.6506	15.2274
21.5	11.5						10.8006	12.9579	15.4883	15.4981
31.1	0						10.2994	12.9908	16.3488	16.0985
5.9	0						8.31053	14.2515	13.725	13.9379
23	0						9.64592	13.136	15.7037	15.243
14.8	10.2						10.1491	13.079	17.4667	17.2909
32.3	7.6						10.3066	14.3278	17.5035	17.3624
13.9	6.1						10.0117	12.3774	15.3818	14.6854
26.5	9.5						9.69879	12.2032	14.658	14.4833
14.2	8.4						10.4145	13.1139	15.7875	15.8073
10.8	15.3						10.0689	11.9443	16.2471	16.3689
13.1	11.1						10.8123	11.7977	16.2622	16.0744
13	14.4						10.8169	12.9214	16.0947	16.0543
0	13.9						10.5129	14.7436	17.8165	17.4665
0	0						10.1063	11.6743	14.9991	14.4336
	0						9.93999	13.3063	16.0923	15.8466
	0						9.96977	11.6923	18.1782	17.6545
	0						10.7219	11.48	15.6849	15.5181
							10.3524	13.3439	15.3931	15.4018
							10.7267	13.8248	16.6612	17.0169
							9.25844	11.2138	14.9587	14.8667
							10.55	10.3561	13.3014	13.0439
							11.0284	12.5495	16.1738	16.2237
							9.99091	11.1349	14.7946	14.8048
							10.9334	11.5097	14.2013	14.5366
							10.7781	13.3235	17.3608	16.9499
							11.2867	13.2207	17.4579	17.312
							11.2652	14.1953	17.583	17.7004
							10.9384	11.7168	17.6386	17.9564
							9.7046	10.4956	15.4589	15.7191
							10.0521	11.453	14.8435	15.0503
							11.4959	14.2739	15.6799	15.9469
							9.40042	9.60339	12.5322	12.5994
							11.0537	11.6485	16.6821	16.5387
							10.0603	12.8423	17.1431	16.7494
							11.2071	13.0808	17.2281	17.3969
							10.3939	13.6716	17.6794	17.6235
							9.84069	12.0502	15.6988	15.7468
							10.9064	11.877	14.0461	14.2977
							11.4733	12.904	16.4528	16.479
							9.76128	13.4841	17.4558	16.9943
							10.5423	11.9694	16.623	16.4813
							11.9165	11.7116	16.8571	16.948
							9.8968	12.3531	16.6926	16.6727
							11.7642	12.9886	16.9373	16.6239
							10.5958	12.1868	17.1963	17.2899
							9.34038	13.4147	15.7889	15.4844
							10.5589	12.173	15.6423	15.5693
							10.9826	12.1699	17.4738	17.3274
							12.3655	13.8452	16.308	15.995
							10.4552	12.7621	18.0096	17.7262
							10.7484	13.8196	17.3301	17.4046
							10.4635	12.3947	16.2332	15.8896
							11.1684	12.9756	17.9077	17.8116
							11.1433	11.7136	13.8731	13.6478
							10.0425	11.3289	15.2959	15.0954
							9.71318	12.581	17.0099	16.713
							11.0872	11.9608	16.3734	16.4342
							11.5023	13.9565	16.0157	16.2707
							11.2115	13.2809	16.9817	16.9862
							8.90255	10.9369	14.9542	15.2871
							9.82884	11.0945	14.2032	14.1552
							10.8579	12.5657	15.0297	15.1047
							9.63247	12.1737	15.1404	15.3152
							11.2812	11.5032	15.9259	15.9993
							11.0633	12.3417	16.9098	16.7179
							10.7141	12.6159	16.6135	16.7503
							12.0541	13.1182	16.3237	16.2649
							9.53294	10.4937	13.6908	13.618
							11.3319	15.1495	13.8841	14.0596
							11.4762	13.368	15.6223	15.5784
							11.9436	13.8662	16.8208	17.1966
							10.8796	12.9643	16.5333	16.2309
							10.5452	12.1149	16.7498	17.0142
							10.1351	11.9788	14.8157	14.4263
							10.0996	12.5406	15.5155	15.2278
							10.5432	12.778	16.523	16.9612
							11.4032	12.7273	16.8213	16.9389
							10.5761	12.3179	14.9881	15.141
							9.93418	12.6938	15.5794	15.5909
							9.32674	11.321	14.7534	14.9846
							9.94246	10.7407	12.5423	12.1664
							8.65621	12.9765	15.578	14.6275
							11.0509	13.4115	15.242	14.883
							9.04853	14.5479	15.2998	14.9533
							10.9022	13.4202	16.5709	16.4743
							9.28871	12.7163	14.9579	14.851
							10.3252	9.85228	15.024	15.1798
							10.8617	11.7008	17.1373	17.1191
							12.4551	13.6095	17.607	17.292
							11.0741	13.6725	16.2578	16.4691
							9.99871	10.8225	13.7567	13.2873
							10.6645	11.1151	16.6277	16.582
							9.14987	11.8698	15.6714	15.1992
							10.967	11.2329	15.8005	15.5621
							9.47833	12.0864	14.4684	14.4408
							11.5508	13.3028	17.3425	17.7137
							10.623	11.6493	17.1537	16.7596
							10.5775	11.7663	14.5499	14.2302
							10.2742	12.9826	16.2973	16.0432
							11.8158	14.3276	17.0393	16.654
							10.1154	12.9663	16.7389	16.6767
							10.8062	13.3671	16.4595	16.1736
							10.4948	11.8711	15.4791	15.307
							10.5171	12.063	15.477	14.8722
							11.033	11.4301	16.1821	15.9327
							11.1336	12.8884	16.0524	15.85
							10.9078	12.7112	17.065	16.9441
							11.6994	11.9928	17.7114	17.9276
							11.2529	13.5529	17.7711	17.7846
							10.1659	12.502	17.5876	17.4399
							9.56649	14.5725	16.9644	16.8963
							10.8027	12.867	16.9365	16.9119
							10.5046	12.2255	16.8178	16.7045
							10.8679	13.484	15.5351	15.1399
							10.0968	10.7052	14.4058	14.1137
							10.8016	11.2466	13.1324	13.0113
							10.4123	11.7172	16.521	16.5149
							9.13954	11.7601	14.9973	14.694
							10.0399	13.2259	16.2313	16.0651
							11.1379	13.4657	16.3014	16.487
							11.7364	12.6206	16.7409	16.8364
							10.5837	12.1759	15.343	15.4702
							10.7275	12.2733	16.8375	16.5573
							12.9628	14.6925	17.3811	17.339
							10.2472	10.5392	15.627	15.562
							9.3419	11.778	16.2974	11.5635
							11.4258	13.5919	18.0883	18.3474
							10.8899	13.874	17.0679	17.2036
							9.95582	9.76118	10.9382	10.5991
							9.36442	11.6902	16.0914	16.1391
							10.3433	13.7538	17.6332	17.547
							8.00151	9.99213	12.8034	12.8262
							10.549	13.9105	17.0858	17.0066
							10.3415	11.6203	16.1545	16.0921
							10.5306	11.7672	15.2716	14.9428
							11.7281	11.3274	14.419	13.9213
							10.91	10.4479	14.1633	14.0353
							9.07676	12.0138	16.7784	16.9246
							10.1829	12.5935	17.605	17.5357
							10.7487	11.4914	15.04	14.8367
							8.98637	12.2148	16.7091	16.5508
							11.4352	12.748	17.4758	17.6554
							10.0418	11.8799	16.4411	16.503
							10.839	13.884	18.3089	18.1657
							10.1013	13.1328	17.2086	17.0787
							10.3248	13.1582	17.7248	17.7147
							9.73114	12.4709	16.6085	16.4854
							10.4736	11.3071	15.4738	15.8855
							9.47956	12.0498	16.8659	16.7425
							8.60457	13.3785	14.7701	14.4111
							10.4197	11.245	16.0866	15.807
							10.111	12.6043	15.8076	16.4406
							9.46481	10.4576	13.4008	13.4152
							9.25644	11.4597	15.9567	15.7668
							9.59672	10.7382	13.7104	13.451
							9.90554	12.5091	17.2222	16.7908
							10.6061	12.642	17.046	16.9007
							10.2784	13.1689	17.6728	17.4998
							8.6884	11.3771	14.8583	14.7379
							9.8004	12.2453	16.5961	16.3879
							10.7671	13.1834	17.9356	17.9554
							9.15651	9.77851	13.2078	13.0294
							9.74307	12.7323	17.106	17.0492
							9.66397	10.824	15.9953	16.0501
							10.6123	13.3081	17.0434	17.0273
							10.1249	14.5282	15.7378	15.8288
							9.80392	11.8645	16.3683	15.8903
							9.51527	12.7958	15.5488	15.4633
							9.74618	14.0396	17.4055	17.4908
							10.5741	13.9322	17.3747	17.2968
							10.3412	11.8816	16.3183	16.1011
							11.0565	11.2109	15.4629	15.4869
							9.23795	12.2393	16.2195	16.1834
							10.0421	12.5191	17.8842	17.7228
							9.78251	11.813	16.0067	16
							10.4931	12.1811	16.3979	16.4233
							10.8324	13.077	17.3382	16.9309
							10.5059	13.214	17.408	17.3082
							11.0479	10.3781	15.922	15.6914
							11.7385	13.2269	16.9036	17.0877
							10.2304	11.8031	16.7117	16.5841
							10.3374	12.0363	16.5383	16.2878
							10.5922	13.0095	17.067	16.8211
							9.85714	11.7005	15.5387	15.5634
							9.1418	11.9642	16.5934	16.3517
							9.73765	8.90426	12.9404	13.1692
							10.3665	10.9718	15.3367	14.8344
							9.9661	11.1725	16.6035	16.5336
							9.8131	11.7128	15.8693	15.8777
							9.90568	12.3271	17.4996	17.2627
							9.13672	12.159	16.6688	16.3943
							9.8962	13.0359	16.49	16.2195
							11.9319	9.74653	14.3261	14.5218
							10.246	12.2533	17.0595	16.7085
							10.2569	12.0952	17.0558	16.676
							10.4201	14.5645	15.4695	15.6045
							9.4391	13.2688	17.0147	17.2896
							9.98468	12.4274	16.6075	16.4561
							9.90151	12.114	17.8274	17.487
							10.8939	11.8323	16.9426	16.5776
							10.5725	14.5417	18.2071	17.9764
							12.0015	14.5875	18.7118	18.5638
							10.2691	12.6938	16.9314	16.7909
							10.9264	12.5272	17.0802	16.9859
							11.0578	8.27586	14.7032	10.7026
							10.4211	11.2755	15.4496	15.5006
							10.7731	12.5107	15.1175	15.4027
							10.1287	12.5138	16.9926	17.1138
							11.395	13.1082	17.4252	17.9853
							10.6605	13.9467	15.2887	15.6563
							10.7402	14.1159	13.6322	13.8656
							10.8613	11.8754	14.4794	14.9297
							10.8127	12.2692	16.3691	16.5273
							9.92477	12.8711	15.6311	18.578
							11.122	12.6437	17.2317	16.9244
							9.89103	12.4289	18.358	18.2725
							10.4771	12.9794	17.6433	17.4689
							10.0871	11.7721	17.2603	16.9204
							11.2104	12.9818	17.8741	17.6341
							11.4392	11.5492	15.109	15.3438
							10.0659	13.1891	16.7457	16.7162
							9.49284	12.9764	16.028	15.6163
							9.6861	12.6159	16.4852	15.8532
							10.7835	13.5244	18.0847	17.8074
							11.2079	13.2704	18.3204	17.9881
							11.0094	13.1131	17.406	17.2039
							11.8825	14.2398	17.8523	17.7835
							10.0594	11.6482	16.3337	16.1677
							11.2067	11.893	15.9324	15.8485
							9.1456	11.4301	12.7857	12.5761
							9.28367	12.1702	16.0906	16.0093
							9.18037	11.5809	14.6958	14.3787
							10.7893	13.0223	17.0891	17.1247
							9.77114	12.3912	16.3499	16.0782
							10.1745	12.8757	18.1993	18.2051
							10.786	10.447	14.5234	15.2413
							10.3267	11.6816	16.38	16.3676
							11.705	12.2569	15.25	15.0946
							11.3202	12.2898	16.2261	15.7615
							9.51191	12.0675	13.8407	13.6283
							12.1383	14.385	18.8549	18.6369
							11.0848	12.7885	17.2172	17.6052
							10.7778	13.1896	16.2552	16.0025
							9.86971	13.7799	17.3952	17.2878
							10.9888	11.6868	16.2534	16.2829
							10.729	14.2726	16.254	16.1895
							9.65383	12.9679	17.1801	16.997
							10.6777	12.7832	16.8096	16.561
							10.9703	10.6218	14.1966	14.1539
							8.54983	10.7555	14.5396	14.4298
							10.4894	14.5079	14.3228	14.617
							9.75335	12.2776	15.9889	15.6718
							8.59228	11.6619	13.3146	12.7258
							10.2451	11.9503	14.7954	14.7435
							9.60383	13.8859	16.7779	16.1368
							10.5252	12.1341	15.3388	15.278
							11.5998	13.38	15.6784	15.4
							9.72151	13.749	16.8236	16.4632
							10.3342	13.1891	17.9221	17.8709
							10.1952	11.2233	15.0622	14.4797
							10.5661	12.6279	16.474	16.3279
							7.31537	13.4896	7.98646	7.27137
							9.07144	12.2423	15.7603	15.69
							10.3851	13.0466	15.6478	15.8936
							10.4202	11.7355	16.6469	16.5874
							9.97829	10.9785	14.955	15.3448
							9.37421	11.0261	14.8665	14.9507
							9.69102	10.9878	14.5901	14.616
							9.04499	11.1746	15.2025	14.9483
							10.2804	11.302	13.6613	13.6211
							10.2935	11.1753	15.7515	15.9423
							10.8307	13.0472	15.1319	15.2037
							10.7572	13.5779	16.8046	17.081
							10.4038	13.47	16.5806	16.746
							10.633	13.0688	17.5646	17.7397
							10.9583	12.9474	17.7455	18.3038
							10.2377	12.5653	16.3401	16.167
							9.94703	12.027	15.639	15.79
							11.0994	11.0595	16.1815	16.4346
							9.15485	12.5386	16.3817	16.1116
							10.2015	13.0229	16.6144	16.3477
							11.2381	12.5862	16.5699	16.5042
							9.22991	10.493	15.4323	15.4658
							10.4375	12.3671	16.4548	16.4918
							10.0276	13.1517	15.4339	15.8239
							8.80951	10.3047	14.8563	14.8677
							8.97677	11.8805	16.1854	16.1248
							11.3415	13.0413	17.4298	17.4124
							11.3942	13.1006	17.0063	16.9818
							10.0704	12.6443	17.0332	16.787
							11.5172	13.321	17.5236	17.6931
							10.8957	13.0604	17.5496	17.3612
							10.1618	14.528	16.4451	16.2769
							9.36017	11.504	16.1539	15.9973
							10.6665	12.752	16.8462	16.9183
							11.4005	13.6904	17.9483	18.116
							11.4468	11.0297	15.3594	15.3238
							10.8156	13.5449	15.1393	15.1599
							9.62971	13.253	17.1564	17.2854
							10.5884	12.0445	16.3594	16.2861
							10.8389	13.0467	17.7751	17.9029
							11.319	13.4123	17.6805	17.7024
							11.5861	12.9194	16.5406	16.7034
							11.6413	14.2579	19.096	19.4208
							13.1623	10.3654	13.747	12.4755
							10.3758	13.6709	16.0323	15.3565
							9.26753	11.4424	15.0252	14.9192
							8.59752	10.8124	14.3471	13.9518
							10.0193	10.9789	15.1572	14.7117
							9.12104	8.82984	11.6789	11.2049
							10.2591	12.5653	15.2884	15.4303
							11.223	12.9362	16.3889	16.1845
							11.1539	13.0443	17.3676	17.6275
							10.6601	12.488	13.2502	13.5801
							10.3935	12.38	15.4255	15.364
							10.6345	12.0488	17.0655	17.0297
							11.2603	13.3351	15.8906	15.7838
							12.4381	11.2188	15.2007	14.8173
							10.4161	12.3491	15.8216	15.3599
							9.3739	12.8333	15.0918	13.3511
							11.4873	12.6302	16.0175	15.6888
							11.0017	12.2896	16.5204	16.6843
							10.187	14.0445	17.1791	16.3872
							10.1441	13.6526	17.3708	17.2944
							9.32445	13.3779	18.1798	17.9245
							10.2043	11.8491	14.8045	15.121
							10.4477	12.6395	17.4369	17.038
							10.5396	14.2144	13.7574	14.1351
							9.44672	11.8237	14.9566	15.0165
							10.7676	14.0421	15.1606	15.2554
							9.94881	12.0932	14.732	15.239
							10.2815	12.3369	17.0556	16.8998
							10.4112	12.4486	17.6275	17.4648
							11.0268	11.9343	15.5052	15.3988
							11.0299	12.4305	16.8484	16.3893
							11.1281	14.1512	17.9739	17.8959
							11.1728	14.4659	16.0769	15.9899
							10.2387	11.9406	16.0399	15.5844
							10.5065	12.0287	14.4345	14.2897
							9.53648	11.7474	13.3608	12.4403
							9.69958	11.2484	14.9377	14.4857
							10.5787	12.4058	17.9418	17.5846
							10.7022	10.9587	13.9384	14.3389
							11.8316	12.9931	15.5631	14.8505
							11.7595	12.8551	16.5216	16.3914
							10.9172	12.9829	15.8961	15.8033
							10.395	11.5108	15.3625	15.1273
							9.58844	12.6628	17.6246	17.5322
							10.5068	14.0091	17.8384	17.9268
							10.5029	13.0377	16.2766	16.3626
							10.274	13.4079	17.4229	17.2529
							11.9741	13.8818	18.9914	18.6753
							10.6128	13.323	18.3123	18.4132
							10.9275	14.0886	16.1326	15.9576
							10.9998	14.1068	17.26	17.3436
							10.8302	12.9937	16.9812	17.1483
							10.1813	11.4433	16.8263	17.0318
							11.0269	11.9417	16.4289	16.7207
							8.84454	10.4039	12.837	12.9993
							11.0233	12.6704	15.5786	15.7143
							11.3823	12.7442	16.818	16.6337
							10.3478	12.1674	16.5984	16.7211
							10.7285	13.2367	18.5901	18.4334
							11.7019	12.0692	15.0366	14.8006
							11.0496	12.776	17.015	17.2165
							11.344	14.5734	17.2225	17.3945
							10.5223	13.9063	16.3315	16.0385
							11.8108	13.307	16.7043	16.7606
							11.034	13.1543	16.7439	16.6779
							10.5909	13.6876	17.5657	17.5133
							10.7104	13.3865	17.7476	17.6974
							10.5385	12.1159	14.1077	14.0444
							10.8902	12.5558	17.1186	16.9917
							11.878	11.4452	15.3505	14.439
							10.4333	13.5315	17.0698	16.981
							9.38543	10.9599	14.39	14.3151
							10.4958	12.1467	17.2524	17.09
							11.2391	12.2926	17.4394	17.6716
							11.6168	12.1998	16.9996	17.1638
							10.7015	10.6374	15.4705	15.5619
							11.5316	12.8127	16.3084	15.9777
							11.1185	13.6942	18.0665	17.8033
							9.86108	12.3915	15.1014	14.8326
							11.3859	14.2794	18.6392	18.6526
							11.3027	13.3829	16.7557	16.748
							12.6693	10.4324	14.5584	14.7551
							11.3861	13.4549	15.3433	15.5497
							10.9045	12.9264	17.5136	17.2889
							10.878	14.1549	17.8214	17.7834
							9.91503	12.7088	16.9511	16.4584
							11.1747	13.1166	16.5564	16.5606
							11.9198	14.0902	18.4328	18.5006
							10.8364	12.9486	18.0252	17.8428
							10.6897	13.4789	17.7717	17.7784
							8.8946	11.112	13.9582	13.9464
							10.2881	12.874	16.3157	16.4026
							11.2961	13.6176	16.7483	16.4996
							9.26214	14.3214	15.1185	14.7455
							10.5063	11.7141	16.2266	15.8771
							11.5592	13.6686	14.8953	15.2115
							11.5426	13.9907	16.7479	16.5611
							9.30064	10.0316	12.9051	12.8545
							10.6977	13.1679	18.192	17.8002
							10.2307	12.3543	16.2494	16.3049
							10.7879	13.601	17.3428	16.8279
							9.25926	9.77183	13.1457	13.361
							11.2755	12.9105	17.4609	17.9396
							9.82544	11.9054	15.272	15.2513
							10.0821	12.3653	17.9006	17.3255
							10.8761	12.9857	18.9976	18.7992
							9.89127	11.6031	15.8793	15.9019
							11.1833	13.8439	18.1108	17.7818
							10.3431	12.0725	15.8812	15.6796
							11.303	13.0205	16.5614	16.2418
							11.0603	11.5013	15.8542	16.1402
							9.84544	11.5869	15.5517	15.6075
							11.5217	12.7967	16.6248	16.821
							11.0482	13.45	17.448	17.3193
							10.0415	12.759	15.5078	15.1303
							10.1509	10.8168	13.6544	13.358
							10.7168	13.0015	16.6322	16.3273
							10.7147	12.6666	17.1725	16.9369
							11.0267	13.5539	15.9157	15.9582
							9.82409	10.0274	14.5154	14.2968
							11.5717	13.2958	16.9602	17
							10.3695	12.9411	16.8232	16.4824
							10.1742	14.2874	17.0014	16.8172
							10.7306	13.8433	15.6135	15.6532
							10.5926	12.657	16.9102	17.1206
							8.43567	12.2822	16.7357	16.3448
							11.045	11.3382	15.0931	15.1961
							11.2471	13.4202	17.7902	17.7101
							10.7804	13.5305	17.2038	16.6459
							10.1403	10.1871	13.3051	13.1602
							11.101	13.8712	17.5866	17.4727
							10.7642	12.361	15.3445	15.0873
							9.929	12.2665	16.641	16.5696
							10.8164	13.8081	13.9181	13.7907
							9.64867	11.9331	15.6423	15.575
							10.5953	10.9247	13.907	13.3309
							9.47575	10.8903	14.8651	14.8378
							9.47487	12.9424	16.3585	16.2116
							11.7627	13.8446	15.9854	16.2099
							9.64422	12.0304	15.7434	15.6542
							10.9801	12.7322	18.0386	18.0186
							9.45373	11.4404	13.3392	14.1959
							10.9631	12.0227	16.6229	16.7238
							11.0024	12.08	16.9619	17.2669
							10.2647	13.2097	16.9425	16.5504
							10.8291	11.2813	14.9619	15.0323
							10.2274	12.3067	17.0408	16.9688
							10.3763	11.6082	17.9124	18.1447
							11.0982	12.294	15.5745	15.6379
							11.4163	13.1266	17.1929	17.3987
							9.41445	11.7097	15.5906	15.3424
							9.43292	11.1784	15.8745	15.498
							10.0211	11.7996	16.2037	16.0073
							8.24622	11.2847	14.8191	14.8749
							11.188	12.9968	17.1799	17.3712
							10.3975	11.4671	14.8573	14.6742
							11.2356	14.2691	18.6851	18.9223
							10.0307	11.6019	15.1312	14.8846
							9.84604	11.5001	15.8099	15.6978
							10.0137	13.4354	17.2119	17.0072
							9.45956	12.4573	16.6737	16.6013
							10.9559	12.2902	14.7217	14.3729
							11.3258	14.0435	16.9593	17.1139
							11.649	14.0578	17.4172	17.3895
							10.1059	12.9656	15.8898	15.7154
							10.4969	12.5653	15.9203	15.9174
							10.6162	12.4665	15.3198	15.0277
							11.8495	15.6243	19.5219	19.5406
							9.25183	10.8996	15.156	15.4041
							11.113	14.9049	17.0034	17.2446
							10.3178	12.1223	16.6898	16.9036
							9.21291	12.665	16.0578	15.6668
							10.8579	15.7442	15.0565	14.8051
							11.1215	13.3877	15.9139	15.9531
							9.94742	11.8598	14.8921	14.8375
							11.9777	11.7229	15.972	15.9596
							10.5568	11.4308	14.2482	14.046
							10.2133	13.6511	18.0596	17.7145
							10.9629	13.7684	17.6252	17.5727
							10.4239	12.87	17.6021	17.3807
							10.7536	12.8257	16.6757	16.7664
							10.2527	13.9941	18.2398	18.0759
							9.25643	10.8136	13.0912	12.7969
							11.1892	12.0963	14.3787	14.2226
							10.266	13.3418	17.328	17.3742
							10.1697	12.9339	14.8523	14.2685
							10.3294	13.8291	16.2519	15.9106
							9.91544	11.877	16.9214	16.9649
							11.0485	13.6797	16.2348	15.8721
							10.7729	12.7982	17.3603	17.502
							11.7424	13.1323	17.2485	17.3073
							8.44238	9.12092	11.7401	11.4771
							10.1703	11.5776	13.385	13.676
							10.9199	12.9263	16.4365	16.3253
							9.99085	12.5825	17.0455	17.1516
							11.2949	13.9446	17.058	16.8578
							10.9703	11.8255	15.4456	15.2829
							9.65261	13.9958	17.3639	17.3215
							9.44546	12.6482	15.8224	15.5189
							11.2644	13.8141	15.4633	15.5174
							12.0904	11.5135	14.394	14.7646
							10.1115	11.4446	14.9364	14.8438
							11.3782	13.2503	16.3165	16.3166
							9.15021	10.2319	14.1724	14.0358
							9.71614	12.3174	15.3857	15.9383
							10.4712	11.6791	14.7956	14.8624
							9.85009	11.6541	16.1633	15.9751
							10.6998	12.4382	16.6597	16.7259
							10.4631	13.1483	16.213	16.278
							9.90562	11.9528	14.5117	14.2814
							10.606	11.9929	16.638	16.5681
							10.9727	13.128	16.7513	16.845
							9.07802	11.375	15.0862	14.7387
							9.56188	11.5066	15.5773	15.4962
							10.2625	12.1585	16.962	16.7788
							11.3295	12.3831	14.9944	14.8593
							10.7634	10.3243	13.7448	14.1836
							12.3422	14.1716	14.9472	15.2439
							12.6797	12.6015	16.319	16.1289
							9.97401	11.7442	15.4845	15.2818
							10.7575	12.7049	16.583	16.4973
							11.9424	11.039	15.7684	15.6681
							10.8444	13.6192	18.3912	18.1163
							10.6366	14.8022	17.2054	17.1364
							10.5382	11.06	14.4546	14.6871
							11.1648	13.1222	16.7692	16.996
							11.7547	13.3844	17.3307	17.1148
							8.66367	11.5034	14.8976	15.2357
							10.4306	12.2394	15.9155	15.8901
							9.84087	12.5347	16.912	16.5203
							9.42394	10.7737	16.8308	16.9529
							10.6768	13.5258	15.4244	15.4325
							10.7446	12.296	16.7809	16.6355
							10.238	12.9436	17.6377	17.4352
							10.3722	12.4706	18.351	18.4278
							9.11286	12.2778	16.8084	16.7457
							9.98313	11.8338	16.5132	16.5301
							11.5174	12.9971	17.4718	17.3521
							11.2641	10.253	13.4346	15.886
							10.0375	13.463	17.1853	17.0723
							10.0073	13.022	16.7179	16.8169
							10.2373	11.3896	16.3198	16.4767
							10.6046	9.53311	12.7906	12.4031
							10.3402	13.9001	17.164	16.6933
							9.26032	12.0728	12.0587	12.1029
							10.3929	11.2186	13.6628	13.1799
							10.9093	13.1854	18.3271	18.5069
							10.778	13.11	16.9562	16.6843
							8.74349	10.2518	14.4762	14.3555
							11.4627	12.7572	15.8777	15.7701
							11.2865	12.3457	15.8482	15.9805
							10.2129	12.6189	16.7921	16.7152
							10.0271	11.837	16.2404	15.8905
							10.8707	13.4501	18.2493	18.2114
							11.6425	10.1056	12.6758	12.3274
							10.8014	11.175	14.2232	14.1677
							11.9643	13.9788	15.7986	15.3088
							9.65504	12.2883	16.7159	16.6446
							9.58987	9.18271	13.2772	13.7813
							8.62688	11.4316	15.4584	14.976
							10.2874	12.5001	17.0566	17.0581
							10.1828	12.3181	17.793	17.4154
							8.21064	11.737	15.3709	15.4875
							10.4748	11.5395	16.0211	15.7437
							10.5125	12.9003	17.1776	17.0059
							11.2055	13.3202	17.5846	17.553
							11.5681	13.6758	17.8139	17.7261
							10.5275	10.6774	13.463	13.208
							10.5362	13.9243	15.1191	15.1731
							11.6098	12.7865	18.103	17.9686
							9.57362	13.0579	16.4336	16.2752
							10.9245	12.7281	16.0026	16.2535
							9.40656	13.931	18.0528	17.5582
							9.40824	13.755	17.1305	16.6419
							7.5333	12.449	15.0445	14.8461
							11.0427	11.4184	13.7811	13.2947
							10.2042	12.7089	16.5131	16.4578
							9.89691	12.6941	17.7406	17.8931
							9.8657	12.7963	17.0904	17.0929
							11.38	13.4704	17.7654	17.932
							10.9994	12.2068	16.4565	16.5084
							11.4304	13.1829	17.4679	17.4512
							11.3561	12.5562	16.7978	16.6714
							10.4549	13.1955	17.6198	17.5528
							11.7363	13.4721	16.3431	16.0394
							9.47394	12.2842	15.7524	15.8625
							11.2475	12.4366	18.3653	18.3299
							11.618	10.8509	16.6243	17.2515
							10.1966	12.4648	15.4117	15.4908
							11.1575	13.2661	14.2789	14.5058
							11.8283	12.868	16.8752	16.7725
							11.1587	13.7966	15.871	16.0433
							9.12001	12.1269	14.8641	14.5925
							10.3171	11.8649	14.7089	14.624
							11.4712	13.8063	16.5318	16.5129
							10.7074	12.3104	16.4221	16.323
							9.8767	12.6541	16.283	15.9469
							10.9116	12.1809	16.7548	16.7095
							9.36287	11.9285	14.9647	14.7844
							10.5533	12.3869	16.4496	16.213
							10.8265	13.5289	17.5578	17.241
							9.96611	11.1187	13.5628	13.1533
							9.95476	11.6239	16.1522	15.5784
							9.88254	12.1966	14.3563	14.1788
							10.1384	13.399	15.858	15.7266
							10.5059	11.2977	13.6602	13.5659
							10.5632	11.6175	13.6491	13.5704
							13.138	11.8596	15.3459	15.2765
							10.5573	14.3337	12.1393	11.7895
							10.4854	12.5707	16.4769	16.4111
							9.61541	11.9682	15.4755	14.912
							9.75573	13.4792	14.5635	14.6539
							12.3846	11.4662	14.7681	14.6799
							10.3388	13.2196	16.013	15.7468
							10.2892	13.3545	15.6812	15.7392
							10.3391	13.2699	17.6946	17.5643
							10.8819	14.0568	18.275	17.575
							10.0534	13.1333	16.7479	16.3825
							11.5762	10.5609	13.9336	14.2296
							9.64075	11.08	13.3688	12.8283
							8.53463	10.339	12.7776	12.8004
							10.4909	11.7792	15.7753	15.9322
							10.0619	12.5024	16.2514	15.9723
							11.0397	12.6425	16.6608	16.2806
							10.4054	11.6169	16.2678	16.1381
							10.4906	13.7836	16.2717	16.1363
							10.6677	11.9835	15.1697	15.0659
							10.0095	11.3417	15.2581	14.6981
							10.9412	12.9314	16.8123	16.4144
							11.2459	12.1253	15.7625	16.1304
							10.7699	11.1839	16.0715	15.876
							10.4255	14.0166	17.6729	17.1782
							11.3058	11.7545	16.5083	16.7297
							11.0219	10.9518	14.6487	14.3459
							11.4457	12.4376	16.2201	16.4236
							10.1442	11.5943	15.8247	15.5402
							8.89805	10.3851	13.9584	14.7591
							9.40828	10.7613	13.9756	13.8515
							10.6781	12.5418	16.4899	16.6817
							10.2865	13.2885	16.4961	16.4866
							10.8165	12.7024	17.4608	17.7634
							10.4409	12.8647	15.9337	15.1995
							11.3006	12.3363	14.8562	15.1056
							9.695	12.1568	12.9342	12.6786
							10.373	13.2644	17.4371	17.4421
							11.4584	13.3996	16.1613	15.7739
							10.5053	11.8996	15.32	15.1918
							10.9231	14.1695	17.4637	17.1704
							11.1937	14.1992	17.4189	17.0483
							11.1863	13.295	17.6178	17.2701
							9.24403	10.5364	13.143	13.061
							11.4995	13.7635	18.2974	17.9155
							10.8275	11.6919	13.6048	13.6618
							10.9456	12.2444	16.9975	16.8857
							10.5286	14.0485	18.2908	17.6346
							11.5886	13.1923	18.3402	18.4641
							10.9455	11.8766	14.5315	14.2224
							10.8547	13.2451	15.9609	16.0953
							9.60519	12.4611	15.6629	15.5009
							10.9158	12.807	16.8059	16.385
							10.955	13.9605	17.7434	17.5208
							10.9802	13.204	16.2217	15.6722
							10.1523	13.3342	16.7829	16.6517
							10.8768	13.1192	17.3927	17.3248
							11.7622	9.92789	13.9935	11.7705
							10.5695	13.4242	15.0572	14.9093
							9.17973	15.0422	13.2937	13.5716
							11.0486	11.6544	12.8084	12.4338
							13.5667	11.6222	14.9905	14.0524
							10.3651	13.0761	16.5923	15.9673
							11.0181	11.5639	15.0219	14.6765
							10.9907	12.6648	17.7936	18.01
							10.5072	12.1164	15.0576	14.4071
							10.1537	13.6799	17.7841	17.2776
							9.40357	11.3982	14.7884	15.0947
							12.3025	10.8556	14.5907	14.2427
							9.72359	11.0238	14.041	13.9139
							10.8837	13.0177	17.042	17.1155
							10.361	12.5637	17.3884	17.3555
							11.0782	10.4406	14.2312	14.4379
							10.5389	12.4383	16.0389	16.1505
							11.2488	12.6754	17.9766	17.7327
							11.1922	11.0309	16.0135	16.0044
							10.8153	12.0675	15.6042	15.8068
							11.3962	14.9945	19.1923	18.8706
							11.2891	14.5546	18.0468	17.6737
							11.1349	14.1117	17.6116	17.3028
							10.8706	12.9336	17.373	17.1813
							11.508	12.9751	15.2597	15.0535
							10.8993	12.4046	16.5252	16.3769
							9.92745	11.9642	16.3696	16.3521
							10.9802	12.77	17.8377	17.8807
							9.68761	12.5364	15.812	15.6445
							10.2056	12.7891	17.733	17.7934
							9.44783	12.6868	16.1438	15.6794
							10.2736	10.8768	14.8701	15.2383
							9.84977	12.8113	15.9225	16.5874
							10.0957	11.9815	16.9725	16.9618
							10.868	12.4031	16.4985	16.2522
							10.5187	11.4973	15.0677	15.104
							10.768	12.9495	17.0521	16.6809
							8.96269	11.4878	16.7843	16.9091
							10.7284	14.0331	18.0514	17.9308
							10.7739	13.4354	17.7972	17.4255
							11.0347	13.1486	16.6044	16.7139
							10.658	11.347	15.2713	15.5318
							10.6765	12.8504	18.368	18.5089
							10.2548	14.9945	18.5494	18.0999
							11.6599	13.8407	16.7001	16.4126
							8.98976	11.3116	15.5169	15.4183
							11.5222	15.0019	19.3426	18.9832
							10.1477	10.4069	14.273	14.1348
							10.3377	11.2031	14.5917	14.5709
							10.1593	11.9794	16.5465	16.645
							9.11647	14.9644	15.3658	15.0442
							10.3316	12.0904	15.2648	15.2965
							10.4733	12.5965	15.5818	15.2442
							10.3872	10.5546	14.4064	14.6851
							9.43908	11.6477	15.3142	15.1889
							10.4513	12.463	16.9501	16.6543
							11.8344	12.4681	16.6685	16.7666
							10.3086	12.8423	16.4664	16.1846
							10.332	11.2551	14.7003	14.6263
							9.89808	10.2465	13.5623	13.521
							11.068	11.5411	14.5634	14.7302
							9.72044	14.6148	17.1119	16.3214
							8.66059	9.42236	11.311	10.775
							10.4744	12.0769	13.397	13.7177
							8.96117	7.1745	11.6323	11.1905
							10.9469	13.393	16.1145	15.9996
							10.7204	13.075	18.3038	18.0264
							10.8714	13.6483	16.6961	16.7727
							11.2381	11.0397	15.0245	14.8306
							10.9862	13.6059	17.4029	17.2737
							10.8312	12.822	16.0513	15.7073
							10.2253	11.3093	13.4046	13.3925
							9.98618	10.6567	15.8093	15.9557
							10.2119	10.5467	12.7288	12.8455
							10.1298	12.1575	15.3104	14.7637
							9.13207	13.3238	17.208	16.9291
							9.49511	12.0637	15.6263	15.5424
							10.7784	13.2826	15.8453	15.802
							11.023	11.7976	16.1563	16.4174
							9.87175	11.5907	16.0332	16.0004
							9.47412	11.9	16.251	15.8216
							10.6294	13.4226	15.7544	15.9591
							10.9091	11.8841	15.373	15.0748
							11.2917	12.4244	15.2044	15.1966
							12.3168	10.261	13.1915	13.0836
							8.88124	11.3373	16.5227	16.3207
							11.431	13.3387	17.2388	17.2785
							11.4064	12.012	16.5205	16.1963
							12.1414	14.2276	16.7613	16.7674
							10.0873	10.7005	15.1634	15.1265
							11.1047	14.4344	18.8936	18.8759
							11.0841	13.0496	14.186	14.276
							10.5452	12.3199	15.2956	15.2658
							10.0071	13.1485	15.5678	15.6051
							10.3047	12.0854	16.1229	16.0801
							9.80613	12.9192	16.0097	15.9216
							9.73614	11.7564	14.4253	13.7248
							11.211	13.2115	17.9932	17.9497
							10.0928	13.2056	16.5064	16.0349
							10.4929	12.9932	16.4944	16.1729
							11.1982	13.2034	17.0596	16.8489
							9.60183	12.8113	14.4905	14.2858
							9.75838	11.7573	14.8626	14.568
							10.6415	13.7309	16.7329	16.5386
							9.20054	12.2936	15.1135	14.8395
							9.38664	11.148	14.7344	14.674
							10.1924	12.6082	16.5405	16.622
							10.4042	13.1161	15.0941	15.0248
							10.4748	13.6234	17.3315	17.1572
							9.84148	11.4188	14.6734	14.3965
							11.2396	13.5255	15.4098	15.1282
							9.50262	10.2543	13.7029	13.611
							9.64798	11.9992	14.9252	15.0508
							10.5138	13.5896	15.7422	15.6976
							9.96591	16.0411	13.8379	13.7479
							9.71617	9.90417	13.1315	13.2112
							11.2021	13.5678	17.2657	17.3854
							11.4726	13.4782	16.0927	15.8354
							8.93311	9.5681	13.874	14.1908
							10.6118	13.9913	18.0328	18.1229
							9.77448	13.0017	16.1122	15.8672
							11.0468	13.7582	18.5573	19.0743
							10.6344	13.0893	15.3733	15.4688
							8.51764	11.8063	14.9406	14.1199
							9.30203	13.0884	16.2106	15.6061
							8.60077	12.2786	15.4072	14.6664
							9.16539	12.4551	15.5727	14.8742
							8.74676	12.4836	15.7196	15.5892
							10.3278	14.1616	17.1006	16.8429
							9.92778	11.1713	15.7257	15.5811
							10.4588	13.541	17.3891	17.3196
							10.0328	12.0612	15.4164	15.2164
							12.1707	13.4143	16.6075	16.2959
							11.0962	12.3925	16.2749	15.919
							10.4821	12.3363	17.314	17.063

## Sheet: Figure S4
Figure S4F
log2 transformed mRNA expression
JAG1	FAP	ANTXR1	LAMP5	SDC1	CD9
11.9519	7.70758	11.8902	7.30081	12.4883	12.2256
11.9501	10.4216	12.7392	9.60074	12.9576	13.4329
10.4265	10.3474	12.4395	9.22545	12.5006	13.1959
10.4784	9.44504	11.5215	9.34214	12.4347	13.7041
11.1083	12.211	14.4225	9.55027	15.0427	13.0714
10.4692	11.3976	13.6161	8.15864	14.2414	12.3368
10.9102	10.2073	12.0491	8.3645	13.6907	13.7857
9.70321	8.48517	11.9809	5.53383	11.2267	13.7331
10.376	11.1389	13.2443	7.78351	14.1937	13.262
11.1168	11.0884	12.6222	9.24202	13.0389	13.4506
12.6513	8.8818	11.0466	7.32338	11.809	15.3839
10.3593	7.96418	10.6644	7.47829	8.80803	12.6974
10.4062	11.0684	13.0576	9.14306	13.6877	13.4943
10.4564	10.2446	11.8153	8.7568	12.5372	12.772
10.8006	9.631	12.1427	7.96745	12.9586	12.6492
10.2994	10.311	12.0431	9.10669	11.4343	13.7689
8.31053	7.89602	10.9616	4.09077	12.997	14.179
9.64592	9.64311	12.5915	6.28415	12.0754	12.958
10.1491	10.9234	13.0401	7.87199	12.6537	14.2959
10.3066	10.653	12.8687	8.83811	14.4337	13.7474
10.0117	9.01675	10.7028	6.34168	12.6707	14.3725
9.69879	9.16012	11.0295	6.96337	12.9349	13.3672
10.4145	9.33282	11.4205	9.74921	11.3856	12.949
10.0689	10.1024	12.0642	8.10144	11.8453	12.3136
10.8123	9.69102	11.5118	6.60557	13.7259	12.4617
10.8169	9.32475	11.2606	7.10705	11.5707	12.5269
10.5129	11.2365	13.0343	9.55718	13.5999	12.9783
10.1063	8.41004	11.4587	7.30312	11.7431	13.2665
9.93999	9.73031	10.9482	9.00591	12.0551	12.5309
9.96977	10.7128	13.1044	8.54786	13.6832	13.6021
10.7219	9.69452	10.9921	7.83981	12.5149	14.026
10.3524	9.25754	11.0185	8.27098	11.0089	14.2793
10.7267	10.3234	12.5795	10.1063	12.6944	13.0349
9.25844	8.67178	10.3518	7.65645	13.3016	12.4837
10.55	7.86744	11.2863	3.04215	11.9352	12.6263
11.0284	9.46497	11.4481	5.5641	11.49	12.9919
9.99091	9.36209	10.6382	7.52691	12.4001	12.316
10.9334	7.77559	10.6394	7.40145	11.165	12.6508
10.7781	10.5315	12.491	9.44152	12.963	12.6551
11.2867	10.8347	12.4218	8.91137	13.3057	12.8204
11.2652	11.4521	13.1151	9.99498	12.9267	13.2874
10.9384	10.8689	11.6766	8.34835	11.8917	12.524
9.7046	9.38321	9.93465	6.93892	12.5483	13.151
10.0521	8.80093	11.2467	7.31394	11.0036	13.3782
11.4959	9.41459	12.2291	8.57988	11.2721	12.7496
9.40042	6.84692	9.26407	5.401	8.74313	13.6373
11.0537	10.0973	11.6939	8.1482	12.1613	14.4173
10.0603	10.8283	12.9306	9.22544	13.829	12.8787
11.2071	10.4646	12.3151	8.65759	12.356	12.7488
10.3939	10.8796	12.7328	9.9345	13.3363	13.0993
9.84069	9.93322	11.7336	5.48025	13.1088	13.157
10.9064	8.42952	11.2038	5.38959	11.9043	12.745
11.4733	9.94325	11.8322	8.25365	11.6976	12.9248
9.76128	11.0161	12.7385	7.13889	12.7165	13.2121
10.5423	10.6208	12.1419	7.73917	13.4257	13.1989
11.9165	10.5433	12.7897	7.24387	14.0041	11.7801
9.8968	10.4346	12.2103	9.20176	11.6454	13.3168
11.7642	9.96197	12.8171	5.68484	14.8185	11.3528
10.5958	10.8674	12.2321	7.69692	14.3338	12.6582
9.34038	9.4502	11.6359	5.88985	14.7235	13.2642
10.5589	10.1742	11.7971	8.87567	11.6803	13.0714
10.9826	10.6295	12.1347	9.90172	13.2905	13.138
12.3655	9.68637	12.161	9.18153	13.5854	12.1043
10.4552	11.3645	13.9975	9.00111	13.8071	13.1486
10.7484	11.2476	13.5648	8.04297	14.5029	13.2111
10.4635	9.95092	12.5295	8.10657	12.7188	13.0029
11.1684	11.3593	13.1874	9.19999	12.77	12.3538
11.1433	8.87073	11.3999	6.69136	12.3174	12.6508
10.0425	9.96507	11.3796	7.23786	13.4471	14.0572
9.71318	9.56226	12.2809	8.85478	12.3937	13.6029
11.0872	10.2058	11.8171	9.23569	11.4404	12.7001
11.5023	9.78181	11.9093	7.66278	12.2545	12.5422
11.2115	10.7972	12.8027	9.8104	12.6928	12.769
8.90255	8.79952	11.7731	3.52173	13.619	12.9472
9.82884	9.2134	10.739	5.91681	12.759	13.4021
10.8579	9.69105	11.5807	8.53999	10.7794	13.1248
9.63247	9.67498	11.5959	8.14348	10.0211	11.8059
11.2812	9.85509	11.3706	8.4451	10.8725	13.466
11.0633	10.9359	12.5849	8.65308	12.4897	12.364
10.7141	10.2112	11.9886	9.29735	11.0984	12.226
12.0541	10.7987	13.0536	7.50109	12.1341	13.8746
9.53294	8.15774	10.4649	6.45903	9.96746	12.317
11.3319	8.33486	12.2731	6.59093	11.5306	12.8765
11.4762	9.91095	11.8042	7.94822	11.436	12.8291
11.9436	10.9139	12.7555	10.4855	11.5027	12.8644
10.8796	10.3523	12.8406	7.71069	11.5565	12.5447
10.5452	10.6684	12.0949	9.16573	12.28	12.1547
10.1351	8.98651	10.1827	7.97127	12.0892	13.3456
10.0996	10.2562	12.016	7.40779	11.3457	12.9087
10.5432	10.8156	12.5697	5.93157	10.3824	12.1995
11.4032	10.9514	12.489	10.4625	13.1818	12.508
10.5761	8.64259	11.3799	6.74184	12.2261	11.8876
9.93418	10.0642	11.2047	6.77679	14.7255	13.1457
9.32674	9.13725	10.1323	4.64693	12.0431	14.2396
9.94246	6.84126	8.27551	5.20549	15.5095	12.1594
8.65621	9.50728	9.92232	9.33928	12.148	12.9359
11.0509	8.95243	10.7351	8.08071	14.5974	13.4729
9.04853	9.16681	11.0859	5.6646	14.9912	11.9767
10.9022	10.2905	12.3619	7.48825	13.6893	12.4538
9.28871	8.72505	10.2915	7.55042	13.203	13.0551
10.3252	7.40455	10.8112	3.88517	14.5796	13.4721
10.8617	11.0365	12.1374	7.94467	12.5754	12.6789
12.4551	10.7212	13.3915	8.89403	14.1304	12.6237
11.0741	9.6732	12.038	9.3225	12.4306	12.7211
9.99871	7.02134	9.46648	5.66125	10.0493	12.2936
10.6645	9.78776	11.2846	8.12265	10.8041	11.9438
9.14987	9.35221	11.0629	5.14987	14.2711	13.509
10.967	9.29123	11.6686	8.54823	11.2676	13.4295
9.47833	8.09046	11.9572	4.77926	13.6807	13.5105
11.5508	10.4345	11.9719	8.87222	11.6347	12.5274
10.623	10.1882	12.9418	8.42488	13.0597	12.6914
10.5775	7.89106	10.1054	4.74389	12.5255	12.4997
10.2742	10.4615	12.3903	9.08924	13.3531	12.3913
11.8158	11.2249	13.1694	8.91167	14.4938	12.4287
10.1154	10.2053	12.1128	9.05176	12.8764	12.9125
10.8062	9.78977	12.7497	6.93872	13.5047	12.8627
10.4948	8.88485	11.7404	5.48666	13.3714	13.3573
10.5171	10.1555	12.2084	7.26128	12.4949	13.0387
11.033	9.49236	11.0632	8.32149	11.8654	12.3937
11.1336	9.37776	11.8363	8.43458	12.0708	13.3302
10.9078	10.9262	13.0945	9.74346	12.8394	13.5498
11.6994	10.981	13.4089	5.62568	13.4877	12.5184
11.2529	11.8349	13.9195	9.22986	12.4412	11.9718
10.1659	11.0951	13.3074	8.64762	12.9835	12.6118
9.56649	10.9208	14.1156	6.76072	13.311	12.0586
10.8027	10.8009	12.9645	8.41662	12.5854	13.9785
10.5046	11.0367	12.5195	7.90172	13.0489	12.0555
10.8679	9.54053	12.0468	8.26881	11.2935	13.2818
10.0968	8.37053	10.6782	6.85469	10.6963	12.8662
10.8016	6.53439	8.56717	10.5825	9.67863	12.2157
10.4123	9.40575	11.3196	8.31289	11.8646	13.0465
9.13954	7.77074	10.4562	6.19919	8.7886	13.23
10.0399	9.24153	10.4308	8.78924	11.4216	13.1618
11.1379	10.1052	11.2952	9.51154	12.0381	12.7121
11.7364	10.1397	11.6409	9.50486	11.6717	13.084
10.5837	9.48606	10.9968	8.5537	10.6972	13.5203
10.7275	9.41066	12.3572	6.90569	12.6041	14.3805
12.9628	10.6509	12.5688	8.079	13.3589	12.8393
10.2472	8.88335	10.2858	5.22323	12.3684	13.8774
9.3419	3.42936	10.5323	3.3419	14.327	14.1562
11.4258	11.7414	12.7245	8.31911	13.4277	13.1586
10.8899	10.9709	12.5784	10.4923	13.035	13.1034
9.95582	3.9638	9.3419	0.544881	10.3473	13.6943
9.36442	9.97031	11.5891	7.763	12.0546	14.0362
10.3433	11.4412	13.6005	8.77436	13.1334	13.766
8.00151	7.69118	9.63178	6.08294	10.8536	13.829
10.549	11.2034	13.6322	8.1648	13.0597	11.6504
10.3415	9.02723	11.3746	8.57783	11.7782	12.0994
10.5306	9.46977	11.3965	7.18842	12.9975	13.3322
11.7281	8.20183	11.7265	6.9327	11.4715	12.256
10.91	7.95708	9.65559	6.97317	11.1191	13.156
9.07676	10.3352	12.8128	6.00407	12.5425	12.5204
10.1829	11.082	13.2551	7.56221	13.7645	13.1045
10.7487	8.72984	11.2702	5.61858	12.5669	12.9447
8.98637	10.3073	12.5303	7.67044	12.6874	13.3025
11.4352	11.4677	12.6825	8.72327	12.9106	13.2725
10.0418	10.5939	13.0368	8.19443	12.1221	13.2096
10.839	11.369	13.6443	9.15583	14.0554	13.1671
10.1013	10.8056	13.3252	8.68138	13.3064	13.2357
10.3248	11.0914	13.3398	9.55401	12.9765	13.2841
9.73114	10.4143	12.3496	8.4063	13.4174	13.2767
10.4736	9.08418	11.3851	2.1653	12.3802	12.0357
9.47956	10.2372	11.8234	8.92739	13.0542	12.8172
8.60457	8.18098	10.9621	3.51154	11.6772	12.9423
10.4197	8.696	10.5562	7.01319	12.2535	12.9033
10.111	10.0172	12.6016	7.73846	13.3875	12.4316
9.46481	7.95788	9.64807	4.3238	12.2912	12.3329
9.25644	9.93487	12.3509	7.71699	11.5339	12.5886
9.59672	6.77282	10.2692	5.50635	11.1074	12.0561
9.90554	10.3415	12.2293	8.31417	14.0322	12.5175
10.6061	10.1055	13.1637	9.38552	11.3503	11.8369
10.2784	10.874	13.3237	8.93859	12.7907	12.3504
8.6884	8.17868	10.3348	5.06905	11.3388	13.4125
9.8004	10.0795	12.4317	8.19797	13.3666	13.1315
10.7671	11.5365	11.4968	4.87784	11.6234	11.9521
9.15651	7.57099	10.5781	5.1593	10.9082	12.7978
9.74307	10.9396	12.9703	7.71822	13.748	13.4977
9.66397	9.1671	10.63	6.45747	12.6339	12.7519
10.6123	11.1977	12.8186	8.65687	12.2681	12.7385
10.1249	10.0676	12.3562	5.16196	14.619	12.6438
9.80392	9.68288	12.204	7.49702	12.3324	14.201
9.51527	9.76688	12.6394	7.86796	13.4577	13.0092
9.74618	11.318	13.813	8.67589	14.7445	13.0356
10.5741	11.4679	14.4814	8.05701	13.3394	12.307
10.3412	10.3175	12.3764	7.5965	12.6845	12.9932
11.0565	9.40012	11.4915	8.09508	9.8257	12.6233
9.23795	9.87266	11.7052	7.17471	12.9293	13.797
10.0421	10.8976	13.1845	9.19168	13.7594	12.5241
9.78251	10.5323	12.4639	6.37631	14.0088	13.4938
10.4931	10.565	12.1405	7.84258	11.771	12.4274
10.8324	11.0374	14.123	8.19475	13.3352	12.7281
10.5059	11.154	13.6917	8.05669	13.7475	12.2783
11.0479	9.84364	11.5536	9.15583	12.3513	13.0613
11.7385	11.1634	12.826	9.43345	14.2476	12.6596
10.2304	9.88462	11.8389	8.81157	13.2386	12.8445
10.3374	9.77811	11.9048	8.70966	12.1086	13.1898
10.5922	11.0267	13.2913	9.53016	13.1877	12.3641
9.85714	8.86663	10.4987	6.35273	12.7781	14.7496
9.1418	9.99297	11.9279	6.17166	12.592	12.6487
9.73765	7.93705	10.0884	4.04006	11.0017	11.4911
10.3665	9.41842	11.3653	7.99436	12.4283	13.0403
9.9661	9.77597	11.8106	7.63026	11.8578	15.2749
9.8131	9.89667	11.9487	6.7053	11.2441	12.7773
9.90568	10.6675	12.9691	7.94329	13.7468	12.6761
9.13672	10.3551	12.9168	7.46668	13.3748	13.9117
9.8962	10.017	12.054	7.30873	14.1523	13.4987
11.9319	7.75195	9.58635	4.74236	9.1218	13.8783
10.246	10.7023	12.465	8.40024	12.342	12.2367
10.2569	10.1396	12.2305	8.91026	12.4693	13.4211
10.4201	9.7779	12.0121	8.18361	10.0269	13.7151
9.4391	10.6635	12.7624	8.07747	13.5134	12.8933
9.98468	10.3087	12.6493	7.90626	12.1622	12.4806
9.90151	10.8866	13.0602	8.64543	13.2771	13.4819
10.8939	10.5961	12.5203	9.25909	13.0865	13.6795
10.5725	11.4234	14.6216	9.44319	13.2923	12.9479
12.0015	11.5107	13.2792	9.58801	13.9809	12.3864
10.2691	10.5874	12.5911	9.34265	13.3259	12.2548
10.9264	10.7409	13.1628	8.26861	12.4906	12.7851
11.0578	4.89438	10.1794	2.74754	11.0539	12.8717
10.4211	9.45338	11.6869	7.7501	11.4405	13.1564
10.7731	9.10021	12.2436	9.34926	11.1525	12.7068
10.1287	10.0424	11.7543	9.49256	12.2284	12.7239
11.395	10.7116	12.6773	9.97366	10.8638	12.7622
10.6605	9.29495	11.7002	8.61211	11.3305	12.9361
10.7402	7.886	12.5362	5.808	11.9594	12.8263
10.8613	8.52432	10.1766	8.39426	10.9361	11.7881
10.8127	10.5354	11.5255	9.00444	11.8514	12.5394
9.92477	8.77399	13.2634	11.6658	10.8443	10.0646
11.122	11.2469	12.6073	9.16996	14.0089	12.4793
9.89103	11.2459	12.4909	9.99928	12.7792	10.4703
10.4771	10.8676	11.5666	9.87319	13.5507	13.0479
10.0871	10.7761	12.1068	7.26135	13.092	13.1585
11.2104	10.9286	12.5232	8.86459	13.5113	12.4738
11.4392	9.04632	11.1922	8.6311	11.6812	12.2607
10.0659	11.08	11.6167	10.4255	13.0885	13.1452
9.49284	9.83373	10.9955	8.97449	13.3967	12.7232
9.6861	9.68676	10.6237	9.19119	12.9342	13.2612
10.7835	11.3539	13.4209	8.75462	14.3297	12.8013
11.2079	11.0474	12.6274	10.6628	13.6042	13.1649
11.0094	10.4442	12.0488	9.03788	13.4351	12.3662
11.8825	11.3404	12.4387	8.91555	13.6424	12.8655
10.0594	9.66042	10.1752	8.09602	11.5137	12.267
11.2067	9.88385	11.0994	8.30014	11.0371	13.4067
9.1456	7.26451	9.22688	2.29128	12.9267	12.9207
9.28367	9.48615	11.9191	6.23008	12.0613	13.4959
9.18037	8.70783	10.7172	6.74218	9.86871	12.8719
10.7893	10.9459	12.5222	6.94	13.4228	13.7718
9.77114	9.87443	11.8492	5.01913	13.2099	12.6043
10.1745	11.0081	13.7721	6.66355	13.6928	13.1432
10.786	8.72413	11.5117	4.71327	10.8482	12.2212
10.3267	9.96219	11.6117	7.2376	11.4486	12.8846
11.705	8.87279	10.7585	7.96751	10.3839	12.1156
11.3202	9.04683	10.8621	8.6456	11.1366	14.0993
9.51191	6.75816	10.1432	4.92603	11.4603	12.5453
12.1383	12.3436	13.9325	9.62807	13.8441	12.708
11.0848	10.8247	12.4474	9.58414	10.5965	13.2195
10.7778	10.4941	11.8987	6.94606	13.0964	13.0221
9.86971	10.2497	13.4552	8.15468	14.4504	12.7674
10.9888	10.0192	10.5375	9.52563	11.0431	12.1601
10.729	9.80068	13.0153	7.87706	13.6225	12.6439
9.65383	10.8196	12.7051	7.56124	12.9428	13.4894
10.6777	10.7267	12.1041	9.28593	13.0175	12.7362
10.9703	8.22948	12.9306	5.06286	11.4502	13.384
8.54983	8.00251	10.0184	5.34715	9.97942	11.5209
10.4894	8.75349	11.5133	4.9595	10.368	12.2002
9.75335	10.0935	11.6191	7.71345	12.243	13.6647
8.59228	7.09933	9.8721	5.32675	13.1384	10.9217
10.2451	9.90355	12.0538	7.52683	10.1787	13.5249
9.60383	10.9369	12.8271	9.1633	13.5537	13.2205
10.5252	9.04858	11.2422	6.62121	10.2144	13.4758
11.5998	9.69844	12.4077	7.45533	12.308	13.0701
9.72151	11.0312	13.3938	7.86529	14.0344	14.7082
10.3342	11.4578	13.2945	7.56658	12.8553	13.576
10.1952	8.61331	11.7244	6.77324	11.6248	13.1149
10.5661	10.4375	13.0843	7.86795	13.0304	12.7882
7.31537	4.09504	6.87745	0	14.6542	11.117
9.07144	9.54834	10.5685	7.05047	11.923	12.497
10.3851	9.44932	10.9489	6.47145	13.8803	12.5924
10.4202	10.1351	11.7051	7.34673	13.2945	12.9547
9.97829	9.27716	10.4571	5.51701	13.7717	13.4101
9.37421	9.44588	10.6779	7.01125	10.2657	11.6423
9.69102	8.94004	11.4211	6.31946	12.8422	12.917
9.04499	8.79127	11.5335	3.74579	11.6313	12.0826
10.2804	7.37294	11.243	4.80272	11.9401	11.7799
10.2935	9.49217	11.4689	6.19177	12.7323	11.6536
10.8307	9.17417	11.77	7.99235	11.9921	12.8395
10.7572	10.448	12.0394	8.99643	11.7276	12.4018
10.4038	9.75216	11.6044	9.15324	12.5807	13.6952
10.633	11.4655	13.0084	8.55342	12.5765	12.6259
10.9583	10.5401	11.751	5.76047	12.3346	13.1289
10.2377	10.0067	11.9737	6.09542	13.4363	12.6475
9.94703	9.52265	11.5668	6.9049	12.1103	12.7788
11.0994	10.3071	12.164	5.25963	13.5295	12.016
9.15485	10.2113	13.1441	6.63669	12.1301	12.4142
10.2015	10.6666	13.3513	8.65386	12.2921	12.8166
11.2381	10.4662	12.5707	8.64568	11.9753	13.2017
9.22991	9.93489	11.1748	6.65852	11.7528	12.2454
10.4375	9.6581	11.8281	8.08055	12.1918	12.878
10.0276	9.42274	12.4133	4.0149	11.6494	13.0817
8.80951	8.78148	10.3293	3.68173	10.9818	14.0695
8.97677	9.73943	11.892	8.0506	11.8224	12.3369
11.3415	11.8791	13.7105	9.33974	12.5297	13.2525
11.3942	11.137	13.4555	8.90375	13.0288	12.6541
10.0704	10.7476	13.0081	8.36298	12.9983	12.7364
11.5172	11.3485	13.0805	10.1464	12.2477	13.1201
10.8957	11.0845	13.3155	7.82171	13.2948	12.6502
10.1618	10.3946	13.3128	7.18836	12.6557	14.0552
9.36017	10.1668	11.8645	6.86704	11.9839	12.5484
10.6665	10.9695	13.2915	6.7918	12.1632	13.365
11.4005	11.8312	13.3299	10.3673	12.7627	13.5199
11.4468	9.75201	11.0429	7.00835	11.6737	13.0763
10.8156	9.02231	11.5983	6.5563	13.8064	12.4873
9.62971	10.1372	11.4372	9.16301	11.8808	13.4345
10.5884	10.4427	12.8225	8.53653	12.0558	12.8287
10.8389	11.2086	13.4948	9.49079	13.113	12.0605
11.319	10.7736	12.4293	9.81914	12.6404	12.2515
11.5861	10.0081	12.1161	9.71382	12.3631	12.5336
11.6413	11.7909	12.9297	10.146	12.4223	12.4756
13.1623	7.14569	10.026	5.9491	12.0941	14.2305
10.3758	9.97954	11.6238	7.9149	13.686	12.3584
9.26753	9.37183	11.2781	6.9009	13.3203	13.1812
8.59752	7.73229	9.27327	5.59323	11.583	12.3863
10.0193	7.89605	9.35779	7.61845	13.0409	13.5312
9.12104	4.62888	10.9406	3.29993	10.955	12.8634
10.2591	8.97835	10.6936	10.1818	12.0433	12.8444
11.223	9.73814	11.0881	8.85141	13.1379	12.5525
11.1539	10.8461	12.039	8.83318	12.4374	12.841
10.6601	8.06887	11.4859	3.62442	12.3662	13.4156
10.3935	9.74256	11.3873	6.90967	14.2441	12.7966
10.6345	10.6187	12.1185	8.53481	11.7754	13.1191
11.2603	9.96187	10.8945	9.22035	12.3934	13.4445
12.4381	8.8879	10.9095	7.44317	10.5936	13.2337
10.4161	9.60024	11.9668	7.7301	12.4476	13.0995
9.3739	7.0474	11.9572	8.70156	13.8756	11.2235
11.4873	9.69014	11.7236	7.30203	14.2559	14.0631
11.0017	10.438	12.2387	9.95994	12.6144	13.5642
10.187	9.79704	12.4976	9.23229	13.8804	14.1972
10.1441	11.1083	13.6658	8.89962	13.2761	12.6402
9.32445	10.8305	13.011	9.08655	13.7636	13.3452
10.2043	8.82934	10.1377	9.03332	12.1834	13.9734
10.4477	10.571	13.137	8.2724	13.7126	12.9368
10.5396	7.77398	12.3678	8.29993	12.4085	12.832
9.44672	9.17485	10.7492	7.7561	12.4329	11.4896
10.7676	8.63446	12.1811	5.7813	12.1785	12.6386
9.94881	8.8881	10.6311	7.05598	11.4431	12.238
10.2815	10.5647	11.8933	8.58123	12.9504	12.9518
10.4112	11.043	12.7906	8.68887	12.937	12.3856
11.0268	9.57626	11.2449	7.9376	11.6727	13.1166
11.0299	10.2584	12.3035	8.19763	14.0251	13.4015
11.1281	11.2553	12.8565	10.4133	14.5361	12.8706
11.1728	10.0964	13.0117	8.95186	13.4123	12.8746
10.2387	9.67153	11.455	7.97891	13.1072	13.0433
10.5065	8.35178	10.9007	7.4372	12.5388	12.331
9.53648	6.63188	10.241	5.80942	9.8671	12.0829
9.69958	8.92787	10.6672	6.51006	11.8662	12.4774
10.5787	10.53	12.1767	9.12016	12.2734	13.0528
10.7022	8.29606	10.7402	6.84253	12.3629	12.7094
11.8316	9.13101	11.0281	6.55818	14.0661	12.187
11.7595	10.0352	11.9507	9.82073	11.972	12.0759
10.9172	10.3283	11.8545	8.57892	13.0783	12.978
10.395	8.95642	10.3175	8.72355	10.8654	13.5074
9.58844	10.7898	12.5839	8.69125	13.0441	13.4912
10.5068	11.8586	14.7215	6.7876	12.5334	13.8485
10.5029	10.4825	11.8809	7.04906	13.9981	13.7276
10.274	10.8912	12.7662	6.79774	12.4284	13.4422
11.9741	12.619	14.3457	10.1656	14.1743	11.8708
10.6128	11.0026	12.6678	8.87033	13.9071	12.9985
10.9275	10.1787	13.236	5.71689	14.3165	12.6343
10.9998	11.0672	13.1051	8.86748	13.9048	12.8249
10.8302	10.4682	12.7503	8.74692	13.1978	13.786
10.1813	9.61818	10.7352	7.57898	12.3364	14.0232
11.0269	10.5135	11.857	7.86433	14.6114	12.7822
8.84454	7.83961	11.4227	5.29223	10.6826	13.0723
11.0233	9.37773	11.4396	8.73359	12.0714	13.3996
11.3823	10.0401	11.9983	9.02635	12.279	13.3499
10.3478	10.2685	11.9609	7.90114	12.3345	12.6393
10.7285	11.2892	13.222	7.40193	13.7305	12.2601
11.7019	9.17008	11.363	6.34132	11.4668	13.3073
11.0496	10.7836	12.2382	9.7656	12.5102	12.9306
11.344	11.1001	13.7235	6.34803	13.6271	12.7057
10.5223	10.2418	11.955	8.80867	12.7462	12.9101
11.8108	10.7484	12.423	8.72452	11.3277	13.1343
11.034	10.6869	12.1569	9.02532	12.9215	11.2773
10.5909	11.1004	13.2322	8.57815	13.5999	12.5637
10.7104	11.5439	14.0782	7.55446	14.5377	13.8988
10.5385	8.05913	11.0074	7.02727	12.3819	13.5033
10.8902	10.6093	12.443	9.34182	12.1445	13.679
11.878	8.48439	10.9503	6.15203	12.9587	11.8665
10.4333	11.1873	13.171	8.63194	15.2362	12.8834
9.38543	8.70262	10.5523	4.86973	11.4699	12.0209
10.4958	11.2665	12.3735	8.20673	13.5799	12.9836
11.2391	10.433	12.2217	8.95106	11.1676	12.3958
11.6168	10.6192	11.9151	10.0646	11.9722	11.9522
10.7015	9.57413	12.1127	7.59714	12.3324	12.3128
11.5316	10.2366	12.3242	8.9665	12.4205	13.115
11.1185	11.4184	13.4211	9.05746	13.4813	12.2645
9.86108	9.31812	11.1138	7.90081	13.1585	12.9822
11.3859	11.7454	13.3947	9.05635	14.4886	13.008
11.3027	10.4128	12.4635	9.4434	12.8023	12.6947
12.6693	8.447	12.0701	5.49472	14.4049	13.2912
11.3861	8.82417	11.7196	8.77088	11.5123	12.216
10.9045	10.4463	13.3703	9.72399	12.8206	12.177
10.878	11.4891	13.4943	9.42752	13.2443	12.0047
9.91503	10.6036	12.4158	6.4805	13.9053	12.9529
11.1747	10.4287	12.699	9.07942	12.8286	12.5966
11.9198	11.4763	13.4579	10.0155	13.1249	12.8033
10.8364	11.1848	12.7274	8.8136	13.0571	13.5631
10.6897	11.6986	13.4313	9.51443	13.5632	13.352
8.8946	7.64298	9.45033	6.07984	13.5886	12.893
10.2881	9.64488	11.2246	8.5777	11.5515	12.224
11.2961	10.9885	13.1834	9.0727	12.3637	12.7813
9.26214	8.73844	11.0275	5.64386	13.8877	11.3842
10.5063	9.5713	11.8861	8.55925	11.924	13.4311
11.5592	9.20527	12.137	8.11608	13.5236	12.8943
11.5426	9.58772	12.5075	8.99195	12.8453	12.5382
9.30064	6.87639	11.0875	3.42106	12.3281	13.3976
10.6977	11.4589	13.718	8.88499	13.563	13.0914
10.2307	10.7493	12.2685	7.20829	14.1226	14.1768
10.7879	10.8027	12.5888	9.05655	13.2349	13.7186
9.25926	7.20174	9.4803	6.13425	7.15892	13.3184
11.2755	11.2054	12.6708	8.3682	12.2993	12.6339
9.82544	9.52886	10.8314	8.10966	11.005	12.2168
10.0821	10.7226	12.8865	8.86524	13.6718	13.9686
10.8761	11.5644	12.7019	9.47922	14.5397	13.0512
9.89127	9.75496	10.9019	8.27266	11.4839	12.7421
11.1833	10.977	12.9063	10.1031	13.6628	13.0308
10.3431	9.49327	11.2299	7.96923	12.4481	12.9288
11.303	10.0583	12.4207	8.56501	12.8361	12.9253
11.0603	9.49969	11.149	7.71214	11.7891	13.6254
9.84544	9.07799	10.9086	7.06053	11.0446	12.9343
11.5217	10.1189	12.4787	10.3627	12.3009	13.3225
11.0482	10.4964	12.594	9.08121	13.9033	13.4353
10.0415	9.11062	11.4441	8.07601	12.7107	13.3932
10.1509	7.19285	11.3096	5.74725	7.73926	12.5567
10.7168	10.4279	12.8057	8.37379	13.0093	13.7784
10.7147	10.2038	11.8514	9.49744	13.9008	13.3471
11.0267	9.9346	12.251	5.68949	13.082	12.1186
9.82409	7.94729	10.6394	5.63305	12.0457	12.8267
11.5717	10.6455	12.9803	9.21051	12.3582	12.9199
10.3695	10.3737	12.8524	8.42483	13.0423	13.003
10.1742	10.9256	12.9821	9.44386	13.0209	13.5096
10.7306	9.57976	12.6357	5.61228	13.187	12.2361
10.5926	10.4912	11.9595	9.23221	12.626	13.2087
8.43567	10.5746	12.3386	5.3443	15.5987	12.5387
11.045	9.40965	10.6088	7.86689	11.443	13.1142
11.2471	11.6357	13.4289	8.97978	13.2511	13.0772
10.7804	10.3939	13.3487	8.3018	14.0061	13.4108
10.1403	6.94732	9.37727	5.25362	14.3397	12.2502
11.101	10.8178	12.8519	9.82771	12.394	12.7176
10.7642	8.96776	11.9621	8.28514	12.0405	13.4102
9.929	10.4341	12.518	7.84762	13.3104	13.6549
10.8164	7.95551	10.6514	4.11831	12.5579	13.3284
9.64867	9.43984	10.9839	6.4878	10.6396	12.3168
10.5953	7.94014	10.5139	6.68933	11.3301	13.366
9.47575	8.63682	10.7701	4.58154	12.5463	13.6479
9.47487	10.3247	13.2949	6.04717	12.9301	12.9001
11.7627	9.74104	11.6652	3.69217	11.7979	13.7414
9.64422	10.0367	11.5815	7.14267	13.5437	12.8734
10.9801	12.1131	14.1822	8.92767	13.0939	12.769
9.45373	7.3683	10.5358	4.8658	13.2686	13.1015
10.9631	10.3883	12.2229	9.4095	11.8451	13.4357
11.0024	10.5453	11.857	7.72817	11.025	12.6246
10.2647	10.7348	13.6348	8.45782	13.2437	13.2897
10.8291	9.45462	11.4777	7.0277	11.8787	12.6326
10.2274	11.1687	13.3167	7.67394	13.4151	13.2717
10.3763	11.1192	12.5939	9.16712	12.7799	13.304
11.0982	10.0385	11.4829	6.66251	11.8698	12.0323
11.4163	11.6858	13.1605	9.19416	12.231	13.4925
9.41445	10.2258	12.3493	7.15577	11.6036	13.9786
9.43292	9.68427	10.9967	5.67014	13.4522	12.5541
10.0211	10.6708	12.5682	7.64135	12.7246	14.5316
8.24622	8.57373	11.2427	6.30646	14.0334	11.9137
11.188	11.4609	12.7307	8.58729	13.3807	13.3215
10.3975	8.93606	10.6318	7.15369	11.044	13.4782
11.2356	11.5612	12.8397	9.54937	12.1038	12.7571
10.0307	9.40143	11.3361	7.70273	11.1577	12.6106
9.84604	9.61641	11.0948	8.94925	11.059	13.3279
10.0137	12.1011	14.0407	8.02181	11.9981	13.091
9.45956	10.2183	12.3799	3.20764	12.7136	13.0608
10.9559	8.44707	10.559	7.55051	9.91987	12.1041
11.3258	11.3358	13.622	9.07466	13.9092	12.6126
11.649	10.9983	12.8779	9.29003	12.8595	13.0324
10.1059	9.76333	12.5605	7.3396	12.7207	12.5599
10.4969	10.2317	12.0616	6.30135	12.5782	13.5108
10.6162	10.3093	12.0217	8.53577	10.1936	13.0004
11.8495	12.9195	15.0485	10.7361	14.2613	12.6145
9.25183	9.28575	10.4419	6.42331	12.1118	12.6875
11.113	10.3782	12.3688	9.41787	13.038	12.6451
10.3178	10.5398	12.772	7.78909	12.1201	12.714
9.21291	8.90965	10.4812	8.36847	13.9075	13.592
10.8579	8.69499	11.4725	8.987	12.8013	12.9094
11.1215	10.1609	11.5438	9.19102	11.3963	13.3077
9.94742	8.98786	11.0395	5.81091	11.0257	12.4093
11.9777	9.46266	11.6363	5.6738	13.6517	12.9456
10.5568	8.72717	11.7939	6.35885	8.43238	10.7116
10.2133	10.999	13.7307	8.19702	13.8093	12.884
10.9629	11.4202	13.7852	7.88094	13.8686	13.257
10.4239	10.7065	13.2951	7.93401	15.5993	13.5783
10.7536	10.6047	12.9278	7.4433	13.2454	12.8188
10.2527	11.362	13.8309	7.94645	13.5161	12.939
9.25643	7.70075	8.89938	5.00031	12.3821	11.473
11.1892	8.35604	11.5144	6.14904	11.2582	10.8313
10.266	11.3081	13.5757	8.36517	13.0739	13.4174
10.1697	7.91723	10.474	6.71474	10.2731	13.495
10.3294	9.8918	11.7202	9.92046	12.7118	13.0885
9.91544	10.2131	12.2164	7.20948	13.7237	13.3983
11.0485	10.1341	12.2885	8.54764	12.9234	13.6227
10.7729	11.0156	12.5036	7.59944	14.3602	13.0515
11.7424	11.3611	12.7947	8.78566	13.8754	13.9549
8.44238	4.59985	9.17385	2.27793	9.17495	13.1382
10.1703	8.98279	11.2198	4.36051	13.1839	11.7424
10.9199	10.6389	12.2134	7.49702	13.7921	13.7086
9.99085	10.8597	12.4474	8.88787	13.5241	13.2207
11.2949	11.1054	12.5178	8.19122	13.7951	12.6797
10.9703	9.44036	11.682	8.83127	11.9242	12.7378
9.65261	10.9784	12.8837	6.97646	13.0853	13.7835
9.44546	10.1696	11.9613	8.47697	12.3462	13.7847
11.2644	9.31903	11.6828	8.44758	11.8941	12.9289
12.0904	9.28042	11.1395	6.57347	11.4853	13.0323
10.1115	9.39375	10.5607	6.09839	12.9167	13.6106
11.3782	10.9632	12.2007	8.72037	10.3574	12.2765
9.15021	7.90153	10.9026	5.36433	11.3217	13.3767
9.71614	9.86316	11.6034	8.39963	13.1194	14.1066
10.4712	8.8796	11.2502	7.80893	10.2511	12.8597
9.85009	9.73979	12.5923	6.53718	12.6952	12.3416
10.6998	10.5005	11.7352	9.58579	12.6545	13.359
10.4631	10.5038	12.2596	7.52151	14.6663	13.7034
9.90562	8.68905	10.564	6.14312	14.6233	11.381
10.606	10.5831	11.9869	9.42297	12.2715	13.2408
10.9727	10.6276	12.298	8.01507	12.9857	13.2834
9.07802	9.34486	11.769	5.26475	13.6347	12.5708
9.56188	9.74516	11.6273	6.93879	13.397	12.8549
10.2625	10.9144	12.9362	7.63676	13.8149	13.057
11.3295	8.39861	11.3837	8.08374	9.55713	12.501
10.7634	8.59755	10.4738	4.31021	10.9436	12.4917
12.3422	9.48819	11.2662	8.37656	12.5556	13.5346
12.6797	9.87611	11.7267	9.46761	11.5758	11.7195
9.97401	8.65861	11.2162	6.8681	12.2903	12.0806
10.7575	10.4782	12.7338	6.98704	13.9489	13.9124
11.9424	9.39883	11.8391	8.9033	10.9757	12.1845
10.8444	11.6897	14.1963	7.96873	14.1595	12.5038
10.6366	11.2889	13.4992	8.4471	14.63	12.5302
10.5382	8.42253	11.3193	5.10536	13.7094	13.1634
11.1648	10.0323	12.2873	9.73999	11.4373	12.9955
11.7547	11.1145	13.2709	9.91136	12.8846	12.6629
8.66367	9.07153	12.1037	5.65289	12.6137	12.6439
10.4306	10.917	13.0699	5.53259	11.7822	13.89
9.84087	10.631	13.2388	7.02857	14.2221	14.8064
9.42394	11.1473	12.8181	7.53134	13.094	13.3389
10.6768	9.58905	11.6022	9.00493	12.0766	13.3427
10.7446	10.7922	12.3148	8.29298	13.2062	13.2526
10.238	11.0518	13.6753	8.09431	13.6122	13.0634
10.3722	11.3928	14.0489	8.23046	13.2805	13.3669
9.11286	10.8041	12.9671	8.1472	13.2739	12.6146
9.98313	10.0784	12.2237	7.48198	12.9702	12.2911
11.5174	11.0735	12.9406	9.35044	12.1547	12.9752
11.2641	6.87383	9.72262	6.00094	10.9727	12.891
10.0375	11.1906	14.0453	8.2472	13.288	13.4179
10.0073	10.497	12.714	5.72488	14.2419	12.9357
10.2373	10.1886	12.4214	6.0551	12.7197	13.1301
10.6046	6.98222	10.7554	5.6662	11.7675	14.0315
10.3402	10.9997	13.511	9.29738	13.6218	12.6881
9.26032	5.41445	8.53119	4.67384	11.5948	13.4084
10.3929	7.34251	9.50151	5.60113	10.8017	13.2118
10.9093	11.5423	13.1941	9.09873	12.3486	12.5528
10.778	10.5866	13.1389	7.43291	13.2347	12.9572
8.74349	8.64304	10.2787	5.25807	11.668	12.7075
11.4627	9.9718	12.4302	8.44015	11.6568	12.5131
11.2865	9.6955	11.8105	9.2968	11.1141	12.7266
10.2129	10.7516	13.1331	7.31608	12.5687	11.9696
10.0271	9.65841	12.1079	7.18625	11.7353	12.2667
10.8707	11.4201	13.8061	9.09142	13.657	12.595
11.6425	6.21727	9.30776	8.50091	8.93348	12.2959
10.8014	7.32231	9.93431	4.69256	12.0482	12.3692
11.9643	8.89284	12.2134	8.6394	11.5761	12.4349
9.65504	10.0603	12.7493	6.96938	13.1566	14.4326
9.58987	8.0336	11.3495	2.57865	12.2234	12.7241
8.62688	8.78318	10.1643	7.1136	13.0119	13.3763
10.2874	11.0316	12.873	8.902	13.3923	11.877
10.1828	11.1139	13.3461	9.18868	13.4714	12.9784
8.21064	9.9388	12.3796	6.82822	13.6565	11.7828
10.4748	9.99338	12.9096	8.9838	11.6561	12.9777
10.5125	10.9241	13.3269	7.58951	13.4273	13.4091
11.2055	10.8185	12.9353	6.57356	13.8673	11.6767
11.5681	11.0745	12.6241	9.74553	13.4717	13.3518
10.5275	7.75401	10.3521	6.46946	10.238	12.7535
10.5362	9.81837	12.1432	6.1256	13.067	13.4274
11.6098	10.8712	12.4063	8.31248	13.44	12.2563
9.57362	10.6676	13.0566	7.79647	12.1148	13.4424
10.9245	10.4851	12.4801	9.5512	11.3015	13.659
9.40656	11.3237	13.8028	8.32426	13.8078	13.5875
9.40824	11.3303	13.8051	7.92955	13.1618	12.9338
7.5333	8.65237	9.57628	6.25495	12.5423	12.4114
11.0427	8.11681	10.589	5.80383	10.0846	12.748
10.2042	9.79409	12.2472	3.06926	13.1513	12.2378
9.89691	11.1464	12.8825	8.70153	11.8633	13.1245
9.8657	11.1763	13.2563	7.43666	12.9528	13.3779
11.38	11.197	12.3688	10.0267	11.9832	12.3722
10.9994	10.5609	12.3491	8.45543	12.4076	12.4062
11.4304	11.0389	13.3182	8.25092	13.04	13.2969
11.3561	10.9027	13.3506	7.38791	12.318	12.7777
10.4549	11.3467	13.7787	8.39945	13.135	13.3583
11.7363	9.39862	12.1216	8.92427	12.7827	13.1423
9.47394	10.2499	11.3902	7.59484	13.2173	13.3609
11.2475	10.8689	13.4256	9.74869	13.6214	13.4173
11.618	10.7273	12.3083	9.31076	11.7205	13.2353
10.1966	9.73766	12.2453	8.78216	10.9254	12.1462
11.1575	7.62062	10.5709	7.96087	13.1068	12.2234
11.8283	10.1211	11.8433	9.8846	13.339	13.4761
11.1587	9.33929	12.0546	9.06846	11.671	13.0968
9.12001	9.46894	11.601	8.61112	12.0997	11.4771
10.3171	8.04512	9.75345	6.90689	14.4632	14.2277
11.4712	10.8205	12.5578	7.46684	12.0722	12.1173
10.7074	10.2476	11.9401	8.39078	12.4084	12.7206
9.8767	10.3933	12.7808	8.49888	11.9096	12.0941
10.9116	10.0456	12.2986	9.04601	12.0451	14.2045
9.36287	9.41608	10.8048	6.14741	12.6437	13.5945
10.5533	10.2327	12.3084	8.74188	12.5782	12.871
10.8265	11.0942	13.566	9.36249	13.5924	12.833
9.96611	7.45585	11.6937	4.19502	12.1402	12.5071
9.95476	9.36659	11.1628	7.87078	12.8648	14.1083
9.88254	8.53778	10.2053	5.97443	14.4343	13.5066
10.1384	9.68783	11.7618	8.50815	11.8069	12.5349
10.5059	8.379	9.55201	3.63007	12.69	12.6317
10.5632	8.46037	11.1059	7.25568	10.397	13.1981
13.138	9.54313	10.6057	8.04151	10.607	12.0706
10.5573	5.54681	10.6002	5.04591	12.2536	12.8785
10.4854	10.0731	11.5765	7.24439	13.5258	13.2791
9.61541	8.88255	11.1868	6.80893	12.6952	14.5424
9.75573	9.49877	10.9702	5.60526	13.4944	13.0901
12.3846	8.88166	10.9427	4.94036	13.137	12.8244
10.3388	10.2277	12.2868	7.8681	11.9822	11.3187
10.2892	9.49904	11.9953	8.11907	13.1921	13.6336
10.3391	11.9763	13.8152	8.71393	14.2555	13.5037
10.8819	11.3484	13.9827	8.81716	14.1516	12.7751
10.0534	9.9586	12.8146	8.74793	12.834	12.3857
11.5762	8.51336	11.1533	6.97876	12.3404	12.0845
9.64075	7.41055	11.7023	5.476	10.7548	12.6655
8.53463	7.58957	12.5633	3.31313	11.8127	12.7636
10.4909	10.0997	11.9871	5.50339	14.1888	12.6619
10.0619	10.7081	12.7965	8.24758	14.2189	13.1138
11.0397	10.5515	12.8014	8.52513	12.9629	13.1537
10.4054	10.0276	11.7889	9.46736	12.7714	12.6387
10.4906	9.79467	12.4763	7.73852	12.3158	12.6108
10.6677	9.0425	11.3444	8.40814	11.5201	13.5708
10.0095	8.20697	11.3642	7.34248	11.9268	13.4929
10.9412	10.522	12.2555	9.28201	12.9166	13.2708
11.2459	9.85245	12.2234	8.47603	11.6498	13.488
10.7699	9.88122	12.2167	7.62566	12.6901	13.271
10.4255	11.4241	13.6637	9.22509	13.2291	13.2599
11.3058	10.8495	12.3552	9.76735	10.5034	12.0003
11.0219	9.05971	11.0971	3.93043	11.1168	13.4878
11.4457	9.86551	12.7001	8.71106	10.7275	12.1636
10.1442	9.11078	11.322	8.99551	12.5029	13.1472
8.89805	7.86373	10.2515	6.95014	10.8746	12.0183
9.40828	7.74742	10.2526	5.46701	10.9276	13.0655
10.6781	10.2055	11.8971	8.69123	11.9338	13.1483
10.2865	11.0301	12.9779	7.92724	13.6587	12.9349
10.8165	11.1284	12.4827	8.99062	12.3326	13.1755
10.4409	9.58091	11.985	8.7618	12.9262	12.8231
11.3006	9.92583	10.7995	8.553	10.0896	12.2271
9.695	7.69073	10.1964	7.33769	11.598	12.9285
10.373	11.0026	12.8075	8.70893	12.4894	13.3398
11.4584	9.42356	11.9072	9.10415	12.4526	11.7967
10.5053	9.07587	10.6182	8.06919	11.5543	13.5533
10.9231	11.1157	11.9942	8.51435	13.5148	12.5488
11.1937	11.2217	13.3925	9.57917	13.1739	12.6325
11.1863	11.7404	12.9941	9.38449	13.3405	13.3975
9.24403	7.33186	9.85481	4.55225	8.58396	12.4781
11.4995	11.5068	13.2266	9.60678	14.0586	13.0086
10.8275	7.41879	9.66079	7.25529	9.79315	13.0293
10.9456	10.0532	12.4405	9.08949	12.4674	13.0507
10.5286	11.6992	14.0804	10.0183	14.0244	13.157
11.5886	11.5323	13.2824	8.87471	13.0267	12.2669
10.9455	8.47245	10.9744	7.26831	12.1702	13.1214
10.8547	9.965	11.4408	8.77537	11.595	12.8294
9.60519	9.5871	11.8556	6.14665	13.0825	12.1357
10.9158	10.9796	12.7791	9.30607	13.2731	13.3459
10.955	11.9941	14.395	8.07253	13.219	13.0838
10.9802	10.6775	12.3034	8.39424	12.747	11.409
10.1523	10.1955	12.3502	6.68491	13.5589	13.7253
10.8768	10.6587	12.0444	7.23993	13.7229	13.2727
11.7622	7.28842	10.6115	3.82046	11.6918	14.1408
10.5695	9.64023	11.4002	6.19607	14.2906	13.5769
9.17973	8.53564	9.8314	4.19608	12.6722	12.7563
11.0486	6.97941	9.27287	4.40114	13.6677	13.7531
13.5667	8.71734	11.5148	5.78857	14.627	11.6679
10.3651	9.69889	11.6965	8.96042	12.88	15.1977
11.0181	9.1142	10.8732	7.10414	12.0138	13.1982
10.9907	10.7637	12.4379	9.18012	12.0598	12.228
10.5072	9.42533	10.5512	7.59893	11.0219	13.1896
10.1537	11.0366	12.669	8.5219	13.8098	12.5568
9.40357	9.06034	11.2371	5.70909	12.4573	13.2277
12.3025	8.11195	10.3414	7.04915	11.2187	14.1993
9.72359	8.24709	10.5061	7.74225	9.18132	11.7303
10.8837	10.4703	11.501	8.27673	11.1837	12.7861
10.361	10.8572	13.2285	8.26489	12.5695	13.2729
11.0782	7.69446	11.8769	3.81671	11.108	12.7079
10.5389	10.2659	11.9644	8.95697	12.0185	13.18
11.2488	10.9618	13.1841	7.3538	14.5355	13.0929
11.1922	9.28004	12.3096	5.22809	12.7174	12.3694
10.8153	10.3683	12.1461	8.46007	11.0239	13.1618
11.3962	12.0344	14.9711	8.48828	14.1692	12.6823
11.2891	11.9233	15.5155	9.30622	14.3022	13.2825
11.1349	11.6268	14.2893	9.42967	13.566	12.8257
10.8706	10.7789	13.0642	8.27472	13.1012	13.2972
11.508	9.54629	10.9049	8.74172	11.0684	12.9831
10.8993	10.0341	11.8193	9.39658	11.7873	13.378
9.92745	10.225	11.788	8.19932	12.8087	13.09
10.9802	11.7025	13.8756	7.53622	13.0297	13.1902
9.68761	9.86039	12.1656	6.97249	12.4018	11.4156
10.2056	11.1965	13.4867	8.52621	13.6097	12.744
9.44783	9.78386	12.3514	8.20367	13.0309	14.0224
10.2736	9.82513	11.1394	8.07241	10.721	11.3776
9.84977	9.97364	12.5689	5.81228	11.966	11.7349
10.0957	10.2182	11.7719	7.5296	12.9626	12.4559
10.868	9.70366	12.0014	8.70499	12.8689	13.4797
10.5187	9.88974	12.1477	7.6128	11.3659	13.8244
10.768	11.1881	13.2302	8.67682	13.3176	12.6243
8.96269	10.2811	12.6369	6.09828	14.5155	12.5576
10.7284	11.7955	13.9342	9.98261	12.8951	14.0766
10.7739	11.4785	14.2234	9.07784	13.7043	12.7926
11.0347	10.5474	11.831	9.55195	11.5928	13.2169
10.658	9.00565	11.4006	7.3545	11.0751	11.9519
10.6765	11.7621	13.6028	9.41762	13.7026	12.3894
10.2548	11.7177	14.4748	9.80715	14.4348	13.3095
11.6599	10.7841	12.7585	10.0192	12.016	12.986
8.98976	9.96057	11.8592	7.73431	11.0041	12.211
11.5222	12.6309	15.0124	10.6091	14.3309	12.7899
10.1477	7.85012	11.4958	5.37013	11.5408	14.0603
10.3377	9.11438	10.8048	7.34332	9.95199	13.2635
10.1593	11.11	12.5248	7.22263	11.0058	12.3773
9.11647	9.59057	12.0371	6.19335	12.1297	13.5973
10.3316	8.82134	10.5477	8.68945	11.5853	13.6021
10.4733	9.5022	11.1756	8.29707	12.1699	14.1457
10.3872	9.57987	11.4809	5.64899	12.7422	12.9245
9.43908	8.79396	11.2114	6.35791	12.5613	12.3543
10.4513	11.0369	13.435	7.77054	12.4793	12.5257
11.8344	10.5073	11.7211	10.0373	13.1851	14.0342
10.3086	10.207	12.0356	8.27723	13.7754	12.3792
10.332	9.01203	10.4174	6.93689	10.4902	11.5426
9.89808	7.78437	10.0323	5.58734	11.248	12.7102
11.068	8.47441	10.3369	5.58511	12.0655	12.936
9.72044	10.8384	11.2384	11.7418	13.7331	11.9697
8.66059	4.66236	10.2828	3.5135	11.2655	12.7062
10.4744	3.17661	8.79387	0.238053	7.76678	11.8853
8.96117	6.33398	8.63432	1.84567	12.7163	11.9501
10.9469	10.4973	12.2541	8.65896	13.0865	13.5095
10.7204	10.8371	13.1811	9.03763	13.4457	12.9692
10.8714	11.5622	13.3726	8.29105	12.0885	13.128
11.2381	8.86863	11.0113	8.07752	9.50577	13.2153
10.9862	11.1431	13.095	8.02999	12.7114	12.9386
10.8312	10.2241	12.3085	8.97834	11.2804	13.3292
10.2253	8.68346	10.0114	6.95972	10.3705	13.1878
9.98618	9.29015	10.5132	6.23691	11.6393	12.7711
10.2119	6.2109	8.8461	5.16027	6.68084	12.1247
10.1298	8.99749	11.6872	6.48229	12.1503	13.0169
9.13207	10.4396	12.4701	5.82162	13.576	12.8369
9.49511	9.61915	11.4564	6.36135	10.7307	12.0885
10.7784	9.86159	11.7653	8.43991	13.0151	13.1583
11.023	9.26096	11.8803	3.85067	11.6098	12.9738
9.87175	9.29497	11.4987	6.77163	12.1292	12.525
9.47412	10.555	12.3153	8.20075	13.1204	14.0022
10.6294	10.454	12.191	7.06723	12.0614	12.9307
10.9091	9.07911	12.3058	6.14179	13.2653	13.3559
11.2917	9.79245	11.5952	8.11782	12.4321	13.2522
12.3168	6.56311	10.4032	4.95332	12.1341	13.2296
8.88124	9.72404	11.5468	6.21107	13.5231	13.6425
11.431	11.1331	12.859	9.1031	12.3137	12.2877
11.4064	10.123	12.2128	7.67751	12.3469	12.7697
12.1414	10.847	13.0049	9.37763	12.0328	12.9375
10.0873	10.4526	10.971	10.2939	12.1009	12.8451
11.1047	12.8286	14.7946	8.69215	15.0504	13.5981
11.0841	9.51189	11.1247	7.90404	10.5609	12.3835
10.5452	10.1725	11.8457	7.91872	14.1984	13.9981
10.0071	9.44975	10.9754	7.68514	10.1049	10.8323
10.3047	9.87158	11.0664	9.22211	12.0329	13.1577
9.80613	9.69173	11.3943	7.15117	11.538	11.5474
9.73614	8.38331	10.2028	7.2084	12.661	13.0056
11.211	10.6964	12.4635	9.43693	13.3978	12.8196
10.0928	9.13793	11.7574	6.09716	13.1193	14.6452
10.4929	10.5594	12.1654	8.32986	12.5781	12.8127
11.1982	11.271	12.5239	9.3233	11.9329	13.001
9.60183	9.39047	10.3662	5.96901	14.9866	13.0692
9.75838	8.97385	10.4636	8.5541	12.0346	13.639
10.6415	10.5723	12.34	7.60228	14.0539	13.314
9.20054	10.1396	11.5342	7.22495	14.4311	12.8784
9.38664	8.97067	10.5641	6.39169	12.4117	13.2882
10.1924	10.5621	12.0522	8.12553	11.6525	13.1776
10.4042	10.1197	10.9252	6.89047	10.7507	12.4788
10.4748	11.2695	13.8172	7.69581	13.8742	13.6242
9.84148	8.1719	13.0144	1.21574	8.83904	12.599
11.2396	9.77576	12.1541	8.4942	13.0867	12.9827
9.50262	9.73532	10.4498	5.56206	11.123	11.9519
9.64798	8.34847	10.2943	8.66187	11.0947	13.0961
10.5138	10.2784	11.0023	8.30748	11.229	11.9731
9.96591	7.75846	10.8785	8.04859	12.5227	12.7097
9.71617	7.37331	10.1845	4.79136	13.3966	14.2692
11.2021	10.7642	12.1957	10.0146	12.9257	12.7168
11.4726	9.67857	11.3297	8.94462	11.7029	11.8416
8.93311	7.72239	10.6724	4.61619	10.2024	11.7994
10.6118	11.5459	13.842	7.30507	15.2729	13.0777
9.77448	9.45802	10.7831	7.80676	12.6785	14.126
11.0468	11.2567	11.861	8.39387	10.8957	13.0418
10.6344	9.13945	11.2623	6.95495	12.4028	13.3009
8.51764	9.26178	10.8085	8.23896	13.4525	12.8807
9.30203	10.306	10.8328	8.82099	13.4579	12.7858
8.60077	9.1654	9.37475	8.74822	11.7586	12.4993
9.16539	9.19783	10.26	8.36947	12.6406	13.5556
8.74676	9.92161	11.1359	7.31934	13.5776	13.0005
10.3278	11.0246	13.1877	7.78243	13.8454	12.5903
9.92778	9.14096	10.0026	6.56616	11.6025	13.7629
10.4588	10.9541	12.3602	9.50823	12.5087	12.3965
10.0328	9.42554	9.75498	7.45585	9.73746	13.7782
12.1707	9.94685	11.6918	9.56894	12.4156	13.7639
11.0962	10.3233	10.7988	8.85992	11.9511	12.8798
10.4821	10.6846	11.1254	9.93083	12.8203	12.2991

## Sheet: Figure S6
Figure S6B				Figure S6C									Figure S6D									Figure S6E
Alignment coefficient				Alignment coefficient									Alignment coefficient									Alignment coefficient
TIF alone	TIF+Jag1WT	TIF+Jag1KO		TIF alone	TIF+Jag1WT	TIF+Jag1KO							IgG	Jag1	Dll1	Dll4						IgG	Jag1	Dll1	Dll4
0.63	0.83	0.598		0.676	0.832	0.716							0.062	0.322	0.136	0.316						0.194	0.26	0.186	0.154
0.57	0.824	0.696		0.648	0.814	0.756							0.126	0.33	0.15	0.352						0.138	0.266	0.08	0.154
0.61	0.79	0.524		0.73	0.842	0.544							0.044	0.288	0.086	0.082						0.102	0.2	0.098	0.136
0.66	0.764	0.636		0.678	0.814	0.732

## Sheet: Figure S7
Figure S7B			Figure S7C			Figure S7D					Figure S7E
Alignment coefficient			Alignment coefficient			Alignment coefficient					Alignment coefficient
MEF+siCtrl	MEF+siJag1		MEF+siCtrl	MEF+siJag1		MEF+Jag1WT		MEF+Jag1KO			MEF+Jag1WT		MEF+Jag1KO
0.47	0.376		0.48	0.334		DMSO	PF-03084014	DMSO	PF-03084014		DMSO	PF-03084014	DMSO	PF-03084014
0.482	0.28		0.356	0.45		0.286	0.1	0.166	0.09		0.428	0.256	0.246	0.2
0.42	0.224		0.372	0.16		0.302	0.12	0.148	0.082		0.352	0.218	0.19	0.174
						0.296	0.126	0.15	0.088		0.34	0.108	0.206	0.18
						0.27	0.126	0.126	0.116		0.392	0.2	0.134	0.252

## Sheet: Figure S8
Figure S8A					Figure S8B							Figure S8C					Figure S8D					Figure S8E
Alignment coefficient					Alignment coefficient							Integrated density					Integrated density					Integrated density
MEF+Jag1WT		MEF+Jag1KO			MEF+Jag1WT		MEF+Jag1KO					MEF+Jag1WT		MEF+Jag1KO			MEF+Jag1WT		MEF+Jag1KO			MEF+Jag1WT		MEF+Jag1KO
DMSO	BAPN	DMSO	BAPN		DMSO	BAPN	DMSO	BAPN				FN	col	FN	col		FN	col	FN	col		FN	col	FN	col
0.608	0.214	0.158	0.18		0.494	0.356	0.226	0.21				1.04742	0.9056	0.917999	0.526119		0.950446	0.903631	0.934222	0.826905		1.14304	1.08789	1.04685	0.9935
0.484	0.316	0.172	0.158		0.472	0.266	0.216	0.214				0.958684	1.02868	0.844319	0.565018		1.09215	1.06479	1.01601	1.02203		1.06731	1.04184	0.917387	1.03633
0.494	0.35	0.196	0.114		0.564	0.23	0.216	0.124				1.00972	1.05695	0.897516	0.639097		0.976567	0.982321	0.855029	0.719875		0.974782	0.896869	0.884027	1.02544
0.506	0.334	0.176	0.144		0.45	0.276	0.186	0.196				0.98417	1.00876	0.986657	0.562347		0.980832	1.04926	0.659275	0.708453		0.814875	0.973396	0.884433	1.02247

## Sheet: Figure S10
Figure S10A					Figure S10B					Figure S10C								Figure S10D
log2 transformed mRNA expression					log2 transformed mRNA expression					log2 transformed mRNA expression								log2 transformed mRNA expression
JAG1	COL5A1	COL18A1	COL15A1		JAG1	LOX	LOXL2	P4HA3		JAG1	TGFBR1	TGFBR2	TGFBR3	TGFB1	TGFB2	TGFB3		JAG1	ITGA1	ITGA2	ITGA5	ITGB1	ITGB3	ITGB4
11.9519	12.7336	11.0022	10.0975		11.9519	9.95026	12.6213	0.434562		11.9519	10.911	11.5722	12.5263	8.07119	9.72382	8.50603		11.9519	8.08365	11.9827	9.83616	14.1161	5.50781	14.0665
11.9501	13.0286	12.8855	12.3712		11.9501	9.76608	10.4621	7.64969		11.9501	10.8837	11.5025	9.51788	10.0394	9.56085	11.0534		11.9501	10.4776	11.3265	11.3168	13.8996	8.52308	11.7969
10.4265	13.8757	12.2012	11.7974		10.4265	10.4723	10.5516	7.22307		10.4265	11.3355	11.4888	10.5702	9.66214	8.90827	11.3941		10.4265	9.65295	9.89138	11.1082	14.2647	7.16471	11.0998
10.4784	12.5015	12.0429	11.3758		10.4784	9.67564	9.41993	7.3162		10.4784	10.2508	11.652	9.99015	9.83639	10.1944	11.6383		10.4784	8.8222	10.4613	10.6635	13.3133	5.91537	11.3846
11.1083	16.2428	13.2504	11.9149		11.1083	12.1673	12.5404	9.67406		11.1083	12.2374	12.043	9.02153	10.4179	9.34686	12.6405		11.1083	10.0123	11.3787	12.0909	14.5544	7.77147	11.0132
10.4692	15.2564	12.728	11.4572		10.4692	11.9976	12.205	8.71408		10.4692	11.081	11.3476	8.66786	10.2147	9.83894	11.162		10.4692	9.60908	9.06345	11.7357	14.008	6.80137	11.5394
10.9102	12.9243	12.8918	12.0392		10.9102	10.3007	10.521	7.25648		10.9102	10.7794	11.8361	10.72	10.6226	7.81825	9.05394		10.9102	10.0858	11.119	11.08	14.2613	6.53211	11.9589
9.70321	11.736	11.7978	10.7982		9.70321	8.61492	9.63898	4.31143		9.70321	11.4342	8.2752	4.50408	8.3962	7.00304	8.1765		9.70321	8.35374	7.42427	10.3345	13.4966	7.96351	8.2752
10.376	14.5802	12.6973	11.4552		10.376	10.3873	11.2101	8.73196		10.376	11.2441	11.1349	9.56404	10.2775	7.96214	11.2179		10.376	9.50705	10.8637	11.8025	13.8476	7.00176	13.6856
11.1168	14.2104	12.7702	11.3376		11.1168	10.5393	11.1693	8.10925		11.1168	10.5575	11.1228	8.05808	10.4375	7.82494	11.0635		11.1168	9.82064	10.5117	11.3329	13.8572	7.08048	10.7841
12.6513	12.1952	11.7717	10.7732		12.6513	9.26383	9.87666	6.33971		12.6513	10.5258	9.99135	7.62745	9.47159	9.93547	8.4922		12.6513	8.24763	9.20618	10.7789	13.0238	6.32008	12.7279
10.3593	10.9165	11.5339	10.4783		10.3593	8.32338	9.02897	5.65617		10.3593	9.74296	11.0594	8.35394	8.918	6.46518	10.9821		10.3593	9.7051	7.67623	10.1922	13.0778	6.76185	10.9264
10.4062	14.2714	12.257	11.2582		10.4062	10.4837	11.2415	8.70868		10.4062	11.8096	11.0058	10.1088	9.93575	7.67551	11.1059		10.4062	9.4435	9.29364	11.1783	13.1791	6.45219	10.3265
10.4564	12.9211	12.2305	11.2197		10.4564	9.8976	10.3073	7.09181		10.4564	10.1237	9.78421	7.78421	9.71021	8.37708	9.74377		10.4564	9.71476	8.77911	10.959	13.934	5.47916	12.4241
10.8006	12.586	12.283	11.2827		10.8006	8.86855	10.1538	6.89684		10.8006	10.2248	10.9939	9.32842	10.2951	9.93144	10.1117		10.8006	8.93265	8.00476	10.9306	13.6898	6.24743	13.9223
10.2994	13.0188	11.9438	10.8436		10.2994	9.99949	11.1406	7.59293		10.2994	9.14412	9.82554	8.05458	10.0692	7.32284	10.0915		10.2994	9.71357	10.9094	11.5766	13.7715	6.61948	11.6793
8.31053	11.427	10.7551	11.2599		8.31053	8.35258	9.03424	3.43026		8.31053	11.0699	9.52999	10.8303	8.7787	11.0568	8.09445		8.31053	8.2607	8.71088	10.3014	13.2119	7.11631	11.4261
9.64592	12.453	12.2646	10.0433		9.64592	9.26234	10.743	6.69918		9.64592	10.2365	9.74271	6.32212	9.60704	8.92261	8.59643		9.64592	8.04685	6.29373	11.0373	13.44	4.98606	10.446
10.1491	14.0339	11.7752	11.5767		10.1491	10.674	11.7438	8.39282		10.1491	9.69822	10.6793	8.07744	10.3946	7.12664	10.522		10.1491	8.88411	7.10545	11.4391	13.4926	6.12242	10.2129
10.3066	14.6396	13.4579	11.3165		10.3066	10.3822	11.4242	8.81752		10.3066	10.6722	10.5297	7.16174	10.4008	9.67222	11.0899		10.3066	9.32985	8.14256	12.0069	13.8438	6.41567	12.2958
10.0117	11.7428	10.9344	11.5454		10.0117	8.47335	9.22129	6.62593		10.0117	11.0275	10.2803	7.09014	9.50804	6.69783	9.99347		10.0117	8.87442	7.05928	10.9557	13.0245	5.67765	12.3264
9.69879	11.4948	10.9466	11.2746		9.69879	8.86742	9.16488	6.45376		9.69879	10.331	10.8073	8.92912	9.79211	6.95172	9.75349		9.69879	9.31508	10.4378	10.6845	13.1502	6.38612	10.937
10.4145	12.3208	11.8659	11.2327		10.4145	8.90568	9.44659	7.18843		10.4145	9.82636	10.8442	10.3292	10.6118	9.99749	11.5581		10.4145	8.34721	9.43404	10.6752	12.8631	5.61144	11.1337
10.0689	13.1317	12.2478	12.5352		10.0689	10.0665	10.254	7.66087		10.0689	10.5303	12.211	9.77268	11.1467	7.0759	11.0038		10.0689	10.4433	9.80651	11.6689	13.7012	7.89679	9.59671
10.8123	12.9056	11.1139	11.2395		10.8123	9.50926	10.0767	7.40017		10.8123	10.9124	10.5573	8.7502	9.90197	7.90961	8.75483		10.8123	9.26493	9.09514	11.3292	13.3649	7.32326	10.489
10.8169	12.7799	13.0348	13.2506		10.8169	9.4906	10.2706	6.87001		10.8169	10.8189	12.7479	10.8305	10.8135	8.69201	10.5106		10.8169	9.98192	9.87772	12.2017	12.9431	8.7853	11.9413
10.5129	14.6552	13.0713	11.3975		10.5129	10.9306	12.3181	9.40717		10.5129	11.1553	11.4189	9.96094	10.7145	9.04297	11.2671		10.5129	9.54836	8.92459	12.1062	13.543	6.62497	11.9723
10.1063	11.7524	10.65	9.82299		10.1063	7.76788	9.41146	6.3354		10.1063	10.4621	9.28092	12.5257	9.83715	6.70009	9.42211		10.1063	7.60797	9.05438	10.2788	12.6193	5.68514	10.954
9.93999	12.7959	13.3346	11.6931		9.93999	7.86815	9.57767	8.261		9.93999	9.32658	11.1129	9.99145	11.9799	7.37389	11.4534		9.93999	7.62655	8.20542	11.5593	12.1979	4.42748	11.8668
9.96977	14.5631	11.2873	9.48049		9.96977	11.0126	11.6308	8.53894		9.96977	9.84936	10.6521	10.238	10.7666	8.65249	10.4268		9.96977	8.28738	8.8472	11.1778	13.2011	4.05982	10.9846
10.7219	11.8156	11.0484	10.4427		10.7219	8.39104	9.2295	6.73047		10.7219	10.6302	9.93284	7.7333	8.69307	6.79163	10.7276		10.7219	9.26951	7.81325	9.81659	13.3924	6.09051	9.8018
10.3524	12.3861	11.8579	11.5005		10.3524	9.27721	9.67161	6.82044		10.3524	9.74477	10.9168	9.35329	9.60675	7.15014	10.4284		10.3524	9.37161	9.28075	10.7843	13.2761	7.28694	11.9202
10.7267	13.1011	12.2285	11.2503		10.7267	9.72618	9.46469	7.74171		10.7267	10.5944	11.1661	9.83428	10.2615	11.3278	11.5591		10.7267	8.76249	10.885	11.6329	13.3041	6.6272	11.9035
9.25844	11.7006	11.9766	10.2124		9.25844	7.91365	8.2964	5.85217		9.25844	10.3162	9.61104	7.39341	11.5592	5.44905	9.26855		9.25844	9.05416	11.5956	10.4662	13.3223	5.92222	11.1698
10.55	11.2674	10.7079	8.71882		10.55	9.48427	10.5283	4.76463		10.55	9.62487	10.6668	7.47178	9.19089	10.2374	6.47512		10.55	6.64504	7.18375	10.845	13.154	6.76463	10.5844
11.0284	13.0422	11.4578	11.6516		11.0284	9.63087	10.2125	6.70366		11.0284	10.8931	11.1542	8.98617	9.44445	9.33807	8.90729		11.0284	8.77842	8.97031	11.5128	14.0972	7.41273	11.6196
9.99091	12.2463	11.1653	11.0352		9.99091	8.47032	8.86177	6.58135		9.99091	11.3811	10.0448	7.30367	9.28813	10.8352	10.1463		9.99091	8.56793	11.2202	9.94257	12.6054	6.01809	11.7857
10.9334	11.2816	11.1958	11.429		10.9334	7.93476	10.465	6.0097		10.9334	9.8302	10.4531	8.94337	10.2377	5.74189	8.4713		10.9334	9.73199	8.29174	10.4423	13.0222	5.57465	12.1037
10.7781	13.9409	11.6144	11.1836		10.7781	10.0146	10.9386	8.03578		10.7781	11.4913	10.7228	12.1698	9.47933	9.02697	10.0828		10.7781	9.34253	10.6596	11.1231	13.5983	7.34556	11.1396
11.2867	14.198	12.9095	12.5549		11.2867	10.7523	11.3704	7.86921		11.2867	10.8799	12.015	9.89145	11.1216	8.26113	10.8964		11.2867	10.5283	10.8788	12.0532	13.8545	8.47975	10.8585
11.2652	13.7601	12.2973	11.6112		11.2652	11.1483	10.9657	9.07728		11.2652	10.6218	11.7246	9.70626	10.0763	11.8037	11.8404		11.2652	9.92102	11.0616	11.7595	14.3739	8.08873	11.4911
10.9384	14.5161	13.1339	12.9781		10.9384	10.5805	11.4051	8.27752		10.9384	10.338	12.5027	10.5654	11.6851	7.58267	10.7423		10.9384	9.34982	8.87988	12.2181	13.4372	7.79826	10.6852
9.7046	12.5808	11.4103	11.5362		9.7046	7.80093	9.50253	6.45739		9.7046	10.51	10.8265	8.01487	10.1802	5.88934	10.5396		9.7046	8.91584	7.35518	10.7369	13.2602	5.98686	9.42731
10.0521	11.1571	9.75386	10.7649		10.0521	9.09052	8.68519	5.52693		10.0521	9.30572	10.2836	9.0261	9.60102	7.55264	9.99534		10.0521	8.91271	10.6966	10.3882	13.4217	8.45814	11.548
11.4959	12.275	12.1041	11.4412		11.4959	9.74825	9.73191	7.24741		11.4959	11.2523	12.6058	12.3016	9.45486	9.73133	11.0515		11.4959	10.0857	10.9734	11.4459	13.9911	8.45715	12.4282
9.40042	9.54134	9.14833	9.62141		9.40042	6.354	8.25117	4.38238		9.40042	8.97436	9.75855	9.54291	8.89614	5.64698	9.77068		9.40042	8.44785	8.80035	9.28239	13.0635	5.39172	9.59891
11.0537	12.9157	11.2623	10.9946		11.0537	9.9544	10.4587	7.4233		11.0537	9.83458	10.0375	7.95151	9.33907	6.31947	9.38866		11.0537	9.33604	11.2333	10.9293	13.3998	6.4886	10.477
10.0603	13.5306	11.419	10.8019		10.0603	10.0527	10.4562	8.63242		10.0603	11.2016	11.1497	9.18078	10.0272	8.60928	10.5864		10.0603	9.33296	9.88189	11.6278	13.8189	7.39593	12.4589
11.2071	13.7402	12.5783	12.2181		11.2071	10.9444	10.7707	8.33724		11.2071	10.4964	12.5551	11.5281	10.0219	8.07642	11.2114		11.2071	10.1977	9.4779	11.4324	13.8092	7.40364	11.5751
10.3939	13.6525	11.9491	11.4512		10.3939	10.4984	10.333	8.37259		10.3939	11.6262	11.4197	10.0729	9.87722	10.1687	11.7059		10.3939	9.25655	9.48616	10.7198	13.6689	6.68496	10.7067
9.84069	12.7316	11.3613	11.1884		9.84069	9.65738	9.12777	7.25687		9.84069	10.3333	10.8326	8.00073	9.1108	9.07601	9.54175		9.84069	9.26495	9.43445	10.6505	13.255	6.88936	8.76505
10.9064	10.9767	12.7691	10.931		10.9064	7.34093	10.0244	3.81927		10.9064	10.5998	11.8242	9.53477	10.6712	8.1629	9.464		10.9064	8.7307	8.75787	10.8967	13.0165	6.6514	11.774
11.4733	12.9929	12.4079	11.9038		11.4733	9.3586	9.90618	7.32704		11.4733	9.88861	11.2878	9.06478	9.86749	6.96889	10.5539		11.4733	9.6871	10.8396	11.2168	13.6066	7.57191	11.3543
9.76128	13.9243	12.2959	10.3634		9.76128	10.343	10.6355	7.58597		9.76128	11.082	10.365	8.00312	10.1421	7.29951	10.0352		9.76128	9.58076	7.10981	12.1204	13.7917	6.56683	9.85059
10.5423	13.6201	11.5389	11.7142		10.5423	10.5759	9.83027	8.46603		10.5423	11.1063	11.1086	8.43162	10.26	9.64033	9.46424		10.5423	9.68846	8.5342	10.9465	12.8618	6.48382	10.514
11.9165	13.7483	12.0154	11.2233		11.9165	10.384	11.044	7.21298		11.9165	10.8	11.226	8.8789	10.4424	11.3276	9.84		11.9165	9.25843	9.34565	11.4862	13.737	8.95462	10.9469
9.8968	13.3209	11.9186	11.3118		9.8968	10.641	10.4294	7.57961		9.8968	10.4881	11.9853	11.8824	10.2778	10.5209	11.5391		9.8968	9.04786	9.52403	10.7964	13.4403	6.42146	10.8994
11.7642	13.4742	12.2193	11.2648		11.7642	10.7685	11.3774	6.43461		11.7642	10.8083	10.1468	5.9448	9.5406	8.4697	8.82797		11.7642	9.39818	8.85986	11.3907	13.1529	5.694	11.8007
10.5958	14.3256	13.2591	12.9293		10.5958	10.9779	10.9835	7.86858		10.5958	10.9062	11.3897	8.52862	10.9698	8.42238	11.4145		10.5958	10.2237	7.97764	12.0101	13.7283	7.09493	11.4948
9.34038	12.4233	12.569	9.8097		9.34038	10.2455	11.3654	6.43448		9.34038	10.3319	10.012	10.1728	9.68788	6.58276	8.32642		9.34038	10.2069	9.55481	11.5518	14.7683	5.62899	12.0165
10.5589	12.6671	11.9489	10.6106		10.5589	9.15414	9.35606	6.907		10.5589	10.8201	10.4578	8.54	10.9711	7.9514	10.1573		10.5589	9.95608	12.1472	10.8959	13.1109	7.09353	10.9925
10.9826	13.877	12.5881	11.6968		10.9826	10.2424	11.1706	8.61972		10.9826	10.4974	11.9037	10.4065	10.2881	7.86896	11.796		10.9826	9.42366	9.44385	11.2988	13.7138	6.9707	11.3715
12.3655	13.2358	13.0607	11.2042		12.3655	8.96907	10.9372	7.05666		12.3655	10.7176	10.5286	7.86908	10.1317	9.01047	10.6294		12.3655	9.65254	12.3869	10.622	13.5584	9.81695	12.4187
10.4552	14.7612	12.0915	11.993		10.4552	11.5045	11.0791	8.70135		10.4552	11.8435	12.1172	10.82	10.1907	10.176	11.8518		10.4552	9.95139	9.20404	11.134	13.9764	7.82094	9.76489
10.7484	14.1997	13.0104	11.0021		10.7484	10.6024	11.1014	8.50082		10.7484	11.1897	11.1538	9.91499	9.75636	10.508	10.6371		10.7484	9.86942	11.1759	11.5849	14.1974	7.85776	12.0412
10.4635	12.843	12.314	11.0099		10.4635	9.75138	10.1005	7.11548		10.4635	10.1144	10.7179	13.015	10.6148	7.03006	9.93338		10.4635	10.299	7.28047	11.1576	13.7323	7.27252	9.89894
11.1684	14.5281	13.4668	12.5371		11.1684	11.0896	11.3182	8.42352		11.1684	11.0579	12.0802	10.0166	11.1469	11.7391	11.4279		11.1684	10.5496	11.0934	11.9896	13.8175	8.21571	12.0095
11.1433	10.9529	10.6142	10.8326		11.1433	7.77948	8.84239	5.71709		11.1433	11.0801	10.8084	9.45187	9.88093	6.70979	9.02511		11.1433	10.0533	12.0053	10.5619	13.3625	7.3404	11.5304
10.0425	12.2482	11.5038	10.5642		10.0425	8.91594	8.74213	6.7188		10.0425	10.7521	10.1581	8.51002	8.78898	6.25656	9.42648		10.0425	9.7711	9.95318	10.5723	13.937	7.02537	10.9806
9.71318	13.1694	10.5558	10.6836		9.71318	10.6219	9.91057	7.06337		9.71318	10.3734	11.4781	7.68485	10.2472	7.72411	10.9463		9.71318	9.36	10.1452	11.232	13.1938	5.41184	8.97051
11.0872	12.7759	11.3348	11.5186		11.0872	9.69239	9.19041	7.63566		11.0872	10.9539	11.6747	9.7986	10.7035	8.04202	11.0196		11.0872	9.79927	10.3459	10.8299	13.4553	8.83249	11.1595
11.5023	12.5292	12.0166	12.9926		11.5023	9.87688	10.4598	7.23483		11.5023	10.5626	12.7919	11.7217	10.5491	8.46756	10.6047		11.5023	10.2363	10.246	11.2766	13.7247	7.93394	11.974
11.2115	13.2247	12.547	11.2416		11.2115	10.1092	9.51914	7.70416		11.2115	9.95244	11.9441	11.2492	10.1901	10.8094	11.2754		11.2115	10.4315	11.5218	11.1812	13.9394	7.42642	12.047
8.90255	11.8888	11.7364	11.0791		8.90255	9.1537	10.1555	5.93677		8.90255	11.2347	10.0111	6.52635	9.15817	11.0615	7.36561		8.90255	8.59608	9.01933	10.9094	13.6506	7.58284	13.0574
9.82884	10.6907	10.8363	11.1086		9.82884	8.20353	8.92394	6.32378		9.82884	10.4124	11.1216	8.92884	8.80381	7.25411	9.6491		9.82884	9.45011	10.9925	10.8828	13.5077	6.98904	11.2423
10.8579	11.3972	10.4027	11.4095		10.8579	9.38772	9.21951	7.09113		10.8579	10.4092	11.4578	11.6018	9.02777	7.43098	10.414		10.8579	10.3086	9.24884	10.4975	13.793	6.89111	8.94645
9.63247	11.5895	9.37643	10.534		9.63247	9.8368	8.99278	7.32129		9.63247	10.6849	11.0476	9.56003	8.47356	6.15403	10.9802		9.63247	9.35834	8.3867	9.69784	13.1921	5.77071	9.09577
11.2812	12.7455	11.9655	12.1299		11.2812	9.0416	9.87804	7.10683		11.2812	9.94185	10.9725	8.57883	9.78508	8.06075	11.3074		11.2812	9.94697	8.49901	10.5683	13.3314	6.92909	9.90931
11.0633	13.7473	12.8965	11.0368		11.0633	10.2459	10.1126	8.22463		11.0633	11.1207	11.6967	10.1035	9.84767	8.61705	10.6434		11.0633	10.0357	10.6094	11.6523	13.9093	7.34517	11.5098
10.7141	12.9758	11.5813	12.1255		10.7141	9.69075	9.94999	6.76567		10.7141	10.5891	11.7609	10.4617	10.4874	9.02616	11.9792		10.7141	9.80105	9.39428	10.7412	13.3994	7.20233	11.2559
12.0541	12.7233	11.0081	11.0649		12.0541	10.5005	11.1852	6.49451		12.0541	11.2345	11.0912	7.83739	9.52497	10.4681	10.5471		12.0541	10.4587	10.7989	11.8526	14.64	8.42467	11.9278
9.53294	10.4364	10.1245	10.1305		9.53294	7.63642	8.01674	5.33227		9.53294	9.88331	10.6349	9.42204	9.45001	6.79793	9.78365		9.53294	8.80171	10.23	10.0191	13.0246	6.8191	8.49015
11.3319	10.1583	11.1084	11.5003		11.3319	9.24016	9.52573	3.11643		11.3319	11.1104	12.1506	12.3891	8.99437	9.98633	9.79592		11.3319	9.09548	11.1817	10.225	13.8166	7.79104	11.8637
11.4762	12.0846	11.6203	12.2388		11.4762	9.54164	9.64491	6.70754		11.4762	10.6645	11.7455	10.158	9.77414	7.14495	10.518		11.4762	10.2297	12.7004	11.0004	13.5976	9.61386	10.917
11.9436	12.647	12.4116	12.4188		11.9436	10.4676	9.72776	7.60377		11.9436	10.8102	13.0735	11.6253	10.605	10.3913	11.9337		11.9436	10.3566	10.8187	11.7972	13.7441	8.77314	11.9881
10.8796	12.9216	10.5037	11.996		10.8796	10.4461	10.4722	7.85508		10.8796	11.6825	10.8299	6.67708	10.3377	9.63144	9.60296		10.8796	9.56409	10.1401	11.361	14.2054	7.11022	10.9415
10.5452	13.2116	11.1524	11.1875		10.5452	10.0766	10.0851	7.84297		10.5452	10.6485	11.187	8.44492	9.23284	7.28478	11.1351		10.5452	10.2362	11.173	10.9032	13.7569	7.96363	11.674
10.1351	11.129	11.847	11.7212		10.1351	8.12283	9.65753	6.98651		10.1351	9.78891	11.2622	9.40803	10.3192	8.64742	10.5722		10.1351	9.4238	7.61556	11.2698	13.1274	6.32138	9.90462
10.0996	12.1701	10.3086	10.4447		10.0996	9.67693	9.49326	6.23786		10.0996	10.7025	10.6453	8.12863	10.1391	7.20134	10.5343		10.0996	10.3169	9.4408	10.5747	13.8288	6.4654	10.5937
10.5432	13.3696	11.7463	12.1907		10.5432	11.4771	10.1838	7.262		10.5432	11.2299	12.9244	10.2379	10.8027	6.92852	10.0893		10.5432	10.7363	8.20144	11.8207	13.8723	8.10487	8.77754
11.4032	13.6805	13.0303	12.3567		11.4032	9.7828	10.6017	7.48909		11.4032	10.5892	11.7654	10.1562	11.1134	9.77756	11.7854		11.4032	10.2564	11.293	11.4077	13.5526	7.31345	12.3421
10.5761	12.427	12.8125	11.818		10.5761	9.15588	9.08358	5.86804		10.5761	10.5113	11.3174	12.1211	10.7637	10.4766	11.3714		10.5761	9.42087	11.3285	10.4496	13.1588	7.63616	12.197
9.93418	12.6271	12.503	11.4516		9.93418	8.54917	9.96473	7.6001		9.93418	10.5857	10.4416	10.9414	10.2315	7.27573	9.1654		9.93418	8.87327	8.15131	10.9508	13.6132	6.77246	11.4272
9.32674	12.0367	11.7839	11.1252		9.32674	8.50135	9.4431	6.38389		9.32674	9.66665	10.0887	10.7631	10.0555	5.65549	8.63723		9.32674	8.23351	9.92748	10.8403	12.2117	6.57654	11.1641
9.94246	9.866	13.8551	8.00172		9.94246	6.16618	9.88603	5.17413		9.94246	8.697	8.03702	3.52431	7.9378	7.04137	7.88308		9.94246	6.74315	8.69976	8.67055	11.9175	3.57323	8.5672
8.65621	12.5547	12.6349	9.99039		8.65621	8.08655	9.0299	7.67455		8.65621	11.7677	8.86891	5.99222	9.89325	4.53766	9.98489		8.65621	7.77145	5.22572	10.0682	11.7558	3.17715	7.56413
11.0509	12.3919	13.5852	11.0831		11.0509	7.7933	9.71141	6.93373		11.0509	8.67195	10.8093	9.80421	11.9414	6.32346	9.87778		11.0509	6.74169	9.57809	11.1686	11.9581	6.76067	12.9082
9.04853	12.3183	12.6367	11.1762		9.04853	8.26732	10.3799	6.67431		9.04853	9.93391	9.63007	9.28328	9.91047	9.71371	8.52392		9.04853	8.59342	7.90635	11.5812	13.3998	6.9669	9.59085
10.9022	14.1339	13.7073	12.7996		10.9022	10.7237	11.0231	8.15544		10.9022	10.7537	11.1684	10.0598	10.9392	9.70717	10.139		10.9022	9.66003	8.4787	12.2908	13.9407	7.91225	10.7442
9.28871	12.0706	11.7784	10.5121		9.28871	8.04603	8.77229	5.59224		9.28871	10.0601	10.9894	7.94878	10.3237	6.12829	9.83854		9.28871	7.83146	9.63288	10.1481	12.9756	6.44252	12.5409
10.3252	12.3543	13.0507	9.7727		10.3252	8.06928	9.85675	3.52261		10.3252	9.04258	8.78993	5.67873	10.4547	5.66945	8.83419		10.3252	8.17485	8.34606	10.538	11.8568	4.34752	11.5302
10.8617	13.6806	13.5705	11.5076		10.8617	9.3725	10.2502	7.94467		10.8617	10.5881	11.1458	9.473	10.2241	7.61564	11.7195		10.8617	9.59768	10.2807	11.1446	13.5532	6.65083	11.0286
12.4551	15.0142	13.9762	13.2153		12.4551	13.2196	12.9892	8.38082		12.4551	11.7975	11.3045	9.2806	10.8523	10.825	11.0167		12.4551	10.319	11.9009	11.9968	14.1901	8.31669	14.1698
11.0741	12.9067	13.1136	11.9647		11.0741	9.4928	10.5021	7.56206		11.0741	10.3097	11.843	11.9178	10.1256	10.8613	11.2717		11.0741	9.45029	10.6255	11.1592	13.334	6.87797	12.6463
9.99871	10.8537	13.3772	11.1518		9.99871	6.9622	8.26089	4.8427		9.99871	8.98169	10.3009	7.72667	10.3502	5.71955	9.22373		9.99871	8.96636	9.39337	10.368	12.6984	6.75483	7.35596
10.6645	13.0982	12.6191	11.039		10.6645	9.35845	10.0521	7.72953		10.6645	9.15291	10.8935	8.25644	10.2715	8.92927	10.7387		10.6645	9.2029	11.0451	11.2616	13.1063	6.65041	11.022
9.14987	12.8446	12.0199	10.4734		9.14987	8.27038	9.35218	7.40009		9.14987	10.2469	9.70724	7.02434	10.0443	6.70539	9.5903		9.14987	8.37694	8.18229	11.4392	12.4775	5.10547	10.4685
10.967	12.0731	12.1361	10.7339		10.967	8.56384	9.82841	6.70225		10.967	10.2425	10.1628	7.90668	9.48346	10.8913	10.3522		10.967	9.68848	9.76725	10.1343	13.0871	9.82761	11.8246
9.47833	11.3812	13.8887	11.8019		9.47833	9.49198	10.0814	6.51087		9.47833	10.5872	10.6084	10.6034	8.30204	6.54793	8.31439		9.47833	9.25822	11.5919	10.4794	13.6027	6.93526	12.4136
11.5508	13.6695	11.7483	12.0316		11.5508	10.6023	9.46601	8.37344		11.5508	11.4997	12.1593	10.7083	9.71605	8.25611	10.9412		11.5508	10.2311	10.303	11.139	14.0691	7.67023	10.8017
10.623	13.5403	11.1404	9.79789		10.623	9.71272	10.4884	7.85811		10.623	11.156	10.1941	9.58501	9.14045	10.2648	9.86824		10.623	8.53923	10.4143	10.6061	13.4335	6.75702	11.4046
10.5775	11.3773	11.5357	10.2811		10.5775	8.62067	9.93282	5.87955		10.5775	8.27362	9.30667	13.0268	8.74896	11.6387	9.02669		10.5775	9.26423	11.6165	10.9067	13.6289	6.02877	10.9738
10.2742	13.303	12.3098	11.2334		10.2742	9.54221	10.2904	7.349		10.2742	9.82161	10.5694	8.36349	10.4628	7.86939	10.9042		10.2742	10.6358	10.6042	11.3084	13.5089	6.74754	11.0151
11.8158	14.0368	13.3475	12.3126		11.8158	10.4449	12.0322	8.25371		11.8158	11.3155	10.0728	11.5683	10.0647	11.2714	9.06918		11.8158	10.1425	8.17236	12.0685	14.4951	7.17571	12.3528
10.1154	13.3764	11.4498	10.7243		10.1154	9.83949	10.1214	7.76075		10.1154	10.6721	11.0316	9.23997	9.77785	10.2368	11.1594		10.1154	9.06645	10.1328	10.5387	13.7249	6.86875	10.9219
10.8062	13.7248	13.5606	12.1663		10.8062	10.7126	12.3235	8.04017		10.8062	10.5989	10.1443	5.85006	10.1323	8.73512	9.29464		10.8062	9.86647	10.1821	12.8524	14.878	7.58296	13.3155
10.4948	12.4279	11.7736	10.668		10.4948	10.0932	10.399	6.37233		10.4948	11.2008	9.51725	6.67328	8.67177	10.3164	8.06933		10.4948	8.84655	7.0853	10.793	14.1192	6.68363	11.9988
10.5171	12.1346	11.3992	11.1755		10.5171	8.92106	9.38514	7.54494		10.5171	10.157	10.4454	10.5223	9.64819	8.5619	10.8638		10.5171	9.77328	10.1777	11.4948	13.3011	7.86376	12.2455
11.033	12.7944	11.2349	10.7684		11.033	8.53222	9.59225	6.60181		11.033	10.2639	9.72526	10.2998	9.469	7.45469	10.3303		11.033	8.74094	10.284	10.5367	13.2343	6.85079	11.1966
11.1336	12.9112	12.9598	10.8865		11.1336	8.83945	10.1236	6.79506		11.1336	10.7611	11.3768	9.25367	10.6617	10.0397	11.0487		11.1336	8.23888	10.6459	11.1768	13.0197	7.73522	11.7617
10.9078	13.3491	11.0287	10.6373		10.9078	10.6737	9.96302	7.54191		10.9078	11.6893	11.3086	10.5547	9.5455	8.69299	11.1011		10.9078	9.56834	9.73314	10.4947	13.7934	7.2936	10.9006
11.6994	14.1471	11.8362	11.3746		11.6994	11.4058	12.7332	7.59753		11.6994	11.0286	11.2569	7.62393	9.30342	11.25	10.5397		11.6994	11.2517	10.6436	12.0762	14.428	7.66859	11.5653
11.2529	14.3347	11.5655	11.5977		11.2529	11.4501	10.6362	8.52884		11.2529	11.0523	12.2022	10.7438	9.72875	10.2898	10.8233		11.2529	11.0172	10.6357	11.4392	14.7836	8.51919	12.4412
10.1659	13.8934	11.9167	11.7391		10.1659	10.9546	11.1468	7.64386		10.1659	12.0397	11.3012	11.2602	10.0707	8.86436	10.9307		10.1659	10.1526	9.08502	11.0009	13.8688	8.05559	10.787
9.56649	13.1342	12.2601	10.8811		9.56649	11.3098	12.377	7.63585		9.56649	11.2908	11.5335	8.69	9.29575	8.67153	9.59257		9.56649	10.9663	10.2562	11.8582	15.5754	7.86539	10.6376
10.8027	13.0918	11.5947	10.5858		10.8027	10.5112	10.4544	7.03215		10.8027	11.4053	10.9475	9.6589	10.0267	8.29777	10.7765		10.8027	10.2496	11.7905	10.906	13.9685	8.3547	11.2494
10.5046	13.6125	12.0487	11.5593		10.5046	10.2836	10.4609	8.42191		10.5046	11.2376	10.8981	7.87244	10.0288	9.15641	10.9261		10.5046	9.77973	10.2482	10.8316	13.495	6.87572	12.1526
10.8679	12.2693	13.0595	10.5904		10.8679	9.43819	10.0981	7.29952		10.8679	11.0734	11.3351	11.2536	10.6621	8.22737	10.2278		10.8679	9.56094	10.3362	11.1578	13.6695	11.3855	11.5814
10.0968	11.3878	11.5743	11.3928		10.0968	7.40263	8.71265	6.6316		10.0968	10.4195	10.0666	8.5815	9.12684	8.87771	10.9171		10.0968	9.24259	10.3538	10.9506	13.0853	6.79439	10.653
10.8016	10.7092	12.9644	9.97803		10.8016	7.66677	9.23743	6.83445		10.8016	9.77149	9.84259	11.4172	10.7154	7.89517	8.58571		10.8016	8.9752	9.74525	9.90453	12.5245	7.20642	8.44101
10.4123	12.9974	12.7138	11.1078		10.4123	9.47732	9.29615	7.37733		10.4123	10.0164	11.7495	10.0577	11.2966	7.01605	10.6619		10.4123	9.729	9.4129	11.0079	13.0187	6.96004	11.5945
9.13954	12.3733	12.6142	10.8261		9.13954	8.05718	10.2407	6.39267		9.13954	8.13954	9.41944	5.9521	10.9479	5.69224	10.065		9.13954	8.70423	9.15941	10.8164	12.7471	6.14475	10.7409
10.0399	13.4421	13.0037	11.2091		10.0399	9.21477	10.3345	7.1212		10.0399	9.4161	11.1766	9.80495	10.5107	6.43418	10.3656		10.0399	8.35596	7.09493	11.1705	12.6293	6.3157	11.869
11.1379	12.7171	13.3541	11.7277		11.1379	9.28787	9.70071	7.886		11.1379	9.54084	11.7617	10.2856	10.9211	9.38082	11.3181		11.1379	7.93786	10.0425	11.2994	12.8418	6.56745	12.3969
11.7364	13.6876	12.9842	12.0547		11.7364	9.6732	10.6366	7.72302		11.7364	9.94029	11.2206	10.2705	10.5744	9.15724	11.1811		11.7364	9.43069	9.38737	10.8231	13.5527	6.55967	12.5987
10.5837	12.1542	11.9365	11.7618		10.5837	8.69421	9.71694	7.36828		10.5837	10.429	11.0879	9.21655	9.80846	6.99277	10.4139		10.5837	8.87616	8.69221	10.8813	13.2681	6.15255	11.8938
10.7275	13.4926	12.3843	10.8102		10.7275	10.5134	12.1834	6.97008		10.7275	10.0173	10.1832	7.14762	9.88307	10.2654	10.1552		10.7275	9.11673	9.32372	11.5117	13.7689	5.8997	13.5529
12.9628	14.6144	13.9867	12.5414		12.9628	11.2931	11.8057	7.96509		12.9628	11.1578	10.6081	7.98192	10.7282	11.1103	9.84048		12.9628	10.3724	8.70611	13.009	13.307	8.22756	10.9998
10.2472	12.3597	11.0614	10.2151		10.2472	8.53651	9.02129	6.77185		10.2472	9.8198	9.29669	9.97011	8.97891	7.79738	10.513		10.2472	7.18548	6.36659	9.68559	13.1321	5.64899	11.8408
9.3419	14.252	12.5081	8.76817		9.3419	8.80747	13.2489	7.20609		9.3419	10.2712	9.25329	8.19053	10.291	6.09679	7.55622		9.3419	7.91555	5.55136	11.273	13.0872	7.21627	5.51183
11.4258	14.0549	12.8809	12.342		11.4258	10.8531	11.0652	9.25516		11.4258	11.1233	11.6617	9.50175	9.97878	10.8631	11.4298		11.4258	8.91946	10.3677	11.173	14.1415	7.30083	11.09
10.8899	13.5386	13.3869	11.3295		10.8899	10.3502	9.92944	8.25587		10.8899	10.6853	11.2793	10.8973	10.7713	11.0767	11.7957		10.8899	8.9505	10.4894	10.4741	13.6594	7.00552	12.2307
9.95582	8.04876	9.14896	8.59743		9.95582	5.49838	7.77708	2.57676		9.95582	9.81371	8.61864	7.46317	7.16866	5.70922	9.20669		9.95582	7.67262	7.76812	10.2711	12.1559	4.83053	9.06986
9.36442	12.8003	11.4416	10.9993		9.36442	9.25068	9.80289	6.99407		9.36442	10.1407	10.5994	12.1058	8.94814	6.99022	10.8511		9.36442	9.47832	8.12983	9.86539	13.2904	5.17125	7.89865
10.3433	14.3351	12.609	11.6719		10.3433	11.1102	11.6996	8.35678		10.3433	10.9567	11.4937	8.8257	10.7015	8.9819	10.9845		10.3433	9.72644	11.0554	11.7189	13.8499	7.76672	11.2025
8.00151	9.89155	10.2015	8.48916		8.00151	7.40252	7.25672	4.72539		8.00151	10.1475	9.06747	9.57036	6.78428	7.03827	9.67376		8.00151	8.0889	10.1323	9.13478	13.687	4.74034	7.88021
10.549	13.8428	12.7733	11.9358		10.549	11.2574	12.0346	8.5925		10.549	10.8888	11.0083	9.58709	10.0035	9.35438	9.45216		10.549	10.786	10.2925	12.3202	14.3889	7.29668	11.1511
10.3415	12.5969	11.0131	10.515		10.3415	9.10135	9.69343	6.54623		10.3415	9.27119	10.0801	6.85989	8.9358	6.25489	9.93855		10.3415	9.11681	8.30081	11.2307	13.2197	5.70973	8.36532
10.5306	12.1276	11.0092	9.92423		10.5306	8.60201	9.11435	6.02137		10.5306	10.5695	10.092	6.2743	8.87129	7.89977	8.95055		10.5306	8.89201	9.96129	10.8971	13.6378	6.98985	11.0676
11.7281	11.338	11.837	10.2692		11.7281	6.95695	9.24477	5.34284		11.7281	10.393	9.47212	11.4746	9.6903	8.91424	8.2556		11.7281	9.62748	11.2507	10.638	13.4134	6.21194	9.83926
10.91	11.0228	11.0281	9.47532		10.91	7.67718	9.48296	6.09043		10.91	9.7094	9.29742	11.2964	8.49673	5.04134	8.25857		10.91	8.96237	9.2345	10.4751	12.9603	7.562	8.77051
9.07676	13.914	11.817	11.4147		9.07676	11.1706	11.7177	7.77292		9.07676	11.5949	10.589	6.45099	10.7058	9.14505	11.7145		9.07676	9.2778	9.78176	11.6984	13.6428	6.76818	11.1267
10.1829	14.2401	11.4044	11.9902		10.1829	11.2278	11.0447	8.36956		10.1829	11.3339	10.9625	7.15929	9.61763	7.9606	10.7047		10.1829	9.73539	8.93262	11.1724	13.6935	7.09448	11.0939
10.7487	11.8953	11.0023	10.6195		10.7487	8.27945	9.52413	6.8733		10.7487	9.55046	9.50879	10.9116	9.18267	8.20851	9.68838		10.7487	7.99709	10.694	10.4188	12.5535	6.98942	11.864
8.98637	12.8664	11.2619	10.0019		8.98637	10.1744	10.2118	7.62174		8.98637	11.9749	10.5066	5.68829	8.28893	8.76878	11.1074		8.98637	9.16694	9.98997	10.2504	14.3454	6.1151	10.6757
11.4352	14.1953	12.6188	13.0772		11.4352	11.2728	11.5435	8.81608		11.4352	11.037	12.5979	10.8239	10.5159	9.83611	10.8955		11.4352	10.7073	10.4429	12.2831	14.0801	8.11415	11.5545
10.0418	13.0528	11.6995	10.4878		10.0418	9.91883	9.96457	7.9618		10.0418	12.1335	10.4453	10.9848	9.17043	11.9743	10.656		10.0418	10.2203	10.8658	10.588	14.0554	7.02586	9.54463
10.839	14.6581	12.3119	11.2051		10.839	11.4594	12.2251	9.05418		10.839	11.0901	11.3898	10.014	9.74108	10.2968	10.8452		10.839	10.1819	10.1735	11.4931	14.2759	7.28771	11.6658
10.1013	14.0282	12.2314	11.7557		10.1013	10.7391	11.1431	8.01103		10.1013	10.7002	11.1544	6.84111	10.1697	7.98616	10.5183		10.1013	10.8017	11.1299	11.8023	13.8684	7.32256	13.2945
10.3248	14.2287	12.4975	11.7323		10.3248	10.8216	11.1265	8.39157		10.3248	11.1632	11.9223	11.0229	10.6831	10.6734	11.5055		10.3248	10.1222	10.4945	11.6188	14.2434	7.95128	8.7378
9.73114	13.4091	12.1849	11.1369		9.73114	9.26318	10.217	7.82571		9.73114	10.4204	10.1261	6.83873	10.0975	7.64731	10.4829		9.73114	9.84502	11.3079	10.8145	13.4708	6.62995	9.54381
10.4736	12.5215	12.4596	11.7007		10.4736	8.92997	10.9228	5.07861		10.4736	10.9242	9.63943	7.15021	8.97267	7.04633	7.33524		10.4736	9.43717	8.90048	11.3314	13.2047	7.86205	9.44948
9.47956	13.414	11.2287	10.5404		9.47956	9.84034	9.92835	6.96678		9.47956	10.8335	10.3899	7.58847	9.41457	7.64186	10.535		9.47956	9.56293	9.92021	10.4489	13.7718	6.17429	10.4545
8.60457	11.1759	9.70396	9.49603		8.60457	9.44414	11.2064	4.78717		8.60457	9.599	9.37083	10.9287	8.08219	9.39483	7.14931		8.60457	8.71379	8.24232	11.3654	13.1605	5.60346	11.3506
10.4197	12.5541	12.1458	11.15		10.4197	9.46734	11.5912	5.74389		10.4197	10.0701	11.4174	9.02764	9.94342	8.99635	9.83704		10.4197	9.99359	8.45752	11.4437	14.5802	6.72765	10.2842
10.111	12.9259	11.1509	11.1044		10.111	8.47413	10.3832	6.31192		10.111	11.1511	10.5626	11.0252	11.0429	7.68153	8.76715		10.111	9.70828	9.25002	11.4876	13.5452	7.98999	9.58991
9.46481	10.3459	9.55537	10.5105		9.46481	7.91655	7.81845	3.91499		9.46481	14.3939	10.1682	10.8516	9.45843	7.915	10.6966		9.46481	8.64194	9.71434	9.26586	13.437	5.8708	9.71344
9.25644	13.2032	11.5919	10.8866		9.25644	8.68229	10.7231	6.97269		9.25644	10.019	10.3936	8.03342	10.9715	7.3147	9.6858		9.25644	10.3167	10.816	10.8583	13.4052	7.48864	12.0669
9.59672	10.8048	10.7756	9.23194		9.59672	5.96803	8.804	2.86249		9.59672	9.10499	9.83609	10.7236	9.55946	6.34976	9.65273		9.59672	8.62514	6.23007	9.9104	12.6423	5.90063	10.8306
9.90554	13.8328	12.0787	10.212		9.90554	10.2939	11.2916	8.18016		9.90554	10.2678	9.944	8.39926	9.88386	8.34709	9.8087		9.90554	9.4706	10.5208	11.6879	13.4826	7.0001	11.795
10.6061	14.0637	13.0701	11.9216		10.6061	9.8441	11.3957	7.23503		10.6061	9.77968	9.83343	9.12561	10.1322	6.43978	10.5553		10.6061	10.2125	9.08187	11.8317	13.6513	7.52439	11.8485
10.2784	14.2568	12.919	11.4592		10.2784	11.0365	12.2232	8.50568		10.2784	10.6749	10.7003	6.76912	10.0028	7.8919	10.4523		10.2784	10.3245	11.1128	11.6797	13.913	7.58178	11.3178
8.6884	11.7415	11.5793	9.28056		8.6884	8.52157	8.94266	6.06905		8.6884	11.8155	8.90593	8.99105	7.94007	7.96068	11.5392		8.6884	8.12491	9.45412	9.59096	12.5569	3.82113	8.737
9.8004	13.0782	12.0337	10.0296		9.8004	9.16771	10.2927	7.15749		9.8004	9.57692	10.4159	6.39488	10.6897	7.60514	9.83106		9.8004	9.09069	10.8901	11.184	13.5296	5.78483	10.7763
10.7671	14.9646	13.1651	13.8605		10.7671	12.217	11.5105	8.3273		10.7671	10.9315	12.9207	10.3789	11.2949	7.28053	11.1401		10.7671	10.972	10.6078	13.2	14.5722	9.96335	10.9924
9.15651	9.7616	9.24781	8.26963		9.15651	7.28705	7.96748	4.61386		9.15651	10.9152	10.8371	12.8826	9.77872	6.3855	10.1077		9.15651	8.12244	9.88856	9.49937	12.4473	5.08624	7.10485
9.74307	13.7685	11.7438	10.8548		9.74307	10.0347	11.3839	8.29021		9.74307	11.1502	10.6595	6.7653	9.97773	7.36344	9.97916		9.74307	9.48588	9.35614	11.552	13.6142	7.6719	10.0885
9.66397	13.0315	12.6956	10.9352		9.66397	9.37095	10.6832	6.19548		9.66397	12.4134	10.6236	7.3744	9.76947	5.44177	10.4319		9.66397	9.55141	9.48648	10.7624	13.1077	6.28037	11.4457
10.6123	13.8199	12.7636	11.4862		10.6123	10.2906	10.7968	8.47122		10.6123	10.1544	10.7682	8.60842	10.111	8.32523	10.4759		10.6123	10.2853	11.7806	11.2039	14.1713	7.96293	10.8872
10.1249	12.6404	10.7363	11.7889		10.1249	9.0672	10.3813	6.93905		10.1249	11.5786	10.6048	10.7479	9.72882	9.8524	9.4808		10.1249	9.58155	9.3312	10.9345	14.2369	8.22528	10.7137
9.80392	13.0526	10.6854	10.8018		9.80392	9.84144	10.3705	7.05073		9.80392	10.9067	9.89814	10.9783	8.92615	6.09565	9.98014		9.80392	9.19687	9.30731	10.5741	13.5778	6.63919	10.0437
9.51527	12.7447	11.1245	11.0183		9.51527	9.69225	10.6131	7.44054		9.51527	11.8707	10.4443	10.7572	9.48477	8.69341	9.8909		9.51527	9.49323	9.47603	10.6495	13.5537	6.11308	10.8914
9.74618	14.3346	12.3614	11.9006		9.74618	10.5434	11.9846	8.0226		9.74618	10.5306	11.028	7.60868	10.5016	10.8064	10.5761		9.74618	10.3011	9.1332	11.8673	14.3609	6.25307	10.7078
10.5741	14.3721	12.3631	11.6181		10.5741	11.4365	12.1379	8.96484		10.5741	11.8434	11.771	10.7344	10.4614	11.815	10.8767		10.5741	10.3142	10.2367	11.7688	14.6543	8.10568	10.3597
10.3412	13.1721	11.7833	11.1574		10.3412	9.90716	10.5501	7.53046		10.3412	10.6816	10.91	9.69023	9.8809	7.15693	10.0071		10.3412	9.93647	9.41822	11.3889	13.8115	9.20559	11.2298
11.0565	12.4545	11.8551	11.7006		11.0565	8.68648	9.38108	7.00309		11.0565	10.1358	10.8928	8.34796	9.62654	6.70098	12.3836		11.0565	10.5124	10.5518	10.4809	13.3929	7.88853	9.6509
9.23795	12.6542	11.6123	10.6745		9.23795	9.54404	9.58605	7.11472		9.23795	12.0236	9.98919	7.22949	8.76261	7.14802	11.1813		9.23795	9.14015	9.58883	10.2778	13.4664	5.62745	9.25958
10.0421	14.5079	12.2597	11.015		10.0421	10.3375	10.482	8.18925		10.0421	9.4877	10.5381	8.0731	9.64161	9.5362	10.5899		10.0421	9.4359	11.1949	11.0213	13.6791	6.39958	9.13235
9.78251	12.876	11.124	11.6296		9.78251	10.4406	10.3585	6.73042		9.78251	11.0867	11.9547	6.87561	9.24881	7.62936	11.163		9.78251	10.195	10.5366	10.8421	14.1063	6.91348	11.1771
10.4931	13.3037	12.0684	11.2402		10.4931	9.64562	9.9261	7.68818		10.4931	10.6677	10.649	10.6151	9.24572	10.4207	9.96037		10.4931	9.71927	11.1088	11.0454	13.8387	7.56309	10.8391
10.8324	13.9294	12.3104	11.76		10.8324	10.4734	11.239	7.88614		10.8324	10.8503	11.5902	12.6137	10.8017	8.6596	10.997		10.8324	10.5882	8.11108	11.6766	14.1734	11.8008	12.9799
10.5059	13.9585	12.1222	11.6144		10.5059	10.5	11.5625	8.3074		10.5059	13.1835	11.2826	8.32585	10.2602	10.0866	10.7225		10.5059	10.1381	9.61791	12.2902	14.1638	8.45321	10.6568
11.0479	13.0548	11.1562	11.1776		11.0479	9.28024	9.39638	6.86191		11.0479	10.6455	10.4311	9.85571	9.37813	7.69219	9.45455		11.0479	9.31907	10.2274	10.4238	13.7503	6.49556	11.1513
11.7385	14.0184	12.5381	11.7625		11.7385	10.2204	10.8394	8.17533		11.7385	11.5826	11.2644	9.45037	10.0674	8.43911	11.3102		11.7385	11.1832	11.782	11.5555	14.6748	8.00002	11.2226
10.2304	13.5489	12.0283	10.8037		10.2304	9.42605	10.1499	7.6077		10.2304	10.2934	10.7281	10.6982	10.0839	8.85237	11.1528		10.2304	8.84173	9.90782	10.8963	12.8951	6.47277	10.4467
10.3374	13.5851	11.2208	10.8488		10.3374	9.67732	10.6471	7.39937		10.3374	10.8982	10.1228	8.7158	8.71334	7.40849	10.5273		10.3374	8.86367	9.84571	10.1164	13.6201	6.36542	10.1261
10.5922	14.1638	12.9311	12.4621		10.5922	10.5937	10.9605	8.19724		10.5922	11.3113	12.1388	9.82556	10.5911	7.27025	10.8086		10.5922	11.06	9.08987	11.5822	14.3734	7.57332	11.0669
9.85714	12.5707	11.1895	11.1281		9.85714	9.25637	9.12701	6.24623		9.85714	11.2287	10.9003	8.33643	9.10662	5.46196	9.38743		9.85714	9.90894	10.3658	10.113	13.5848	6.50635	11.0728
9.1418	12.8656	10.7856	10.9721		9.1418	10.0913	10.0884	7.05918		9.1418	10.4424	10.3711	5.59269	10.0169	6.44136	9.58519		9.1418	9.38072	10.6314	11.2912	13.5971	6.52215	11.6959
9.73765	9.77425	9.70448	9.92145		9.73765	6.18092	8.30733	4.53602		9.73765	8.3302	9.81197	7.1297	8.57324	3.14698	8.84477		9.73765	8.21409	9.81062	8.41465	13.1145	5.11221	10.7815
10.3665	12.1703	10.9698	10.0789		10.3665	8.41392	9.07544	6.26342		10.3665	9.67218	10.1968	10.2142	9.38582	6.64808	9.50218		10.3665	8.83752	9.42963	10.0399	13.0851	4.71798	9.21934
9.9661	13.2517	11.4066	10.7188		9.9661	9.10635	10.7355	7.03733		9.9661	9.37261	10.3395	10.9493	8.9923	6.98362	10.2518		9.9661	9.15804	8.80371	10.3297	13.3593	5.54518	8.28349
9.8131	12.887	10.8949	11.7798		9.8131	9.56031	10.2329	7.17579		9.8131	10.5252	11.2235	7.95013	9.67329	7.64055	10.0421		9.8131	9.69877	11.2025	10.4299	13.2073	6.1158	8.12259
9.90568	14.2934	11.9705	10.8839		9.90568	10.4808	11.63	7.60865		9.90568	10.739	10.8185	6.43713	10.0762	7.35325	9.67873		9.90568	10.076	10.7646	11.8486	13.6072	8.41296	10.1548
9.13672	13.3232	11.3914	10.5101		9.13672	10.2463	11.5968	7.08753		9.13672	11.3425	10.1637	10.1286	9.6529	7.31111	10.2036		9.13672	8.35501	10.481	10.5523	13.6264	6.51088	10.5416
9.8962	13.3892	11.952	11.9136		9.8962	10.2482	9.89333	7.27442		9.8962	11.1977	11.2328	9.01524	10.2289	6.26669	9.71052		9.8962	10.0579	9.11447	11.0618	13.4726	6.37858	10.6178
11.9319	11.6955	11.513	10.8108		11.9319	8.29981	10.0228	5.57963		11.9319	10.448	9.94138	6.28173	10.0149	5.91442	9.36373		11.9319	8.94224	11.6556	10.7148	12.9486	5.2949	12.9904
10.246	13.739	11.6945	11.3345		10.246	9.91117	10.845	8.02259		10.246	10.9457	11.4354	9.64964	10.4035	8.65863	10.1498		10.246	9.23129	9.14277	11.125	13.3333	6.61311	12.0549
10.2569	13.1481	11.1333	10.6094		10.2569	9.33345	10.2073	7.1426		10.2569	11.2637	10.9138	9.42483	9.39859	7.86077	12.5704		10.2569	8.91126	7.92521	10.2974	13.6612	6.9449	8.99611
10.4201	12.106	11.9716	11.3439		10.4201	9.41829	8.68488	6.99957		10.4201	11.0676	11.5786	11.0051	10.3645	9.43924	11.234		10.4201	10.0778	10.3641	11.1976	13.6437	8.41124	11.7605
9.4391	13.676	11.2874	11.1178		9.4391	10.8314	10.0065	7.88242		9.4391	11.2194	12.0075	8.43584	10.7327	9.5812	10.7843		9.4391	9.86919	8.54147	10.9501	13.6547	5.77014	10.7863
9.98468	13.4106	11.6378	10.6997		9.98468	9.73336	10.918	7.85242		9.98468	10.4833	10.4248	9.94621	10.3371	9.97966	9.73187		9.98468	9.10752	11.1207	11.1836	13.2455	7.51856	10.3786
9.90151	14.1813	11.9677	10.8514		9.90151	10.8916	11.4324	7.90217		9.90151	11.9955	11.0324	6.31721	10.1053	8.72928	12.2834		9.90151	9.16611	9.67879	11.1895	13.5002	7.58941	10.1335
10.8939	13.1458	11.407	10.681		10.8939	9.97982	9.93654	7.61559		10.8939	10.6003	11.3162	9.19464	9.43177	8.5695	10.928		10.8939	9.70219	10.2714	10.4524	13.7155	7.39357	10.4039
10.5725	14.6843	11.8055	11.4162		10.5725	11.9464	13.0055	8.85632		10.5725	12.2502	11.8775	10.0589	10.2697	8.00108	11.1868		10.5725	10.7573	10.1037	12.4205	14.8394	8.54057	10.0835
12.0015	15.3227	14.4074	12.5817		12.0015	11.7523	12.5101	9.20308		12.0015	10.8307	12.4313	9.78031	11.5626	10.1292	11.1865		12.0015	9.37125	10.8278	12.7839	14.1553	8.90667	12.3599
10.2691	13.995	11.0393	10.9808		10.2691	10.5723	10.6142	8.23421		10.2691	10.7784	10.2946	5.72695	10.3991	7.92187	11.3666		10.2691	9.34964	10.4401	11.6203	13.8239	7.53199	13.2906
10.9264	13.6459	11.7526	12.0071		10.9264	10.5605	11.1548	8.27214		10.9264	12.0078	12.0003	12.1856	10.1324	11.9386	11.091		10.9264	9.90191	11.0501	11.3343	13.7562	7.64604	10.9942
11.0578	7.42131	11.5985	8.64524		11.0578	8.87191	10.0907	6.48965		11.0578	10.9062	9.89292	9.56162	7.49988	6.63135	7.76673		11.0578	7.51509	9.23097	8.88855	14.2011	7.08314	11.5742
10.4211	11.7753	10.4068	9.53616		10.4211	8.71736	8.54409	6.6446		10.4211	9.46751	10.2258	7.42469	8.84624	6.51998	10.0097		10.4211	8.94908	11.1198	9.74546	13.3688	6.45905	8.7501
10.7731	11.3329	10.9664	12.2584		10.7731	8.97754	8.78284	6.11631		10.7731	10.9668	12.4033	10.5019	10.4912	7.83837	10.9043		10.7731	9.63929	10.371	10.9987	13.3996	8.03663	11.7936
10.1287	13.5535	12.7165	11.4688		10.1287	9.93157	11.0135	8.29921		10.1287	10.3981	11.4305	9.64698	11.0264	7.56978	11.7377		10.1287	9.18537	9.36432	11.5705	13.4262	6.12786	11.1664
11.395	13.5004	12.0575	12.1425		11.395	11.4952	9.34338	7.59903		11.395	10.5228	13.0194	11.4059	10.4224	9.22804	12.1457		11.395	10.4417	10.0554	11.176	13.8662	7.84922	10.7987
10.6605	11.6004	11.4767	11.3659		10.6605	9.06858	9.03094	5.83967		10.6605	11.5327	11.8374	11.2592	9.43169	10.2129	10.4449		10.6605	9.05349	9.78606	10.793	13.2367	6.76945	11.998
10.7402	9.80656	11.9663	11.6955		10.7402	9.41943	9.83134	3.29014		10.7402	11.3793	12.7369	11.5452	9.20684	8.51897	10.2747		10.7402	10.1131	11.4374	9.96064	13.6159	7.84753	12.5036
10.8613	11.8289	12.1666	11.2112		10.8613	7.42403	10.9875	6.21282		10.8613	9.21364	10.3429	8.05684	9.56307	5.58833	9.48517		10.8613	9.49089	6.71303	10.9833	13.1789	6.33727	9.56179
10.8127	12.2937	11.7795	12.0422		10.8127	9.76496	9.31393	7.22994		10.8127	12.0152	12.129	10.5807	10.1296	8.81366	11.2724		10.8127	9.48971	9.5843	11.065	13.7051	6.77841	11.1651
9.92477	14.822	13.3891	10.5336		9.92477	11.6332	12.8151	6.62831		9.92477	10.6698	11.2851	9.42878	10.2411	13.6749	10.3859		9.92477	9.15396	8.36888	13.0733	13.6377	8.71011	7.93087
11.122	13.7643	14.2882	11.8003		11.122	9.92322	10.4306	8.6823		11.122	10.9156	11.3204	8.70554	10.9969	7.46733	11.2053		11.122	9.91313	10.2142	11.5989	13.7275	7.19754	10.5625
9.89103	14.9002	15.6177	10.2515		9.89103	10.1448	13.3384	11.2006		9.89103	9.1237	10.2647	7.87217	13.2351	7.94273	12.5712		9.89103	9.52786	6.59824	13.6545	12.8064	8.5242	11.1366
10.4771	14.2215	13.4365	11.626		10.4771	10.1764	10.626	8.70382		10.4771	9.52825	11.5615	10.0051	11.1252	8.44529	11.7248		10.4771	9.00711	9.06235	11.5549	13.6031	6.36679	10.8476
10.0871	14.1345	12.925	10.4775		10.0871	9.29586	10.4788	8.77072		10.0871	10.9325	9.90573	6.77072	10.4754	9.89791	11.0225		10.0871	8.26176	10.191	11.3834	13.6576	6.39175	11.5658
11.2104	14.6464	13.5338	12.5848		11.2104	10.7359	11.3692	8.50027		11.2104	10.7245	11.9499	10.5794	11.1955	8.59567	11.5685		11.2104	10.1533	9.08628	11.8368	13.7252	9.30008	11.397
11.4392	11.7613	12.0673	11.1271		11.4392	8.43742	9.59643	7.09621		11.4392	10.5248	11.5428	11.1303	9.99039	9.47237	10.6459		11.4392	10.0012	10.4817	10.5241	13.2843	7.23869	10.7655
10.0659	13.1396	13.2027	11.4621		10.0659	9.57931	9.43836	8.2268		10.0659	11.3188	10.8559	8.62191	10.7372	9.10894	11.6135		10.0659	8.35692	9.63999	10.8689	12.7188	6.19705	11.4176
9.49284	13.0132	13.2975	9.78482		9.49284	7.6968	10.1995	8.3099		9.49284	8.82076	9.15537	7.79739	11.0263	8.9771	11.156		9.49284	7.14152	8.50641	10.8438	12.1011	4.62124	11.0083
9.6861	12.906	13.2387	10.1132		9.6861	7.98992	9.81474	8.20683		9.6861	9.14225	9.3792	6.9771	10.724	5.79424	10.7625		9.6861	7.3127	5.58478	10.8076	12.6036	4.71406	11.1103
10.7835	15.1555	13.674	12.2053		10.7835	10.7747	11.7664	8.98524		10.7835	11.0299	11.6321	7.73804	11.007	8.68135	11.5683		10.7835	9.93927	8.1676	11.9485	13.7683	7.89886	9.67265
11.2079	14.9731	13.6972	12.2101		11.2079	10.8033	10.8779	8.90976		11.2079	10.2127	11.9107	9.36381	11.4768	9.78594	12.1973		11.2079	9.19188	9.0801	11.9296	13.4152	6.69779	11.3077
11.0094	14.3404	13.6085	11.5297		11.0094	9.9026	10.3709	8.21419		11.0094	9.84076	11.0284	9.22723	10.859	9.60297	11.3341		11.0094	8.90512	10.409	11.0153	13.2548	7.0688	12.4653
11.8825	14.3345	13.3744	12.0248		11.8825	10.6752	10.499	9.26252		11.8825	11.7684	11.6009	9.9515	10.7278	10.8451	11.8473		11.8825	9.2164	11.5148	12.4027	13.5602	9.47301	12.2548
10.0594	12.3733	12.0063	11.615		10.0594	9.28083	9.49557	7.61157		10.0594	10.4238	11.1421	9.26676	10.7133	6.94374	10.0905		10.0594	8.06382	10.8683	10.9451	13.0071	5.56632	11.2583
11.2067	12.5602	12.1812	11.3502		11.2067	9.20565	9.81487	7.54737		11.2067	11.0402	10.7601	12.1851	10.0657	6.55372	10.0953		11.2067	9.13657	9.92906	10.7279	13.0109	7.78422	10.4832
9.1456	9.81899	10.7232	10.5133		9.1456	6.79253	9.73661	5.2591		9.1456	9.28264	8.64053	11.5746	7.48459	4.59614	7.15218		9.1456	7.28063	8.31234	9.7264	13.532	6.80744	13.4279
9.28367	12.7456	10.7938	9.7297		9.28367	10.1807	10.5691	6.31381		9.28367	11.5059	10.1609	10.104	9.47224	7.6314	10.3077		9.28367	9.17151	8.38782	10.4719	13.0908	4.90239	9.46249
9.18037	11.9781	11.4306	10.3735		9.18037	7.67264	10.0938	5.84586		9.18037	9.18037	9.19181	5.23968	10.4295	5.63047	10.6973		9.18037	9.18037	9.67264	10.3077	12.8108	5.23968	10.7984
10.7893	14.1471	13.0647	11.8896		10.7893	11.0386	10.957	7.64444		10.7893	10.2434	11.123	7.90892	10.3646	7.07104	10.9083		10.7893	10.6669	9.62102	12.009	13.9007	7.46212	13.1018
9.77114	13.1088	12.2217	10.8707		9.77114	9.76595	10.1664	7.39286		9.77114	10.2897	10.3172	7.65739	10.0933	8.31917	9.28732		9.77114	8.49399	9.77286	11.0062	13.4246	5.60925	10.5342
10.1745	14.6582	12.8359	12.0103		10.1745	11.6821	12.9789	9.12938		10.1745	11.3348	10.8148	8.9412	10.8306	9.88868	9.21936		10.1745	9.24958	9.45524	12.4033	14.0564	9.26762	10.9192
10.786	11.9725	11.1837	11.0902		10.786	9.30811	10.1545	5.48161		10.786	11.2324	10.9206	6.92999	8.18705	7.5001	8.25124		10.786	8.24458	8.79794	10.4171	13.1173	10.3543	12.9026
10.3267	13.4348	11.3515	11.9669		10.3267	9.73554	10.4586	8.13176		10.3267	10.2949	11.0209	8.40831	9.94829	7.40674	10.6999		10.3267	9.58933	11.4062	11.0622	13.0387	9.60661	11.9646
11.705	11.972	11.2689	11.6674		11.705	9.84575	12.009	5.63865		11.705	10.4571	9.977	6.47306	9.29566	9.60902	9.70759		11.705	9.01013	10.1847	10.5216	14.4251	6.42348	13.5503
11.3202	12.9576	11.9039	10.5976		11.3202	9.09672	10.3323	6.48103		11.3202	10.1205	9.89607	10.5752	9.50709	6.48703	9.37261		11.3202	9.47773	10.9896	10.9078	13.3983	6.3555	11.9678
9.51191	10.9853	11.87	10.5545		9.51191	8.00058	9.62138	5.4515		9.51191	10.3574	10.0721	10.3137	8.76886	8.30581	8.47969		9.51191	9.45055	9.31418	10.4496	13.8968	6.69542	13.1699
12.1383	15.1987	12.938	13.1887		12.1383	12.0751	12.0683	9.64639		12.1383	11.6813	12.635	9.89295	11.1794	10.6621	11.9907		12.1383	10.973	8.82164	12.7861	14.5804	7.78461	10.7843
11.0848	13.53	11.959	12.1537		11.0848	9.90844	11.0992	7.85145		11.0848	11.3439	11.8401	10.8263	10.4723	8.29002	11.6006		11.0848	9.5334	9.98542	11.266	13.3521	7.29002	10.8251
10.7778	13.0597	12.2203	12.4271		10.7778	10.2519	10.4041	8.08268		10.7778	12.467	10.5921	8.18089	10.5603	5.76517	10.5831		10.7778	8.84418	8.78159	11.5445	13.229	6.5391	9.2435
9.86971	14.0481	12.5331	11.4507		9.86971	10.5681	12.1537	8.4523		9.86971	11.6732	10.8298	7.00311	9.88385	6.90018	10.5696		9.86971	10.239	10.7448	12.1797	14.1194	7.31638	13.1819
10.9888	12.8805	11.2667	11.3444		10.9888	9.30578	10.0364	6.90419		10.9888	9.44722	11.0775	9.59186	9.12255	8.48664	10.2065		10.9888	9.18457	8.7169	10.7505	13.0759	6.38532	13.353
10.729	13.2259	12.6212	10.7228		10.729	10.3993	11.3797	7.4041		10.729	10.5117	10.7649	10.8628	9.63578	10.2741	9.56281		10.729	9.5601	9.41628	11.307	13.8892	7.36555	12.8343
9.65383	13.9005	11.9663	11.2024		9.65383	10.5102	11.1947	8.05023		9.65383	10.6453	10.2811	6.97732	9.89806	9.59311	9.80501		9.65383	9.65745	8.63815	11.2267	13.6275	6.68469	9.71957
10.6777	13.6908	12.6183	11.6021		10.6777	9.52147	10.4268	8.55322		10.6777	10.6726	10.3764	7.28302	10.6975	6.42286	10.0499		10.6777	10.3576	9.77948	12.4764	14.1678	7.42919	10.6544
10.9703	12.0792	12.1837	10.0559		10.9703	10.8512	11.7125	5.94677		10.9703	10.7242	9.92494	7.65524	9.08317	8.71562	8.4186		10.9703	8.64535	8.92648	10.6651	12.8093	5.39369	12.7747
8.54983	11.8565	11.8806	10.9773		8.54983	9.35674	9.53555	4.32779		8.54983	10.2495	11.6807	7.2058	10.442	10.0128	8.67771		8.54983	9.39098	8.02372	10.7819	13.3677	6.47589	12.5666
10.4894	10.2639	10.5896	11.5336		10.4894	9.25481	9.06314	4.52886		10.4894	10.6528	13.4239	13.5446	7.8859	9.44893	9.57705		10.4894	10.395	11.1339	9.9561	13.9341	6.76019	12.0695
9.75335	12.3548	9.42071	9.22117		9.75335	9.09214	9.36581	6.13531		9.75335	10.1859	8.73942	6.16894	8.50146	7.88312	11.4899		9.75335	7.67651	9.67827	9.75777	12.8639	4.65531	8.20667
8.59228	10.7552	12.8618	9.72933		8.59228	6.90367	9.25236	6.00482		8.59228	8.43944	10.8839	7.35649	8.13066	5.84612	8.56451		8.59228	7.67724	8.61461	10.4913	12.9341	4.32675	12.5045
10.2451	11.5029	9.78479	10.7113		10.2451	9.79717	7.87828	5.80359		10.2451	11.0409	10.9804	10.39	8.60115	8.55372	11.5037		10.2451	10.0797	11.0945	9.52553	14.2739	6.3096	8.13233
9.60383	13.5011	11.3462	10.7027		9.60383	9.68143	11.0144	8.10068		9.60383	10.7006	10.2058	7.30513	10.0549	7.705	11.1532		9.60383	8.90018	8.79369	11.9999	13.4772	7.27464	10.5406
10.5252	12.5714	12.1012	12.3204		10.5252	9.0997	10.6802	6.54608		10.5252	10.12	10.5962	8.13557	9.471	6.61257	9.15057		10.5252	10.9452	11.0343	11.2148	13.8529	8.08962	11.7756
11.5998	12.2484	12.1448	12.3332		11.5998	10.2812	11.8773	7.46054		11.5998	11.3757	11.9107	10.4984	10.0175	8.38036	9.77778		11.5998	10.9568	10.0002	11.6598	14.3392	8.80669	12.4606
9.72151	13.2956	11.4706	10.5238		9.72151	10.7215	10.7108	7.73976		9.72151	11.8117	10.1164	11.0449	10.0048	8.68863	9.53551		9.72151	9.81585	8.52664	11.5961	13.9438	6.54592	6.65648
10.3342	14.2445	12.3689	12.0609		10.3342	11.6193	12.1275	8.40017		10.3342	11.8819	11.4471	8.17728	9.77915	7.04854	11.2569		10.3342	11.0666	10.4971	11.6808	14.4281	8.89333	9.8885
10.1952	11.1516	9.9987	9.109		10.1952	7.88464	8.93054	5.35379		10.1952	8.9172	9.42607	12.3033	9.66773	6.12918	10.7417		10.1952	7.63471	9.16114	9.87079	12.8802	5.08187	10.917
10.5661	12.9764	11.3482	11.2054		10.5661	10.1985	10.4806	7.99233		10.5661	10.3997	11.8578	10.306	10.07	8.60665	10.7278		10.5661	9.95646	12.1866	11.4444	13.3588	7.4208	12.2006
7.31537	10.8869	13.0021	5.58047		7.31537	7.3937	10.0686	2.4512		7.31537	9.0305	7.23909	7.86481	8.13769	7.00577	7.04364		7.31537	4.66064	6.46241	9.47355	13.1714	0.451224	10.0968
9.07144	12.8644	11.4712	8.79346		9.07144	8.43731	9.29171	7.16083		9.07144	9.12688	7.73832	8.79165	9.36149	5.55899	9.36635		9.07144	5.90449	8.34189	10.5284	12.8268	3.85004	10.379
10.3851	12.7868	11.3491	11.3296		10.3851	9.83896	10.1512	6.13077		10.3851	11.0938	11.7365	10.1739	10.0305	7.94772	8.76976		10.3851	9.80187	8.88515	10.572	14.6438	7.54159	11.0895
10.4202	14.258	12.6614	11.566		10.4202	10.2902	10.1829	6.82055		10.4202	11.3854	11.6457	9.22148	9.80426	6.03675	11.5989		10.4202	9.74384	9.45504	10.6836	13.71	6.31336	9.1312
9.97829	11.6878	11.6139	11.5685		9.97829	7.63873	8.90345	6.81021		9.97829	9.38407	10.4263	8.11042	9.32001	6.10873	9.88297		9.97829	9.59488	10.9324	11.2002	13.342	6.76815	10.1886
9.37421	11.5942	11.3789	11.0804		9.37421	8.68911	9.10026	5.52998		9.37421	10.7625	10.6123	7.98677	8.68911	6.19956	10.1707		9.37421	10.1213	8.49197	10.1457	12.7032	5.96186	10.5351
9.69102	11.4277	10.8506	10.4124		9.69102	7.84481	8.13266	5.69797		9.69102	9.8058	9.96661	9.5278	9.40692	7.67399	10.9388		9.69102	9.16315	12.4314	10.0858	13.5193	6.33992	9.3601
9.04499	11.9063	11.6911	10.7156		9.04499	9.32774	10.3747	6.35459		9.04499	10.2256	11.045	9.4559	8.08919	8.20029	8.37368		9.04499	9.43946	8.61615	10.4552	13.6118	5.72764	10.2942
10.2804	10.2432	11.7729	9.4779		10.2804	8.99495	11.4276	3.53263		10.2804	9.92242	10.4682	8.08179	9.13254	7.04136	8.82995		10.2804	8.46337	5.27806	10.2863	14.6467	4.76709	12.0015
10.2935	12.4468	12.6164	11.1949		10.2935	10.2922	9.70225	5.7894		10.2935	10.5881	12.313	9.8733	10.3481	6.35745	9.25341		10.2935	9.20633	8.75236	11.4924	13.6386	7.53852	9.60681
10.8307	11.7034	11.9272	12.132		10.8307	9.25108	9.38241	6.48798		10.8307	10.4939	12.0848	11.3838	10.3902	7.96064	10.8323		10.8307	10.0449	10.3361	11.2708	13.5429	7.90699	12.1036
10.7572	13.1892	11.483	12.6788		10.7572	10.6052	9.70346	7.60524		10.7572	11.0666	12.576	11.0892	9.72543	13.0931	11.0638		10.7572	10.0589	10.6674	11.5913	13.7925	8.6061	11.0428
10.4038	13.105	12.9402	11.2047		10.4038	9.6041	9.94447	7.52464		10.4038	10.5619	11.1508	9.71017	10.1856	9.25772	11.4768		10.4038	8.53017	10.2988	10.6191	13.1893	7.30363	11.3056
10.633	14.3964	12.8887	11.8119		10.633	10.3881	11.1955	8.1773		10.633	10.7083	11.38	9.98317	10.0582	11.8511	11.6547		10.633	10.386	10.9633	12.0449	13.7891	9.13616	9.85742
10.9583	14.0299	12.1229	12.8122		10.9583	10.8104	10.5159	8.29803		10.9583	11.2353	12.3873	10.2147	10.6341	8.12886	10.1946		10.9583	9.56721	9.83554	12.0121	13.7218	9.16316	11.2332
10.2377	13.4567	11.9918	11.0382		10.2377	9.83831	10.1172	7.52697		10.2377	9.88847	10.9116	8.81616	10.9835	8.16942	9.56517		10.2377	9.24837	10.0817	11.202	13.244	7.1467	13.0358
9.94703	12.1845	12.6435	10.7719		9.94703	9.09541	10.4813	6.03561		9.94703	9.81345	10.6417	9.75945	9.67537	9.84215	9.40447		9.94703	9.06958	8.59574	10.733	14.6236	5.63188	11.3711
11.0994	12.9281	11.0726	11.8542		11.0994	11.2965	10.2965	6.76486		11.0994	11.1096	11.6855	9.19539	9.63769	7.09203	8.54097		11.0994	9.77436	10.7896	11.7937	13.8637	9.51293	8.48534
9.15485	13.1867	11.1243	9.84738		9.15485	9.88565	10.9767	7.88221		9.15485	9.85231	9.72837	7.78543	9.7383	8.22166	9.29484		9.15485	8.9389	10.8044	11.7574	13.2889	6.22383	11.8111
10.2015	13.2349	12.6081	10.6211		10.2015	10.0365	11.1042	6.91239		10.2015	9.83601	11.4987	10.4796	9.27696	7.28395	10.4122		10.2015	10.4521	10.3528	11.1262	14.006	6.75537	11.7993
11.2381	13.3109	11.7174	11.9818		11.2381	10.0598	10.4097	7.78555		11.2381	10.3983	10.4815	10.6983	9.38306	6.17001	9.9358		11.2381	10.079	10.7858	11.135	13.6363	7.29216	11.0079
9.22991	12.2812	10.7339	11.1741		9.22991	9.22444	9.03523	6.59782		9.22991	10.9936	11.9754	10.2944	10.3751	6.85992	10.1945		9.22991	9.23621	7.49264	10.3091	13.329	6.92874	8.774
10.4375	12.6913	11.7787	11.8085		10.4375	9.86527	9.45225	7.40086		10.4375	11.1033	11.7113	11.6411	10.0098	7.0188	10.776		10.4375	9.61365	10.0633	10.7732	13.3543	7.07247	10.1451
10.0276	12.6298	11.0768	11.038		10.0276	10.5442	12.2757	6.86381		10.0276	10.7704	9.86494	8.8942	8.02103	10.9169	8.3401		10.0276	8.80877	9.69885	10.688	14.7841	7.12532	11.656
8.80951	11.8713	10.1355	10.131		8.80951	9.06402	9.42873	5.64184		8.80951	11.2548	9.99246	6.57633	8.47968	9.16832	10.7142		8.80951	9.27388	10.2335	10.0466	13.084	5.63508	10.0476
8.97677	12.8907	9.73943	10.2322		8.97677	9.4762	10.3744	6.34214		8.97677	9.73396	9.36226	6.9025	8.33428	9.26014	9.59337		8.97677	8.81204	9.46664	10.2835	13.5057	5.93406	8.60539
11.3415	13.7726	11.9346	11.6334		11.3415	10.8659	10.816	8.40622		11.3415	11.0774	11.5184	8.53775	10.2719	8.07146	10.9795		11.3415	10.8977	11.9014	11.6914	14.2521	8.02882	10.8409
11.3942	13.5627	11.72	11.438		11.3942	10.6584	10.8985	8.03093		11.3942	12.0715	11.4405	10.5117	9.87207	9.22751	11.1024		11.3942	9.99711	10.7965	11.3351	13.9707	8.63121	11.8286
10.0704	13.2288	11.4504	10.9694		10.0704	10.296	9.89656	7.60665		10.0704	10.9473	10.5799	13.2051	9.22304	8.91202	11.3165		10.0704	9.69748	9.38398	10.4678	13.4346	6.65353	11.1422
11.5172	14.0414	12.3808	12.2227		11.5172	11.2504	10.3748	7.67246		11.5172	11.4707	12.514	11.7623	10.532	8.37935	11.6672		11.5172	11.0429	9.70979	11.6681	14.2229	8.61742	11.3212
10.8957	13.859	11.6934	11.524		10.8957	10.6711	10.8639	8.3166		10.8957	10.9857	11.1732	10.4742	9.64062	8.45029	10.8662		10.8957	10.0793	11.6027	11.2372	13.9061	8.08105	12.0942
10.1618	13.1489	11.5508	11.5849		10.1618	10.5351	11.2754	8.13407		10.1618	11.6784	10.7173	11.0214	9.82146	11.1817	9.52689		10.1618	9.67615	10.1764	10.8795	14.45	8.11451	13.0821
9.36017	12.5858	10.8398	10.5298		9.36017	9.93711	10.1859	7.35536		9.36017	9.6203	10.7397	7.90043	10.3402	7.44636	9.67873		9.36017	9.38113	12.0429	10.4364	13.3112	6.3237	11.5904
10.6665	13.3831	10.927	12.3506		10.6665	11.1861	9.96251	7.82015		10.6665	11.8158	11.7948	11.7397	10.3482	12.3346	10.3745		10.6665	10.3579	9.80699	11.7017	14.2259	8.35239	8.8833
11.4005	14.2414	12.6565	11.5532		11.4005	11.3616	10.8017	8.94767		11.4005	11.4869	11.9903	9.79441	10.6229	9.57984	12.5958		11.4005	10.1901	10.6883	11.9666	14.492	7.89691	10.1308
11.4468	11.9557	11.5244	11.5928		11.4468	8.86285	9.02911	6.8109		11.4468	10.4779	11.0514	12.7036	9.06724	9.37433	9.36235		11.4468	10.1263	10.3618	10.7927	13.464	7.79478	11.8822
10.8156	11.703	12.0709	12.0347		10.8156	9.51646	9.53496	5.81395		10.8156	10.4207	12.0053	10.0746	10.1784	8.71273	10.3774		10.8156	9.54059	10.3492	11.2377	13.4107	7.82068	11.9874
9.62971	13.4855	13.5578	10.2921		9.62971	9.28185	10.3071	8.04397		9.62971	9.6489	10.6891	9.03233	11.4378	7.79111	12.318		9.62971	7.32544	7.74048	11.4059	12.785	5.80759	10.6134
10.5884	13.0737	11.8548	11.2305		10.5884	9.645	10.2158	7.69817		10.5884	10.9609	10.7207	10.1041	9.3356	7.44774	9.85586		10.5884	9.53298	10.7846	10.4128	13.4645	7.1962	8.66834
10.8389	14.3154	12.4913	12.0444		10.8389	11.1909	10.5269	9.1214		10.8389	11.2625	11.9154	10.335	10.0345	12.5664	12.197		10.8389	9.74556	10.8605	10.9725	13.841	7.06185	10.9961
11.319	14.018	12.5504	12.215		11.319	11.0716	10.0462	8.41355		11.319	10.6487	12.4728	10.9981	10.0303	8.99459	11.5248		11.319	10.1329	10.4229	11.1268	13.6868	7.64165	11.9368
11.5861	13.1979	12.8229	10.8625		11.5861	9.4692	10.2192	7.58949		11.5861	9.8858	11.5828	9.8003	10.6067	7.74611	11.4476		11.5861	9.217	11.0947	10.949	13.3275	7.47337	11.8833
11.6413	15.5613	13.1398	12.2405		11.6413	12.088	10.6287	9.81754		11.6413	11.0976	12.9559	11.4132	10.2489	9.70312	12.2971		11.6413	10.2751	9.98347	12.1359	14.271	8.41046	12.0719
13.1623	9.88242	11.7174	9.28986		13.1623	8.92655	9.51189	4.85106		13.1623	10.1981	9.92788	10.2201	9.25408	7.16395	7.68079		13.1623	7.61278	8.75193	9.4786	11.9521	2.93853	12.4331
10.3758	13.3282	12.3019	11.2859		10.3758	8.91155	10.7288	8.06422		10.3758	10.3698	9.57698	7.65921	10.4137	10.5764	10.3716		10.3758	8.0882	9.28229	11.1885	13.0041	5.77894	11.7289
9.26753	11.865	11.0364	9.46129		9.26753	8.35437	9.78994	6.61694		9.26753	9.93887	9.69778	6.60754	8.60045	5.58856	8.7931		9.26753	9.10274	9.88446	11.6428	13.0907	6.85795	10.0853
8.59752	11.1434	9.94406	7.58749		8.59752	7.87805	9.03687	5.8254		8.59752	9.19809	7.0464	9.74459	9.65418	6.238	8.18581		8.59752	4.28837	9.31118	10.9384	12.3007	5.37084	11.2086
10.0193	11.8449	10.8315	9.59995		10.0193	7.37615	9.62725	7.24704		10.0193	9.3167	9.27591	10.3334	9.67887	6.87832	9.65304		10.0193	7.15189	9.64549	10.1979	13.0255	5.30127	10.2979
9.12104	8.83947	9.3848	8.18197		9.12104	4.58623	7.29104	3.22777		9.12104	9.06585	7.89366	11.758	9.66219	5.27329	10.1457		9.12104	7.33484	8.02586	9.84889	12.6418	6.6148	10.6491
10.2591	11.9496	11.3599	10.8865		10.2591	8.13765	9.92134	7.19344		10.2591	10.3951	9.52857	9.87306	10.0828	7.59598	11.0168		10.2591	7.20048	6.95604	9.74598	12.9992	3.47296	10.2339
11.223	13.1503	12.0187	10.6321		11.223	9.41153	10.2725	7.49746		11.223	10.8377	9.51211	7.97021	9.40762	6.28078	11.403		11.223	9.05953	8.10514	11.8166	13.2266	6.44244	11.0369
11.1539	13.4338	12.9695	12.53		11.1539	10.6234	9.45326	7.85192		11.1539	11.0586	12.424	10.8973	10.3014	10.1608	11.6659		11.1539	9.41716	11.0345	11.4842	14.1058	7.26229	11.1773
10.6601	10.4585	11.8408	9.61465		10.6601	8.5648	9.63919	4.7797		10.6601	10.4965	9.41588	6.79434	9.55623	7.48917	8.23511		10.6601	7.478	10.2657	10.2689	13.3584	4.27351	10.9913
10.3935	12.9177	12.1847	10.7205		10.3935	9.25908	10.0492	6.81656		10.3935	11.2399	10.5044	8.65838	10.1488	6.54908	10.3972		10.3935	9.18937	11.1307	11.5429	13.334	6.91907	12.9152
10.6345	14.1624	11.4143	11.3014		10.6345	10.196	10.5155	7.46048		10.6345	9.88664	10.4429	7.47134	9.97587	6.02053	10.1369		10.6345	10.0029	11.0901	11.8292	13.7547	7.53481	10.9873
11.2603	12.6245	12.3806	12.3017		11.2603	9.43309	10.7126	6.62967		11.2603	10.1028	11.5732	9.31844	10.0376	7.08033	10.9123		11.2603	10.2738	7.79194	11.7123	13.6959	7.29913	11.3571
12.4381	11.8269	10.6573	9.52855		12.4381	7.94294	9.20256	6.61037		12.4381	9.34295	8.87885	5.89589	8.3904	5.90384	8.95255		12.4381	7.32086	10.1696	10.2122	12.4898	5.26641	9.69754
10.4161	12.5313	11.6489	10.6319		10.4161	8.54559	9.60541	7.68368		10.4161	10.0321	10.4075	7.93884	9.58559	11.3171	10.1478		10.4161	8.11533	9.21117	10.8836	13.1932	6.82938	11.4261
9.3739	10.9621	11.1977	8.98728		9.3739	9.47405	10.2162	3.99069		9.3739	9.64593	9.42201	5.55739	8.42516	6.87379	8.23862		9.3739	8.13824	8.45876	9.93917	13.6687	4.47222	9.51543
11.4873	12.7813	12.6346	9.79475		11.4873	9.56271	10.6735	7.15745		11.4873	10.414	10.2454	6.83553	9.23894	11.6096	8.19593		11.4873	8.54203	10.2941	11.2552	12.9466	6.2985	11.6117
11.0017	13.5255	11.8996	10.8479		11.0017	9.52215	10.173	8.44747		11.0017	8.86879	9.67525	7.01766	10.1686	6.539	10.5692		11.0017	9.44221	10.6241	11.5365	13.289	5.60827	10.8762
10.187	13.5851	13.2637	11.2078		10.187	10.6553	11.4837	8.16906		10.187	10.1226	10.2348	11.4389	9.75229	9.31718	10.5009		10.187	9.89928	8.91015	11.5601	13.6233	5.58926	9.49477
10.1441	14.5152	12.2785	11.4225		10.1441	11.0888	12.4291	8.37149		10.1441	10.2303	10.5985	9.08323	10.7875	11.1631	9.83691		10.1441	9.88297	11.0286	12.0276	13.8956	7.32437	12.3303
9.32445	14.5376	12.0374	10.16		9.32445	11.1522	12.1182	8.87412		9.32445	11.2836	10.4154	8.22782	9.54538	10.8719	11.4489		9.32445	8.34692	9.53342	11.0925	13.66	5.82657	9.91341
10.2043	11.3246	10.7223	9.59113		10.2043	8.29058	8.16089	5.78209		10.2043	10.349	10.14	8.12427	9.90689	6.84725	9.89787		10.2043	7.65625	7.93096	9.91406	14.7021	5.92387	10.9187
10.4477	13.99	12.2624	11.5178		10.4477	10.1943	10.9821	8.39366		10.4477	11.0918	11.0159	8.92313	10.8025	7.1192	10.7109		10.4477	9.47535	6.88579	10.9639	13.3812	10.9905	11.6923
10.5396	10.5667	12.0347	10.3077		10.5396	8.07329	9.39179	4.35281		10.5396	10.5834	12.2404	10.8236	8.98261	8.55159	10.0076		10.5396	8.85916	10.9013	10.0725	13.4019	7.4607	12.8194
9.44672	11.8913	11.3109	11.5981		9.44672	9.29215	9.41813	6.50153		9.44672	10.5881	12.0106	9.81432	10.7896	6.65505	9.82346		9.44672	9.42494	9.5291	10.7761	12.8399	6.50658	9.93964
10.7676	12.0991	11.6231	11.4354		10.7676	11.4988	11.6366	4.99703		10.7676	10.8436	11.3949	11.971	9.09763	11.4285	9.12814		10.7676	9.78942	10.0463	10.7923	13.7348	7.61631	10.9122
9.94881	11.0442	11.8021	11.4562		9.94881	7.6612	9.0602	6.82921		9.94881	10.3581	11.5471	10.2942	10.0234	8.96695	10.827		9.94881	8.8228	10.1562	10.4649	12.935	7.02505	11.3247
10.2815	13.514	11.9079	11.2645		10.2815	9.6977	10.3759	8.54992		10.2815	10.2396	11.2054	9.47828	10.2914	8.29058	10.8928		10.2815	9.22271	9.1163	11.2679	13.5811	7.17904	12.1193
10.4112	14.1227	11.6878	11.3486		10.4112	10.5783	10.7936	8.1687		10.4112	10.8988	10.8032	7.60386	9.75263	8.21168	10.8913		10.4112	9.73269	10.2803	11.2589	13.7724	6.89126	10.5475
11.0268	12.315	10.9632	9.65243		11.0268	8.72554	10.2198	6.83049		11.0268	8.78854	9.0727	6.85312	8.5146	9.74987	9.01867		11.0268	8.81183	10.8372	10.4226	13.5541	6.19622	11.6524
11.0299	13.2861	11.9206	10.5312		11.0299	9.96086	10.5657	7.71108		11.0299	10.0882	10.2604	7.02909	9.65731	8.63069	10.3784		11.0299	9.71626	9.21565	11.1349	13.7817	5.70717	8.83466
11.1281	14.4635	12.8423	10.8735		11.1281	10.8865	11.0623	9.6428		11.1281	10.6332	10.8897	9.87027	10.3085	12.633	11.5535		11.1281	8.75343	11.3798	10.8297	14.1623	6.82384	11.4986
11.1728	12.7618	13.6338	11.1357		11.1728	8.96671	10.8036	7.61163		11.1728	10.5627	10.8382	10.9605	10.371	8.27547	10.8341		11.1728	10.0318	11.9175	11.0698	13.8797	8.18156	12.7262
10.2387	12.8828	11.8531	10.1582		10.2387	8.9758	10.5614	7.59459		10.2387	10.5732	9.63915	11.4735	10.233	9.63849	10.6849		10.2387	8.129	8.07305	10.9219	12.7487	4.79053	11.4962
10.5065	11.5232	11.7538	9.45221		10.5065	7.46212	8.94116	6.24958		10.5065	9.18668	9.04544	7.04709	9.24814	9.92962	9.81823		10.5065	8.5907	11.0606	10.564	12.4875	6.87963	11.8662
9.53648	10.7005	10.4306	8.48036		9.53648	6.82453	9.85867	6.03398		9.53648	9.17473	8.67211	9.7932	9.81132	6.94693	8.90312		9.53648	7.69078	10.4349	9.40322	12.3938	7.45873	10.35
9.69958	11.5562	10.2036	9.68736		9.69958	7.93063	8.00071	6.74193		9.69958	9.08884	10.3015	10.5105	8.1459	4.78537	10.7781		9.69958	7.49892	4.73561	8.96207	13.0847	4.60316	11.1198
10.5787	14.3763	12.1419	11.7096		10.5787	10.2657	10.4725	8.36739		10.5787	10.6553	11.5709	9.94584	9.79065	10.0472	11.6925		10.5787	8.71612	9.75785	11.0216	13.2842	5.60724	10.589
10.7022	10.6983	9.47859	11.181		10.7022	7.57137	8.3986	4.98151		10.7022	9.31225	10.4369	10.2555	8.53296	6.38361	9.83237		10.7022	10.021	8.68421	10.0511	13.4683	7.00705	8.17737
11.8316	11.9855	12.0304	10.3866		11.8316	9.63667	10.9771	6.40538		11.8316	10.827	9.9639	6.76705	8.92297	9.48476	9.0392		11.8316	9.79911	9.78729	10.6439	14.8691	6.66303	8.29443
11.7595	13.1502	13.068	12.5077		11.7595	9.21264	10.3681	7.46469		11.7595	10.2775	11.3283	8.87313	9.91933	7.06396	11.1426		11.7595	10.7544	9.15885	11.5802	13.7407	8.28228	10.4116
10.9172	12.3886	11.2382	11.2805		10.9172	9.34937	9.42699	7.24651		10.9172	10.8598	10.6318	8.50214	9.39754	7.98126	10.0259		10.9172	10.029	10.5828	11.0519	13.6257	7.96621	11.0545
10.395	11.7801	11.7094	10.0474		10.395	8.02372	8.8162	5.96682		10.395	9.31992	10.2779	9.98536	9.43826	9.37563	10.8311		10.395	8.24498	10.1605	10.2518	12.8038	5.73333	11.5249
9.58844	14.1408	11.4093	11.086		9.58844	10.5	11.0806	8.66582		9.58844	9.53942	10.9619	8.44823	10.5302	7.54553	11.3381		9.58844	9.30016	8.38342	11.0742	13.5584	5.78278	9.91746
10.5068	14.65	12.7925	13.1486		10.5068	12.158	12.7889	9.16459		10.5068	11.8137	11.2064	9.66167	10.6668	8.42284	9.51378		10.5068	11.0499	10.7093	12.9312	15.1042	8.68069	13.9771
10.5029	13.1784	11.9747	12.3044		10.5029	9.94357	9.96821	7.40752		10.5029	10.9373	11.5434	8.80805	10.4653	6.4641	10.161		10.5029	10.1132	8.99888	11.4632	13.6285	7.09756	10.619
10.274	14.2328	12.8821	12.5235		10.274	10.9173	11.4323	8.78642		10.274	10.6773	11.6588	9.34077	10.5291	8.05983	10.7373		10.274	10.118	8.35041	11.851	14.0171	6.85134	10.0768
11.9741	15.4048	13.5114	13.0945		11.9741	12.0837	11.9619	9.72892		11.9741	11.0614	12.3877	9.70178	11.1404	8.02338	12.073		11.9741	10.8465	11.1228	12.375	14.3978	7.99488	11.7907
10.6128	14.9399	12.6352	12.2225		10.6128	11.0104	11.7996	9.05531		10.6128	10.1782	11.85	9.63803	10.3243	7.92161	11.1425		10.6128	9.5445	9.7722	12.203	14.0056	7.48927	11.2585
10.9275	13.0578	12.6217	9.95145		10.9275	10.6132	12.3226	7.90887		10.9275	10.8444	10.3412	8.16768	9.86024	9.99335	8.95536		10.9275	9.37065	9.1744	12.1509	14.1979	6.99389	12.0298
10.9998	14.1852	13.2263	12.0499		10.9998	10.2327	11.0533	8.16828		10.9998	9.81098	11.2533	11.1411	11.1358	10.7527	10.9403		10.9998	10.2133	9.83445	12.0433	14.0057	7.56365	11.3633
10.8302	13.6134	12.0118	10.9716		10.8302	9.89881	10.9558	8.17755		10.8302	10.2072	11.0038	10.0813	9.98348	10.9213	11.4451		10.8302	9.18514	12.0078	11.4107	13.842	7.76473	11.0353
10.1813	13.0826	12.9871	11.874		10.1813	9.77891	10.0592	7.2578		10.1813	9.79256	11.5924	8.43727	11.4133	6.02664	9.99608		10.1813	9.21212	8.47483	10.8453	13.6938	5.79837	8.92293
11.0269	13.244	12.6294	12.3981		11.0269	9.8781	10.3484	7.74202		11.0269	10.9215	12.1286	9.92923	10.5644	8.83866	11.26		11.0269	10.0765	10.4319	11.4543	14.6639	8.25965	11.9004
8.84454	9.90374	11.7393	8.85015		8.84454	8.44279	9.41133	5.12642		8.84454	9.93509	9.52313	7.78938	9.55483	5.41845	7.47219		8.84454	7.82686	8.91382	9.54881	13.1747	6.26837	11.5571
11.0233	12.3716	11.8907	11.5		11.0233	9.85549	9.52581	6.94298		11.0233	11.1189	11.5234	10.2845	9.80719	8.66338	11.0129		11.0233	10.3094	10.5995	10.7618	13.3261	6.97415	10.4934
11.3823	13.4514	13.1255	12.0844		11.3823	10.0142	10.4331	7.74601		11.3823	10.386	11.6101	11.0419	11.0032	8.20008	10.3571		11.3823	9.98891	10.1334	11.9445	13.4596	7.75208	11.1958
10.3478	13.4983	12.6067	11.8179		10.3478	9.83398	10.027	7.42083		10.3478	10.0286	11.1523	11.5081	9.74166	9.06689	11.3736		10.3478	10.0284	10.9801	11.2593	13.5593	6.96861	11.8796
10.7285	14.7669	12.6163	12.0445		10.7285	11.5889	11.1803	8.94239		10.7285	10.9098	11.8321	8.35856	10.4992	8.96703	11.0519		10.7285	10.2925	10.0162	11.8244	14.1819	6.78876	10.5315
11.7019	11.6913	11.1455	10.8581		11.7019	8.96581	9.40857	6.64297		11.7019	10.2796	10.2241	9.17871	9.70676	10.4016	8.20661		11.7019	8.82179	9.60912	10.5574	13.8542	5.83788	12.937
11.0496	13.7326	12.9416	11.9904		11.0496	10.2545	10.5785	8.18952		11.0496	10.6669	11.3322	9.7307	10.5884	10.907	10.8375		11.0496	10.2194	11.0803	11.4414	13.8236	9.21761	11.2036
11.344	14.186	12.8479	12.4245		11.344	11.7218	12.5564	8.12586		11.344	11.3477	11.8858	9.52034	10.3993	10.7845	10.0451		11.344	10.9816	10.3531	12.0079	15.4354	9.02593	10.9904
10.5223	12.6953	11.7351	11.1602		10.5223	9.89902	9.99121	8.18529		10.5223	10.6907	11.1453	10.832	9.49006	8.24708	10.4407		10.5223	9.33586	9.67791	10.3287	13.8402	5.23188	11.7945
11.8108	12.9694	12.1271	12.3737		11.8108	10.3308	10.3463	8.02186		11.8108	11.6366	12.2671	11.1585	10.193	11.1032	11.6692		11.8108	10.0721	11.455	13.0808	14.0263	10.0223	12.0562
11.034	13.8144	12.6055	11.9918		11.034	10.4952	11.1435	8.04873		11.034	10.6005	12.114	10.0878	10.0232	8.66967	10.3832		11.034	9.88356	10.9157	12.1075	13.7359	7.52004	12.3627
10.5909	14.3171	12.9311	12.2334		10.5909	10.6842	11.2598	8.90324		10.5909	10.3878	11.4509	9.44152	10.8047	10.4788	11.5024		10.5909	9.7846	11.128	11.8603	13.8938	7.25357	12.3291
10.7104	14.7252	13.1437	11.8568		10.7104	11.5337	11.5511	8.94332		10.7104	11.1482	11.8277	8.35332	10.3062	8.79926	10.6435		10.7104	10.4425	10.8734	12.593	13.9023	7.9496	11.7921
10.5385	10.8303	10.7368	10.4756		10.5385	7.68325	8.87108	5.62056		10.5385	10.1482	9.8223	10.9691	9.68268	7.16705	9.48246		10.5385	10.2106	8.56616	10.7834	14.0452	7.60145	11.7069
10.8902	13.8215	12.5577	11.5565		10.8902	9.78809	10.3103	7.64883		10.8902	10.3186	11.0575	7.94234	10.6602	7.56945	10.7458		10.8902	10.0512	10.2398	11.1366	13.5244	7.62939	11.7247
11.878	11.5757	10.7308	10.0836		11.878	9.35886	8.87795	5.89943		11.878	10.961	10.4403	6.95618	9.44756	9.69336	8.67592		11.878	9.60864	10.9835	11.0795	14.4608	6.52536	13.582
10.4333	13.9351	12.3505	12.3518		10.4333	10.8952	10.8098	8.86651		10.4333	10.7034	11.4423	7.36759	10.6887	8.59073	10.6369		10.4333	10.3099	10.5765	11.6074	13.5341	7.19546	12.3677
9.38543	11.345	11.0819	10.989		9.38543	8.26633	8.58373	4.77662		9.38543	10.6556	10.5279	9.31681	10.2599	8.26419	9.34445		9.38543	9.1238	8.52972	11.0816	13.1068	5.74009	10.1371
10.4958	13.5984	12.5586	11.4297		10.4958	10.3788	9.91502	8.32567		10.4958	11.0667	11.4081	9.9937	10.3044	10.7793	11.1605		10.4958	9.84717	10.9513	11.5004	14.0345	7.405	10.2968
11.2391	13.8003	12.2222	12.6196		11.2391	10.9256	10.9371	7.68951		11.2391	10.488	12.6514	11.2509	9.83023	7.68951	11.0279		11.2391	10.9353	9.38813	11.3922	13.7598	7.8803	11.2479
11.6168	13.7641	12.6174	11.4131		11.6168	9.7945	10.1478	7.58488		11.6168	10.0161	10.3852	9.25781	9.64198	6.5472	10.6493		11.6168	9.9189	10.6427	11.4067	13.8863	6.22427	12.0694
10.7015	11.9545	10.6175	10.2434		10.7015	8.78521	9.0319	6.94544		10.7015	9.62875	10.2067	11.4458	8.90912	6.91646	9.60689		10.7015	9.16334	10.6693	10.238	13.3436	5.42852	6.73867
11.5316	12.9469	12.8197	12.244		11.5316	9.85897	10.5998	8.02848		11.5316	10.957	12.3202	10.4344	10.0821	8.11205	10.4823		11.5316	10.2437	10.3205	11.7658	13.814	8.89236	12.0051
11.1185	14.457	12.5549	12.4593		11.1185	11.0321	10.8818	8.27112		11.1185	10.8642	11.8815	9.4486	10.8193	8.57542	11.0495		11.1185	10.4415	10.8538	11.9904	13.8658	7.58014	13.9622
9.86108	11.9761	11.5489	10.3846		9.86108	8.23946	9.51276	7.12936		9.86108	10.8172	10.1705	11.0821	10.7538	10.3253	11.9366		9.86108	8.5723	9.39917	10.4191	13.1335	7.78249	11.9579
11.3859	15.1206	13.4809	11.8959		11.3859	11.4809	11.9466	9.68014		11.3859	10.63	11.9537	9.88839	10.3888	10.8467	12.2898		11.3859	10.5564	10.8422	12.4049	14.3341	7.63493	11.3763
11.3027	13.7514	12.9046	12.9906		11.3027	10.277	10.9988	7.35989		11.3027	10.1318	11.9275	9.84037	11.1476	8.03302	10.8705		11.3027	11.1958	10.4839	11.8833	13.5236	8.01305	11.4963
12.6693	11.5549	10.9868	10.4419		12.6693	8.21928	9.15089	4.79675		12.6693	9.92786	10.2364	6.25326	9.99358	5.17526	7.65362		12.6693	7.91808	10.6389	10.8438	12.2941	5.15039	12.5615
11.3861	12.0373	11.2329	10.9303		11.3861	9.00836	8.76234	6.41724		11.3861	10.1767	11.2439	10.2841	9.236	8.66452	10.6778		11.3861	9.37928	10.4375	10.3291	13.1978	7.11293	11.7108
10.9045	13.8746	12.6384	11.8248		10.9045	10.3618	10.7403	8.25355		10.9045	11.0066	11.4547	10.5836	10.5117	10.2999	11.1439		10.9045	9.15611	10.6524	11.0153	13.3666	8.16152	11.4491
10.878	14.4884	13.4601	11.9804		10.878	11.0991	11.9687	9.30331		10.878	10.7352	11.9758	9.91966	11.1053	7.98278	11.3474		10.878	10.6394	10.6823	12.1189	14.1568	7.74516	10.979
9.91503	13.3417	12.505	11.2253		9.91503	10.0413	10.4668	8.21979		9.91503	10.7659	10.9571	11.1659	10.3186	9.00877	10.6899		9.91503	9.06264	9.67858	11.3027	13.3355	6.51877	10.5088
11.1747	13.2878	12.0775	11.5892		11.1747	9.7184	10.6288	7.27413		11.1747	10.2115	11.5407	9.6394	10.0134	9.82564	10.8959		11.1747	10.2162	11.4842	11.2789	13.7596	8.27413	12.185
11.9198	14.9138	13.4208	13.1505		11.9198	11.3718	11.7479	8.91499		11.9198	11.0107	12.8541	11.1923	10.8544	9.66029	12.1189		11.9198	10.5781	9.83968	12.7786	14.0489	8.55407	11.9242
10.8364	14.55	12.5566	12.3574		10.8364	10.9225	11.2117	8.70843		10.8364	10.2385	11.6636	9.21606	10.673	9.30447	10.7678		10.8364	9.66124	10.4497	12.0198	14.0117	7.72882	11.1829
10.6897	14.6278	12.6528	11.0443		10.6897	11.7587	12.6929	8.61608		10.6897	11.2774	10.787	6.39057	10.4477	8.94857	10.1177		10.6897	10.4336	10.7864	12.1927	14.3826	7.04662	12.1016
8.8946	11.2334	11.702	9.94006		8.8946	7.93648	9.03022	3.53335		8.8946	8.29665	9.12935	9.82167	9.0031	10.5268	7.23962		8.8946	8.40177	7.28542	9.92477	12.3393	4.53335	7.16807
10.2881	13.0894	12.5035	11.7166		10.2881	9.13601	10.0631	7.14713		10.2881	9.00872	11.1433	12.2184	10.0513	7.41486	9.83824		10.2881	10.2124	10.2005	11.3459	13.0459	8.75078	12.3294
11.2961	13.6319	12.6314	12.2663		11.2961	10.4163	10.8582	8.39715		11.2961	10.3328	10.8731	7.60774	9.99604	8.4483	10.1355		11.2961	10.4354	10.7835	11.6021	14.3206	7.62505	9.78955
9.26214	12.3407	12.7461	11.2189		9.26214	8.63031	10.8818	6.87393		9.26214	10.0161	10.0817	8.01613	9.73053	7.41018	8.9192		9.26214	8.43613	8.55344	11.4689	13.8549	6.25994	10.553
10.5063	12.6853	11.0321	10.2591		10.5063	8.58109	10.3106	6.58218		10.5063	11.8928	9.98947	11.1628	9.64263	8.69264	10.923		10.5063	9.78405	8.31654	10.9403	13.5927	7.01015	10.4795
11.5592	11.2652	11.6148	11.6202		11.5592	9.63322	8.91174	6.52373		11.5592	10.1017	12.315	11.0271	9.43727	8.12707	10.9464		11.5592	9.5666	11.909	10.762	13.7055	7.40826	12.2653
11.5426	13.25	12.7873	12.1995		11.5426	9.73757	10.8744	7.10158		11.5426	10.124	11.9496	10.253	9.63624	8.83149	12.4842		11.5426	9.71218	11.4469	11.3212	13.3897	8.24955	12.1203
9.30064	9.34439	10.2903	9.2642		9.30064	10.0481	9.96017	4.57081		9.30064	10.852	8.8733	5.64988	7.36064	8.5348	8.19914		9.30064	7.9622	9.09172	9.52107	12.9506	3.94462	12.1996
10.6977	14.3958	12.5588	11.1487		10.6977	10.81	11.7914	8.6883		10.6977	10.2692	11.59	8.28403	10.9747	8.02207	11.4725		10.6977	9.7736	11.0635	11.7132	14.1738	7.45097	11.042
10.2307	12.9869	12.1863	10.7345		10.2307	9.95206	10.7242	7.22143		10.2307	10.6035	10.422	8.1222	10.2495	10.9514	9.93488		10.2307	9.42722	11.2157	11.4687	13.9109	7.65164	10.2963
10.7879	13.523	12.6831	11.833		10.7879	10.3129	10.7178	8.59354		10.7879	10.025	10.9627	10.8379	9.55086	7.73007	10.2954		10.7879	9.65188	9.1447	11.2645	13.7593	6.005	10.6711
9.25926	9.99889	9.97169	10.3498		9.25926	6.69506	8.23031	4.01324		9.25926	9.39233	10.2113	8.81198	8.57395	5.11758	11.1916		9.25926	8.73222	5.99509	9.21879	13.1161	5.32552	10.5231
11.2755	13.5607	11.7904	12.6395		11.2755	10.2596	10.4828	8.42076		11.2755	10.8545	12.0906	11.6589	9.72079	10.2562	11.5728		11.2755	9.99695	11.2209	11.3255	13.9988	7.89372	10.4133
9.82544	11.8683	11.5278	11.2673		9.82544	8.45884	9.10752	5.83795		9.82544	10.3586	12.175	9.8609	10.9288	8.39254	10.3844		9.82544	9.35879	9.14365	10.4688	12.9853	6.44177	11.1326
10.0821	14.0105	12.516	11.1619		10.0821	10.8047	10.7679	8.11779		10.0821	12.1819	10.502	7.54332	10.2601	10.8077	11.0318		10.0821	9.08416	9.76795	11.2598	13.3904	7.51481	10.062
10.8761	15.386	12.9363	11.1335		10.8761	11.9469	12.4699	8.93418		10.8761	10.7762	10.7063	7.72176	10.6508	9.24561	11.0935		10.8761	9.52108	10.4334	12.1968	13.7881	7.2879	10.7523
9.89127	12.814	11.3156	10.7914		9.89127	9.33512	9.19095	7.38996		9.89127	10.1148	10.4154	8.17845	10.5509	7.38996	9.26626		9.89127	8.98498	11.4924	10.0922	13.3299	6.14497	11.1539
11.1833	14.3859	13.0739	12.2639		11.1833	11.1665	11.6475	8.78663		11.1833	10.0994	11.3643	8.92523	10.8677	8.19787	11.6544		11.1833	9.91833	9.68704	11.6097	13.859	6.76218	10.4016
10.3431	12.7753	11.5652	10.5624		10.3431	9.13056	9.9414	6.7687		10.3431	9.78443	10.0417	8.41962	9.63538	6.67052	10.3647		10.3431	8.34327	9.70068	11.665	13.0375	5.47497	9.96233
11.303	13.3176	12.9232	11.7162		11.303	9.65208	10.3828	7.62663		11.303	10.502	10.6082	10.5455	10.5938	8.23536	10.4957		11.303	10.0229	8.29149	11.2821	13.5426	8.06396	11.5229
11.0603	12.952	11.5706	12.4227		11.0603	10.1034	10.2391	7.29952		11.0603	9.25543	11.8815	11.5885	9.78202	7.21507	9.385		11.0603	10.3968	8.96578	11.0979	13.4258	6.50178	12.1396
9.84544	12.1649	10.9909	11.5145		9.84544	8.44467	9.45442	6.32763		9.84544	10.4592	10.72	11.988	10.5404	7.95924	10.6958		9.84544	9.57675	10.607	10.6775	12.7774	8.13643	11.3422
11.5217	12.7796	12.4179	10.9167		11.5217	10.0907	9.01624	7.94002		11.5217	10.936	11.659	9.67963	10.6005	8.11435	12.0781		11.5217	9.76501	10.888	10.605	13.5835	7.3757	11.4571
11.0482	14.156	12.8546	11.5098		11.0482	10.1525	11.5704	8.32535		11.0482	10.6481	10.6116	7.72411	10.0985	8.74241	11.4172		11.0482	9.3634	11.2183	10.9387	13.3923	8.10498	11.7644
10.0415	12.0912	11.3584	10.2909		10.0415	8.84144	9.87897	6.71215		10.0415	10.6492	9.48812	10.4271	8.9156	8.2533	8.98708		10.0415	8.60696	9.50156	10.1319	13.1383	5.60666	9.43938
10.1509	10.8513	11.1597	10.2215		10.1509	7.06119	9.40599	5.17814		10.1509	8.25303	9.2368	5.52353	8.21895	6.3135	9.42108		10.1509	9.60964	9.88403	10.7914	12.8829	6.52353	10.1603
10.7168	13.5447	12.3959	12.0698		10.7168	9.99694	11.2155	8.08263		10.7168	10.5456	11.2326	8.72006	10.4219	9.38371	9.64372		10.7168	9.78746	9.71744	11.405	13.6571	7.40982	11.4866
10.7147	13.9523	12.6452	11.3696		10.7147	10.3802	10.5196	7.87381		10.7147	11.9662	10.1748	8.44056	9.89346	9.48417	11.7219		10.7147	9.47386	9.7282	11.5162	14.6122	6.68051	13.1614
11.0267	12.6351	12.9881	12.7504		11.0267	10.2338	10.6358	7.74838		11.0267	10.4214	11.5683	9.3408	10.275	10.6316	9.67438		11.0267	10.184	9.37754	11.9443	13.5629	8.04312	10.1428
9.82409	11.3305	10.3559	10.1605		9.82409	7.52711	8.64565	5.2886		9.82409	10.1172	9.4897	11.4693	9.91943	5.06079	9.6418		9.82409	7.82129	5.54079	9.27435	12.9121	6.2723	11.3936
11.5717	14.0415	12.7849	11.5489		11.5717	9.88419	11.3621	7.98838		11.5717	10.539	10.9959	9.392	10.1134	10.6984	11.6233		11.5717	9.7172	11.5952	11.7328	14.0202	8.14876	11.6494
10.3695	13.4079	11.8827	11.8003		10.3695	10.2192	10.7282	7.51247		10.3695	11.2799	11.8514	11.3406	10.5464	9.38119	10.5224		10.3695	9.35454	9.7549	10.8882	13.3744	7.62837	11.4056
10.1742	13.7052	12.5139	11.4949		10.1742	10.412	10.8785	8.30925		10.1742	10.5875	11.2668	8.86654	10.8302	9.89794	12.1816		10.1742	9.34028	9.87603	11.3507	13.6489	6.32412	11.191
10.7306	12.4045	12.0824	12.3635		10.7306	11.0831	10.8858	6.34115		10.7306	11.6904	10.1871	10.3754	9.64161	8.53455	8.82418		10.7306	9.87128	9.00699	11.1204	14.7427	7.82309	13.2654
10.5926	13.587	12.3535	11.5272		10.5926	10.7335	10.7979	7.84974		10.5926	10.9326	11.7214	10.2509	9.71683	7.87889	11.5609		10.5926	10.2551	11.1814	11.0523	13.9705	6.90472	10.3105
8.43567	12.9868	11.0498	9.12121		8.43567	10.1293	10.0422	5.99435		8.43567	9.77314	11.0751	7.67066	8.18301	7.70563	9.31203		8.43567	8.51669	10.5332	10.5417	13.3407	4.45121	13.7849
11.045	12.0813	11.8125	11.5183		11.045	8.38306	10.1273	6.32603		11.045	9.85967	11.2289	9.30965	10.0667	7.34911	10.3002		11.045	9.42305	10.2447	11.6346	13.1416	8.43145	12.0175
11.2471	14.211	12.5436	11.9142		11.2471	10.8979	11.4489	8.79171		11.2471	11.3773	11.3839	11.6238	10.1923	11.2084	11.1647		11.2471	10.0481	11.0363	12.1143	13.841	7.86875	10.5442
10.7804	14.0356	13.0785	11.5344		10.7804	10.2171	11.1929	8.45906		10.7804	10.904	10.8189	11.0476	9.67674	9.65564	10.3377		10.7804	10.0083	9.95031	11.881	14.0671	6.29057	12.1731
10.1403	10.0991	10.8479	10.1808		10.1403	7.37915	8.56994	4.76382		10.1403	10.2546	10.1833	8.75226	8.24815	4.93715	7.91831		10.1403	9.12178	9.32557	10.6847	13.1277	5.30726	7.56678
11.101	13.9797	12.098	10.8899		11.101	10.9431	10.8988	7.94525		11.101	9.99075	11.7386	10.388	9.98971	9.90048	11.2911		11.101	10.0547	10.5913	11.5082	13.9359	6.93878	11.3689
10.7642	12.0429	12.0215	10.9448		10.7642	7.98838	10.1078	6.6219		10.7642	9.77836	10.2835	12.212	9.17553	6.11521	9.80959		10.7642	9.99992	7.84286	10.9471	13.1103	8.13648	9.74529
9.929	13.45	11.482	11.4566		9.929	10.2446	10.2589	7.78911		9.929	10.5999	10.3773	7.78192	9.2888	7.42107	11.82		9.929	9.89514	10.2306	11.055	13.9587	7.2372	11.4919
10.8164	10.7146	10.6242	10.633		10.8164	9.70327	9.40273	4.37546		10.8164	10.3325	10.8987	12.8427	8.62958	11.1964	7.99198		10.8164	8.76834	10.0753	9.60781	14.0104	7.1659	12.7576
9.64867	12.6119	10.5	10.4218		9.64867	9.18235	9.06312	6.51149		9.64867	10.1472	10.542	9.10348	8.71903	6.57132	11.0684		9.64867	9.19275	9.91428	10.0696	13.3282	5.90044	11.6165
10.5953	9.88191	10.1848	9.15704		10.5953	7.10323	7.64743	5.01491		10.5953	11.5602	9.70127	11.4537	9.07205	7.37707	10.2137		10.5953	8.20603	9.67787	9.96298	12.9403	8.91888	10.5442
9.47575	11.6989	12.0589	10.216		9.47575	8.87983	9.63404	5.82947		9.47575	10.1419	9.3727	6.02779	8.31489	8.54732	8.0195		9.47575	9.11626	9.31014	11.6783	14.5622	6.55423	11.0555
9.47487	12.4864	10.6439	10.4244		9.47487	10.5657	10.6613	7.22391		9.47487	10.7402	10.427	6.75937	9.27804	8.69838	10.0424		9.47487	9.84882	9.66564	11.1535	13.5162	6.34434	8.11829
11.7627	12.9617	11.6173	12.2787		11.7627	10.2558	10.0533	6.67355		11.7627	10.8108	10.4229	7.08976	9.28328	9.55778	8.61378		11.7627	9.20037	9.04248	11.4338	13.5414	7.8662	8.1799
9.64422	12.3955	11.3522	11.4217		9.64422	9.72439	9.28893	7.38118		9.64422	10.2515	11.1088	7.80444	8.80853	6.6893	10.7387		9.64422	9.4672	5.83686	10.5879	13.3998	6.57383	11.7663
10.9801	14.4308	11.8724	12.3574		10.9801	11.8153	11.5185	9.20588		10.9801	12.8661	11.902	9.09703	10.2761	11.5044	11.5856		10.9801	10.2413	9.00523	11.7197	14.286	7.69848	9.62197
9.45373	11.486	13.4073	7.48015		9.45373	10.3616	9.79971	4.8658		9.45373	8.43284	10.1221	9.06608	9.94802	6.28084	10.1119		9.45373	10.7276	8.17341	11.4202	13.3075	6.21944	12.2725
10.9631	12.7301	11.274	11.4251		10.9631	10.3835	9.60706	7.40079		10.9631	10.7352	11.3552	10.3948	9.20368	7.7046	11.7249		10.9631	10.327	9.07829	10.7308	13.8997	7.00341	10.9281
11.0024	12.8521	11.1633	12.0808		11.0024	11.0449	9.3604	7.2938		11.0024	10.5953	12.721	11.124	9.8775	8.33313	10.8258		11.0024	10.4034	10.7999	10.9354	13.7975	7.78254	10.0041
10.2647	13.8117	11.9055	11.3058		10.2647	10.1122	11.1474	8.41253		10.2647	11.8488	10.6089	11.7232	9.54134	8.77655	10.872		10.2647	9.87781	9.98815	11.1636	13.9849	6.89184	10.9448
10.8291	11.4413	11.6072	11.5276		10.8291	9.54625	9.36221	7.15687		10.8291	11.8445	11.8358	11.7183	9.92102	8.77299	10.3456		10.8291	9.74598	11.6025	11.3306	13.862	9.59343	10.0606
10.2274	13.4724	10.9468	11.6552		10.2274	10.8379	9.90212	8.27933		10.2274	11.679	11.6798	8.02198	9.35929	10.4025	10.8588		10.2274	9.6181	9.90713	10.8061	13.7613	7.90465	11.8983
10.3763	13.9864	12.3444	11.5		10.3763	11.3488	10.9581	8.54309		10.3763	11.441	11.7012	9.28005	10.5609	7.74185	10.874		10.3763	9.6293	9.8789	10.7061	13.7172	6.3301	11.0785
11.0982	11.6909	11.4541	12.2093		11.0982	9.94185	9.85295	6.62213		11.0982	11.1084	12.8796	11.6828	9.81256	9.34278	8.72837		11.0982	10.2956	9.65867	11.4814	13.6868	8.50829	12.9383
11.4163	13.7008	10.7617	11.7961		11.4163	11.5499	10.4875	7.87524		11.4163	11.9353	11.9893	10.135	9.87524	9.27896	10.6623		11.4163	9.95077	10.063	11.3464	14.6645	8.21657	10.3761
9.41445	11.6953	8.8357	10.8048		9.41445	9.89887	8.51797	5.7295		9.41445	11.2491	10.3385	8.49474	9.27554	8.64969	10.5747		9.41445	8.78256	11.5911	9.13323	13.4135	5.67852	9.60397
9.43292	12.1552	11.5233	10.706		9.43292	9.69825	10.189	6.92088		9.43292	10.6096	10.9004	9.4889	9.60438	9.42898	7.97325		9.43292	9.3462	9.58237	11.0675	13.7776	6.59474	11.0833
10.0211	12.209	9.59945	10.2374		10.0211	9.99676	9.14233	6.72265		10.0211	9.72906	10.5038	7.51468	8.168	7.37329	10.0996		10.0211	9.16162	10.7831	10.2669	14.4395	6.31942	8.88862
8.24622	11.147	10.379	10.495		8.24622	7.81996	9.80098	5.38474		8.24622	11.4492	9.88739	7.29028	9.19355	10.8639	8.20078		8.24622	7.92716	7.40742	10.0965	13.4531	4.80485	10.2643
11.188	13.5097	11.391	11.3078		11.188	10.6294	10.0345	8.44959		11.188	11.1252	12.0152	9.9744	10.074	9.24706	11.9105		11.188	10.5156	12.0225	11.5572	14.3712	8.684	10.4036
10.3975	10.9323	10.1532	9.63278		10.3975	8.58433	8.9563	6.46748		10.3975	8.63938	10.1375	7.89361	9.09822	5.66161	9.7454		10.3975	7.68478	9.88863	10.0174	13.3543	5.6407	10.3399
11.2356	14.8129	12.7951	12.5236		11.2356	11.8061	10.7949	8.63837		11.2356	11.2551	12.6689	11.9576	9.86173	8.51681	12.2666		11.2356	10.3724	10.7871	11.8952	14.1997	8.08666	11.1826
10.0307	11.3405	10.6096	10.9505		10.0307	8.6331	8.69793	7.04416		10.0307	10.1522	10.003	10.5302	9.79374	10.2526	10.2661		10.0307	9.20178	9.93427	11.0077	12.4615	6.57238	12.3964
9.84604	12.4203	10.5544	10.875		9.84604	8.78976	9.2364	7.40328		9.84604	10.4085	10.6214	8.53658	9.05147	10.4496	10.375		9.84604	8.47202	9.64207	10.3244	12.9436	6.20833	10.5696
10.0137	13.8932	10.2867	11.1134		10.0137	12.0038	11.7625	7.41557		10.0137	11.3783	10.921	7.00359	10.2858	8.12283	9.60879		10.0137	11.1536	10.4013	11.7543	14.7164	7.52751	9.6889
9.45956	13.2471	11.4957	10.412		9.45956	12.2493	11.7121	7.21238		9.45956	11.0803	10.2709	10.2726	9.81069	12.2444	9.06038		9.45956	10.1558	11.1296	12.633	14.2133	7.75088	10.3167
10.9559	11.3528	11.4818	10.8856		10.9559	7.90595	8.9577	5.8762		10.9559	9.99237	10.5292	8.99722	10.4576	6.27309	10.1108		10.9559	9.46765	9.39767	10.5996	13.7052	8.06734	8.28219
11.3258	14.0287	13.2106	12.8035		11.3258	10.6864	11.1171	8.33963		11.3258	11.2172	11.6911	9.98317	10.1721	11.0979	11.2555		11.3258	11.1539	10.7672	11.8664	14.5382	8.65227	11.0204
11.649	13.8961	12.7343	12.1035		11.649	11.1697	11.1836	7.95389		11.649	11.3661	11.4995	9.67506	9.7407	9.75204	12.1062		11.649	10.2174	12.2455	12.1645	14.196	8.62168	11.501
10.1059	12.6299	11.4436	10.561		10.1059	9.89602	10.0569	6.37857		10.1059	11.4427	10.6419	10.0949	9.01753	9.75812	9.73799		10.1059	10.6203	10.3049	10.5889	13.6884	7.12993	8.37063
10.4969	12.9092	12.1101	10.7533		10.4969	9.83854	10.3942	7.06302		10.4969	11.6123	10.5196	7.85762	9.18976	9.41102	10.1324		10.4969	9.88659	9.13654	11.3217	13.0822	6.65442	10.8904
10.6162	12.1587	9.96889	11.5407		10.6162	9.39402	10.0113	6.86632		10.6162	10.3075	10.8745	7.59201	8.81052	6.61558	10.4625		10.6162	10.551	10.9959	10.5371	14.2527	7.13914	6.70932
11.8495	15.6665	13.0196	12.9338		11.8495	12.7941	12.1327	10.4127		11.8495	11.8667	12.5361	9.39038	10.8721	8.69496	12.9217		11.8495	12.1823	10.4113	12.5997	15.2148	8.24875	10.8522
9.25183	11.8092	9.71964	10.9378		9.25183	8.75713	9.11984	5.9299		9.25183	11.0186	11.0528	10.9198	9.79367	7.70693	9.96237		9.25183	9.2313	8.25603	10.7202	13.1187	6.6822	6.51019
11.113	13.6258	13.4281	12.7867		11.113	10.2809	10.8034	8.24852		11.113	10.8227	12.4229	12.4764	10.6019	9.11616	11.3847		11.113	9.67248	10.7949	10.9966	13.3814	6.67052	12.7334
10.3178	13.3724	11.5665	10.9369		10.3178	10.8016	9.7515	7.67786		10.3178	10.8049	11.0981	11.3132	9.53885	11.409	11.6523		10.3178	9.80606	11.6028	10.9801	13.6656	7.3081	10.2814
9.21291	13.5195	12.4786	10.567		9.21291	8.62523	10.0924	7.5252		9.21291	10.1018	9.84862	7.89137	10.4113	6.78072	10.6486		9.21291	7.38094	8.70231	11.0961	12.526	5.75115	9.16084
10.8579	12.1218	13.1956	11.2334		10.8579	8.54577	9.74546	7.56374		10.8579	10.575	11.5458	10.6588	10.8873	9.45905	10.7761		10.8579	7.96913	9.12934	11.48	13.1978	6.74674	12.9138
11.1215	12.4971	13.2942	11.3792		11.1215	9.15022	9.93234	7.73518		11.1215	10.0871	11.8123	10.4053	10.2293	8.32014	11.993		11.1215	9.1471	9.51065	11.1793	13.3346	7.07746	11.8536
9.94742	11.4597	11.049	10.9492		9.94742	8.29888	9.30751	6.30874		9.94742	10.3909	10.3362	9.04627	10.2649	10.5555	7.99137		9.94742	8.66191	8.80595	11.0996	13.4797	5.86536	12.6206
11.9777	12.9353	11.3112	10.2095		11.9777	9.55588	10.6856	6.02013		11.9777	10.9641	9.90575	5.12201	9.81042	9.66609	8.81359		11.9777	9.48892	11.9207	12.1752	14.067	6.24754	13.3643
10.5568	11.2885	11.9124	11.3276		10.5568	8.14585	9.52656	5.74532		10.5568	10.1836	10.625	7.52353	9.57922	5.45901	8.11548		10.5568	10.6765	8.99173	11.008	13.4721	7.26133	7.44576
10.2133	14.639	12.0664	11.4322		10.2133	11.6075	12.1774	8.51259		10.2133	10.8444	10.9368	9.31128	10.4574	8.29655	10.2942		10.2133	9.92643	9.70812	11.5482	13.8675	6.8741	10.0106
10.9629	14.2094	12.6853	12.1189		10.9629	11.3291	11.6739	8.61921		10.9629	11.5127	11.1515	10.9033	9.99441	8.85902	10.8521		10.9629	10.5701	10.9759	12.0569	14.5018	9.02476	10.943
10.4239	14.0256	12.1748	11.53		10.4239	10.9603	11.0464	8.25774		10.4239	11.2968	10.903	6.39344	9.64068	9.36447	9.4065		10.4239	10.6662	7.38687	11.489	13.8514	6.86475	11.1753
10.7536	13.706	12.433	11.9861		10.7536	10.3638	9.94325	7.7677		10.7536	11.5516	11.3394	8.43586	9.73875	7.48717	10.2275		10.7536	10.2472	10.6701	11.4359	14.1396	8.23179	13.4851
10.2527	14.856	12.9559	11.7538		10.2527	11.0931	12.5024	8.6016		10.2527	10.7868	10.7836	5.6756	10.7016	8.98493	10.4249		10.2527	9.90446	10.0607	12.2699	14.1275	6.40754	11.0937
9.25643	10.1173	10.8505	10.4491		9.25643	6.99053	8.68565	4.31442		9.25643	8.86098	9.36829	6.09464	9.02926	4.59822	7.6735		9.25643	7.9406	8.11504	9.99848	12.6737	5.55904	11.8672
11.1892	11.1842	11.9919	11.1927		11.1892	9.05538	9.14875	5.917		11.1892	9.99245	11.4321	9.06633	10.6462	7.64327	8.45104		11.1892	9.61588	8.61669	11.1879	13.387	5.53072	14.0569
10.266	14.3193	13.4511	12.5723		10.266	10.3399	10.7125	9.03923		10.266	11.1251	10.8845	6.92217	10.6387	7.10967	10.195		10.266	10.4823	10.0726	11.6671	14.1791	8.0938	10.166
10.1697	11.7055	12.2554	10.5809		10.1697	8.72949	9.57468	6.67466		10.1697	9.12297	10.0485	5.93431	11.5913	5.82869	10.9595		10.1697	8.99456	8.60173	10.8161	13.5328	5.98435	11.2956
10.3294	12.6705	11.9771	10.1632		10.3294	9.83448	11.0899	8.03388		10.3294	9.4209	9.50829	8.71915	9.81205	7.65734	10.4491		10.3294	9.02438	9.03691	11.4174	13.1184	4.87153	11.2453
9.91544	13.6127	11.7986	10.5276		9.91544	10.4141	11.3067	7.42294		9.91544	10.7956	9.70802	7.25198	9.11157	10.2023	11.1905		9.91544	9.30689	10.9162	11.5097	13.8862	6.29779	11.1433
11.0485	13.0746	12.8007	11.9188		11.0485	9.80187	10.5373	7.88065		11.0485	10.7176	10.6837	10.0153	9.73277	7.89682	10.3164		11.0485	10.3005	9.25683	11.6122	13.4504	6.93759	9.79326
10.7729	14.5486	12.5851	11.7658		10.7729	10.2342	11.1649	8.17842		10.7729	11.2963	10.2045	6.71959	9.9448	10.586	10.5085		10.7729	9.92729	9.23482	11.9499	14.6162	6.49939	12.0795
11.7424	14.2448	13.2303	12.3107		11.7424	10.1773	10.8806	8.52338		11.7424	10.831	11.4605	8.77171	10.5399	8.40841	11.1104		11.7424	10.8136	11.8897	11.7754	13.8977	8.52489	12.3741
8.44238	8.52067	9.72539	8.09229		8.44238	5.53274	7.74908	2.62586		8.44238	8.74627	9.43963	5.505	7.85741	5.54642	12.1582		8.44238	8.14369	10.1091	8.85329	12.4669	4.46235	6.21937
10.1703	10.4453	12.0537	11.4565		10.1703	9.40941	10.8374	5.25245		10.1703	11.0011	9.92771	11.8781	9.15881	8.12255	8.71552		10.1703	8.76763	9.08253	10.6983	13.4786	6.41524	12.131
10.9199	13.4977	12.8146	11.6923		10.9199	10.0225	10.2277	8.33145		10.9199	12.2342	11.6193	8.95108	10.241	10.061	11.3428		10.9199	9.85068	9.56002	11.137	13.9036	6.87666	12.019
9.99085	13.9715	11.9961	10.1017		9.99085	10.759	11.5495	8.59674		9.99085	10.6213	9.79949	6.64921	9.63579	6.34436	11.4396		9.99085	9.49104	10.3959	11.5072	13.7858	6.35375	12.6158
11.2949	13.8358	12.6822	12.002		11.2949	10.0205	10.9496	8.69178		11.2949	10.3249	10.8655	8.20384	10.4382	8.01907	11.3298		11.2949	9.59352	9.44514	11.4958	13.4631	7.38766	11.5413
10.9703	12.0737	11.1813	10.4747		10.9703	8.93837	8.89183	6.76529		10.9703	9.94779	10.4712	7.89599	9.71328	7.45531	10.4858		10.9703	9.24802	9.31609	10.6596	13.6247	7.28235	11.9602
9.65261	13.7706	11.7977	11.3654		9.65261	11.0151	10.9183	7.86876		9.65261	10.4977	10.659	8.29702	9.65899	7.18811	11.2208		9.65261	9.95315	8.5443	11.7737	14.104	5.35706	9.41909
9.44546	12.2818	10.8853	10.8219		9.44546	9.39136	9.21031	6.69171		9.44546	9.76769	10.1371	10.1493	9.41789	7.16687	9.45		9.44546	9.08549	8.50344	10.0259	13.0003	4.87408	7.93586
11.2644	11.7957	11.5208	10.3289		11.2644	8.46142	9.02713	6.44222		11.2644	10.5234	10.9756	8.94169	8.87804	7.05833	10.3769		11.2644	8.8288	11.7468	10.5052	13.2585	7.76929	12.4687
12.0904	11.4395	9.94185	11.4754		12.0904	8.96679	9.23586	4.87832		12.0904	9.62747	10.4895	9.30857	8.40039	6.40487	9.21647		12.0904	10.1129	9.53108	11.0305	13.5025	8.08033	10.6408
10.1115	11.2628	10.307	10.192		10.1115	8.94434	7.75174	6.57779		10.1115	12.1401	10.3634	7.53174	8.63517	5.19018	10.7081		10.1115	8.78364	9.54436	9.90499	13.2544	5.45979	9.23757
11.3782	13.0395	11.7195	12.0474		11.3782	10.3754	10.2015	7.44705		11.3782	10.8656	11.5761	8.25563	10.1495	6.86636	9.85192		11.3782	11.3081	9.38491	11.8004	13.8861	7.54602	11.1435
9.15021	10.7991	10.326	9.65948		9.15021	8.28552	8.02696	4.38082		9.15021	10.4841	10.3072	9.23314	9.39814	5.63563	9.22859		9.15021	8.90043	9.47694	10.8264	13.0962	5.46055	8.99687
9.71614	12.15	10.9308	10.2663		9.71614	9.24261	9.84875	6.72156		9.71614	10.2529	9.49451	5.41756	9.32029	7.63804	9.50764		9.71614	9.17592	8.17046	10.9092	13.5893	6.4131	8.19665
10.4712	10.9293	10.1642	10.4311		10.4712	8.08611	9.15872	6.63403		10.4712	8.84518	10.1348	7.50033	8.92882	6.51743	11.0135		10.4712	9.37467	7.45286	9.76562	13.4904	5.72938	7.7605
9.85009	12.3921	11.5603	10.4962		9.85009	8.97411	9.72919	6.4443		9.85009	9.80158	9.92207	12.4963	9.52415	9.1233	9.7592		9.85009	9.54072	10.3857	10.5771	13.3703	6.14616	11.0263
10.6998	13.0505	11.9303	10.8197		10.6998	9.89796	9.61659	8.03593		10.6998	10.7405	10.6808	11.3318	10.1506	8.38243	10.9841		10.6998	9.24307	9.32536	10.6462	13.4381	6.74353	10.2802
10.4631	13.1503	12.545	12.2665		10.4631	10.7074	11.6914	8.07242		10.4631	12.4595	11.2314	8.75724	10.6854	10.3874	9.60983		10.4631	9.95534	8.57636	12.109	13.8545	7.91932	9.93362
9.90562	11.6003	11.3245	10.3605		9.90562	8.05292	10.8499	5.57677		9.90562	11.4129	9.42644	6.14935	8.9289	5.65769	8.44239		9.90562	8.89637	9.0099	10.6144	13.2589	6.37883	12.63
10.606	13.1166	11.6653	10.6636		10.606	9.48579	9.73274	7.578		10.606	9.72411	10.2202	7.22059	9.02794	6.76838	10.502		10.606	9.58937	9.09427	10.8238	13.5376	5.94708	10.7983
10.9727	13.6327	12.4117	11.2716		10.9727	10.2124	10.8435	8.60439		10.9727	9.44658	10.3052	7.00523	9.92262	9.58744	10.7908		10.9727	9.41427	11.6163	11.1465	13.6494	7.54332	10.5538
9.07802	11.7202	10.8609	10.8118		9.07802	9.0669	8.31812	6.82528		9.07802	9.9858	9.52139	10.5437	9.82748	8.73639	9.90028		9.07802	8.5769	11.8573	9.98658	13.4991	5.90736	11.5772
9.56188	12.5843	11.2599	10.7215		9.56188	9.50577	9.37817	6.7187		9.56188	13.1233	10.6498	7.10525	9.73523	8.34733	9.42533		9.56188	9.59455	9.3998	10.8045	13.1557	5.76627	11.9075
10.2625	13.1855	10.7047	11.0506		10.2625	10.8782	10.1598	7.32623		10.2625	11.2515	11.188	6.83242	9.44927	7.77229	10.246		10.2625	10.4347	9.47172	11.014	13.4052	6.48181	9.20395
11.3295	12.0057	11.6067	10.3232		11.3295	8.48927	10.2854	4.41806		11.3295	10.8345	9.48671	5.32037	9.39589	7.86967	10.1634		11.3295	10.7356	9.77016	9.74983	13.347	7.12114	7.87124
10.7634	10.2711	9.59171	10.7772		10.7634	8.81883	9.51287	4.36606		10.7634	11.994	10.3428	7.6989	8.8461	8.3672	7.62452		10.7634	8.82985	8.28869	10.7883	14.3183	7.92801	12.0728
12.3422	11.7334	11.9969	11.7734		12.3422	9.2011	8.80989	6.78015		12.3422	10.379	13.154	10.4471	9.32066	7.41451	10.9494		12.3422	10.1587	10.3383	11.4575	13.5857	8.70502	11.3965
12.6797	13.7883	13.5496	12.3937		12.6797	9.14296	11.147	7.8125		12.6797	9.95807	10.8467	8.56884	10.5754	6.4638	9.98033		12.6797	10.357	8.40599	11.8892	13.5651	7.44405	10.948
9.97401	12.1793	10.9987	9.56576		9.97401	11.3006	9.94328	7.77499		9.97401	10.9724	8.84995	10.2318	9.13676	6.5518	8.66252		9.97401	10.1747	11.2768	9.92771	13.3442	6.96824	6.72608
10.7575	13.4079	11.8677	11.8323		10.7575	10.561	10.9037	7.36555		10.7575	11.3945	10.8917	8.13289	9.89025	9.15969	9.82477		10.7575	9.99526	10.1259	12.2705	14.3792	7.85536	12.7071
11.9424	12.5081	12.1466	10.9262		11.9424	8.64922	9.7187	6.62218		11.9424	9.66953	10.7835	8.10596	9.73478	6.75392	10.1791		11.9424	10.2718	9.7147	10.2426	13.3241	6.80038	10.1732
10.8444	15.096	12.9453	12.6451		10.8444	11.4367	11.7864	9.47928		10.8444	11.5466	11.9578	8.84605	10.7861	10.7803	11.6314		10.8444	10.4696	9.51931	11.8099	14.0445	7.63499	9.29847
10.6366	14.0487	12.6677	11.6848		10.6366	10.6067	11.7657	8.85139		10.6366	10.8256	11.0406	8.34474	10.5785	11.0537	9.94611		10.6366	10.7245	10.3207	12.3546	15.4716	11.2147	12.363
10.5382	11.9321	11.765	10.7272		10.5382	9.6515	10.1269	5.86436		10.5382	10.1896	10.5437	10.1608	8.88297	5.68504	9.81916		10.5382	8.94224	10.8573	10.8067	13.848	7.04465	11.4823
11.1648	13.1423	11.5314	11.8743		11.1648	10.161	8.90007	7.64211		11.1648	10.2149	12.2213	10.229	10.0976	8.03955	11.9423		11.1648	9.6002	10.116	10.6887	13.3048	7.26068	11.5919
11.7547	13.8948	12.7222	11.9388		11.7547	10.4656	10.4347	8.52117		11.7547	11.6139	11.6402	8.72062	10.1731	8.93621	11.366		11.7547	10.2707	11.6693	11.0693	14.0831	8.19819	11.4377
8.66367	11.7227	10.2378	10.3044		8.66367	9.27582	9.82536	5.38986		8.66367	11.436	10.0438	9.66009	8.97386	7.14517	8.61266		8.66367	8.72443	8.44505	9.95497	13.891	7.70252	11.8971
10.4306	12.5784	9.26549	10.7035		10.4306	11.6357	10.4533	5.98969		10.4306	11.6243	10.9628	7.21119	9.62656	10.0055	9.94989		10.4306	10.5453	11.1517	11.5753	13.8085	7.0654	10.397
9.84087	13.1912	12.3314	11.3451		9.84087	10.1943	10.8596	7.32541		9.84087	12.5447	11.1164	7.1637	9.48353	6.87303	10.2751		9.84087	10.0061	9.9092	11.0412	13.9362	7.28967	12.6826
9.42394	13.4325	9.39288	10.1082		9.42394	12.581	10.7201	6.02849		9.42394	12.3353	11.5816	7.02849	8.73856	7.62735	10.2717		9.42394	11.2505	10.4518	11.3774	14.4071	7.1435	12.6795
10.6768	11.5886	11.2075	11.4726		10.6768	8.9627	9.1476	6.06423		10.6768	10.6496	11.7983	10.6358	10.2927	8.25657	10.5412		10.6768	9.37646	10.4427	10.3489	13.7387	6.43002	11.3014
10.7446	12.9827	11.7297	10.5127		10.7446	10.0616	10.6068	8.31349		10.7446	10.8482	10.788	7.31688	9.89732	7.95866	11.1751		10.7446	9.53652	11.4937	11.1289	13.8835	7.96875	10.9138
10.238	13.9179	11.6541	10.8695		10.238	10.5843	11.2125	8.43885		10.238	12.2252	11.1488	7.45788	9.35104	8.75371	11.432		10.238	9.94892	10.4459	11.0508	13.9331	7.36967	9.07369
10.3722	14.3261	10.7478	11.3116		10.3722	12.2279	11.699	7.9821		10.3722	11.2535	11.8201	7.21949	9.74353	7.83352	10.5819		10.3722	9.8671	10.9662	11.253	14.1623	8.8891	11.1746
9.11286	12.9369	9.88062	10.3033		9.11286	10.763	9.73555	7.55558		9.11286	12.4796	11.466	7.59505	8.63241	9.67294	10.0869		9.11286	9.54413	8.02408	10.0582	13.751	6.93118	7.68721
9.98313	13.0614	11.7287	10.8871		9.98313	10.5847	9.25395	6.90742		9.98313	11.5987	11.1871	7.49652	8.92288	7.4757	10.7974		9.98313	10.1965	8.50682	10.3893	13.0946	6.83734	11.593
11.5174	13.863	12.1685	11.9846		11.5174	10.3254	10.7218	8.30988		11.5174	11.3157	11.9114	9.82521	10.4807	9.69106	11.3877		11.5174	10.2023	10.825	11.3896	13.8673	8.17006	11.7582
11.2641	10.1292	10.1421	10.1612		11.2641	6.57427	8.6045	3.83536		11.2641	8.61459	9.78514	13.1924	8.72262	5.82557	8.84265		11.2641	8.74639	8.17665	9.51693	13.1452	6.21086	6.8499
10.0375	14.0398	11.8737	11.4171		10.0375	11.3616	12.2771	7.87482		10.0375	11.1848	11.0744	6.75027	9.93371	7.7679	10.0671		10.0375	10.0223	10.2503	11.9326	14.1425	7.74435	11.099
10.0073	13.8043	11.9347	11.7312		10.0073	11.6673	11.3564	7.76336		10.0073	11.4648	11.2031	7.93609	10.1978	10.6849	10.2354		10.0073	10.1219	8.99117	12.362	14.5628	8.68703	11.4788
10.2373	12.9339	12.3092	12.1352		10.2373	9.39022	10.117	7.17952		10.2373	10.6099	11.4117	11.3873	9.74612	9.79299	10.3205		10.2373	10.117	9.93774	11.4444	14.1781	7.73416	11.6692
10.6046	11.1442	10.4709	10.3773		10.6046	6.31827	7.40463	4.37342		10.6046	11.4699	10.2809	9.3621	9.11218	6.54334	9.75366		10.6046	7.93413	9.60127	9.2779	12.624	5.49443	9.3077
10.3402	13.5752	12.0453	11.8884		10.3402	10.589	10.3055	8.52511		10.3402	12.1437	11.344	10.243	10.468	9.89841	10.9661		10.3402	9.56361	9.71352	11.0787	14.0195	7.36409	10.784
9.26032	8.59768	10.1262	7.91502		9.26032	5.50961	8.2933	5.46809		9.26032	7.74075	10.7367	12.1381	9.70154	5.92465	11.2643		9.26032	8.02648	3.89362	10.1649	12.5023	4.61799	10.9444
10.3929	9.8232	8.75722	9.39003		10.3929	7.39195	8.55612	2.83736		10.3929	9.00227	9.32185	6.75224	8.20077	6.72813	9.63286		10.3929	8.98711	11.0924	9.78329	12.9833	5.88176	9.78232
10.9093	14.429	12.1048	12.2587		10.9093	11.2174	11.2811	9.39762		10.9093	11.3886	12.742	11.1677	10.2515	8.9572	11.8698		10.9093	9.8153	9.48576	11.5414	14.0114	7.62982	10.5236
10.778	13.7681	12.0081	11.5344		10.778	10.7157	11.1328	8.03477		10.778	10.7933	10.8663	7.86695	9.74972	7.87501	9.99646		10.778	9.93769	10.0959	11.0645	14.1651	6.82036	11.082
8.74349	11.0999	9.36408	9.64396		8.74349	7.6273	7.96727	6.35568		8.74349	9.88373	10.1007	8.72012	9.26107	5.96589	10.2691		8.74349	7.54108	10.941	10.3227	12.3919	6.6803	10.6005
11.4627	12.6237	12.7374	11.0223		11.4627	9.78106	9.75292	7.13462		11.4627	12.3865	11.2896	11.1633	9.54014	11.7316	10.1556		11.4627	10.6243	11.1575	11.0822	14.1286	7.73172	11.9098
11.2865	12.5349	11.6863	11.4207		11.2865	9.43457	10.1318	6.94462		11.2865	11.0404	11.5004	11.7541	10.299	7.57002	11.0633		11.2865	10.2995	8.8905	10.986	13.9386	7.60818	9.99544
10.2129	13.3084	11.3677	13.0709		10.2129	10.362	10.8895	8.10035		10.2129	11.1473	11.09	8.50371	10.2798	6.69283	10.2725		10.2129	10.4367	10.202	12.0734	14.1431	7.54004	10.8377
10.0271	12.8576	10.8287	10.6735		10.0271	9.15989	9.935	6.89809		10.0271	9.59626	10.0918	13.1846	9.13928	7.19027	9.78588		10.0271	8.74145	9.87209	10.0482	13.5307	7.88577	11.6444
10.8707	14.924	12.7709	10.9003		10.8707	11.2234	12.4985	8.44659		10.8707	11.1437	11.1302	8.83539	9.90928	11.0707	11.4548		10.8707	9.77502	11.7715	11.2973	13.7949	7.81063	11.0106
11.6425	9.75347	10.6459	8.62585		11.6425	6.96961	8.02686	5.33275		11.6425	10.2354	9.38529	11.3934	8.2741	6.67044	8.25541		11.6425	8.61568	10.4346	9.28028	12.9498	7.61937	4.55288
10.8014	11.4801	12.3839	10.3915		10.8014	7.25129	9.68643	4.21102		10.8014	9.09043	9.10698	6.29688	9.02226	6.2313	9.23213		10.8014	10.1781	10.6085	10.0978	13.4065	7.21442	7.57322
11.9643	13.0907	12.7014	10.3865		11.9643	8.76014	11.4236	6.77423		11.9643	10.2698	10.1374	12.322	8.67533	10.1324	8.24979		11.9643	9.90963	12.4222	10.4171	13.8044	9.21265	11.6833
9.65504	13.2964	12.0924	10.7688		9.65504	11.1288	10.6089	7.46471		9.65504	11.195	10.2263	10.6515	9.03728	7.4247	10.5162		9.65504	9.53589	10.8979	10.7073	14.0678	7.24108	8.40041
9.58987	10.6211	11.6797	9.56268		9.58987	8.90549	11.5671	4.8741		9.58987	10.8181	10.789	7.085	9.62056	8.51796	7.8741		9.58987	7.91864	9.1171	10.3492	14.3877	8.59394	13.1724
8.62688	11.6765	10.7493	9.64039		8.62688	8.62688	8.68004	5.36475		8.62688	10.3176	9.55383	6.72732	9.63815	7.04756	10.865		8.62688	8.58097	6.90938	10.5128	12.5764	4.37556	7.95693
10.2874	13.5803	11.6878	11.3399		10.2874	10.5431	10.8195	8.13232		10.2874	11.0464	11.6759	9.65683	10.3259	9.3409	11.3841		10.2874	10.0119	10.7622	11.363	14.2725	8.04571	10.0309
10.1828	14.2572	11.7811	11.1738		10.1828	10.9319	10.3974	8.58568		10.1828	11.5306	11.4816	8.34468	10.2061	10.6549	10.9413		10.1828	9.40469	12.1549	10.672	13.9138	6.86123	10.5678
8.21064	12.292	11.8426	11.1132		8.21064	9.9099	10.6209	6.51264		8.21064	10.6876	10.6636	9.69357	9.45849	9.02336	9.42765		8.21064	9.25671	9.68708	11.02	13.9348	7.40224	11.5165
10.4748	13.1978	12.1183	11.4145		10.4748	9.44044	10.658	7.22891		10.4748	11.3557	9.95647	10.6923	9.59814	10.3276	11.5102		10.4748	10.1778	10.8171	10.3332	13.2312	6.62945	11.0737
10.5125	13.657	11.2445	11.5253		10.5125	11.0537	11.1783	7.7626		10.5125	11.274	11.0153	8.46617	9.02789	8.02142	10.2495		10.5125	10.1093	10.4842	11.0501	13.8967	7.37258	9.13377
11.2055	14.4744	13.1481	13.1711		11.2055	11.2705	11.5543	8.3485		11.2055	10.8874	11.0442	7.20583	10.1715	12.7967	10.3494		11.2055	11.2245	9.27954	12.8	14.6916	8.37862	11.5966
11.5681	14.2124	11.8485	10.5024		11.5681	10.391	11.0213	8.31742		11.5681	11.2805	11.0931	8.62973	9.64788	8.09049	11.2256		11.5681	9.89292	11.6751	11.0158	14.3368	7.70101	9.82927
10.5275	10.089	9.15954	9.67073		10.5275	7.21812	7.99449	6.49441		10.5275	10.3869	9.84005	11.4566	8.0032	7.26237	8.81304		10.5275	9.12889	9.45471	9.28041	12.895	6.94407	5.51893
10.5362	12.0539	12.2461	11.846		10.5362	9.54025	10.3262	6.68969		10.5362	11.8751	11.3771	11.0788	9.99809	10.8476	8.49283		10.5362	11.2455	10.4404	10.7821	14.213	8.22472	11.4328
11.6098	13.8993	11.9145	10.8393		11.6098	11.0862	11.7757	7.86407		11.6098	11.4749	11.216	9.57001	9.8864	9.71093	11.573		11.6098	9.71121	10.8793	11.6517	14.1004	7.6096	10.113
9.57362	13.0967	11.0353	11.6968		9.57362	10.0268	10.5522	7.53161		9.57362	11.4789	10.6211	7.37474	9.72084	7.89491	10.5365		9.57362	9.48059	9.15042	11.18	13.6819	7.1078	7.71218
10.9245	12.4551	11.1336	11.842		10.9245	9.92874	9.53163	7.12027		10.9245	10.7761	12.0892	12.2984	9.90168	7.78885	10.5678		10.9245	9.99909	11.5981	10.7236	13.6124	8.32881	10.3032
9.40656	14.1831	11.2573	10.6315		9.40656	10.8447	11.7888	9.06579		9.40656	10.8957	11.4931	7.53926	10.3575	10.6738	10.8249		9.40656	9.15494	9.25726	11.6249	13.8528	6.5247	9.65266
9.40824	13.5444	11.6626	11.4114		9.40824	10.7271	11.3797	8.63524		9.40824	11.8574	11.8808	7.84281	10.8798	7.71009	10.306		9.40824	8.71248	9.17221	12.0272	13.919	9.48017	10.0751
7.5333	11.3457	11.0441	9.85818		7.5333	7.73055	8.62607	6.04345		7.5333	10.3311	9.22026	6.09764	9.56069	4.52591	10.3747		7.5333	7.63078	5.45503	11.0413	12.2017	3.58401	5.24298
11.0427	10.2626	10.2592	10.33		11.0427	7.69778	7.89193	5.09874		11.0427	9.69978	10.3489	10.8788	9.31766	7.32804	11.4501		11.0427	8.73555	10.1101	9.79964	13.037	7.72944	10.4681
10.2042	13.0739	12.0137	12.4877		10.2042	11.2239	11.9416	7.70189		10.2042	11.2382	10.6127	8.92963	9.06852	9.35584	8.28998		10.2042	9.43751	10.7773	11.3491	14.0403	8.4426	13.3187
9.89691	14.2044	11.9738	11.7073		9.89691	10.8057	11.988	9.34081		9.89691	10.8692	11.3271	10.0036	10.2101	9.33286	11.6656		9.89691	9.25514	10.072	11.3089	13.8147	6.35014	11.8168
9.8657	13.9616	12.1219	10.701		9.8657	10.6416	11.5824	8.81889		9.8657	10.4572	11.2025	8.89453	9.78682	8.8167	9.18583		9.8657	10.1626	10.7388	11.2436	14.8585	7.33324	14.5034
11.38	13.8024	12.5091	12.2011		11.38	10.6209	9.88879	8.81383		11.38	10.7309	12.4367	10.8551	10.5294	7.74101	11.4792		11.38	10.23	10.5877	11.4226	13.8509	7.9339	11.0166
10.9994	13.2418	11.5836	11.5434		10.9994	10.0682	9.56101	7.34129		10.9994	10.9412	11.2727	9.23538	9.96813	11.0238	11.3201		10.9994	9.70141	11.8351	10.8089	13.628	8.00517	12.2838
11.4304	13.9341	12.0678	12.1794		11.4304	10.6123	11.0177	8.12643		11.4304	11.3036	11.6227	10.7672	10.2332	10.5625	11.4475		11.4304	9.83666	11.599	11.1942	13.838	8.20928	11.7491
11.3561	13.4222	11.895	11.858		11.3561	11.1015	10.8014	7.04192		11.3561	11.1469	11.5744	8.78628	10.2397	10.6187	9.44956		11.3561	10.386	11.3734	11.2288	14.2311	7.30607	13.6522
10.4549	14.1323	12.7188	11.4568		10.4549	11.1495	12.1502	8.66012		10.4549	11.5705	11.3073	8.33139	10.6681	9.41002	10.1159		10.4549	9.80435	8.51883	11.856	13.9224	7.59985	13.2854
11.7363	12.9768	12.6249	10.3834		11.7363	8.53589	10.5914	6.98722		11.7363	10.3602	10.2441	11.486	9.86698	9.55642	11.2328		11.7363	9.42404	12.4849	10.6364	13.8501	8.32519	12.2693
9.47394	12.1768	11.5602	10.7224		9.47394	8.77427	9.75051	7.90115		9.47394	9.63663	10.7504	7.95786	10.9953	5.78236	10.4453		9.47394	9.15818	8.63315	10.9271	13.684	6.21877	10.7518
11.2475	14.2175	12.1034	11.0201		11.2475	11.1751	11.7428	9.03161		11.2475	10.367	11.8531	11.3855	10.5783	10.6305	12.0686		11.2475	9.60567	9.81074	11.3864	13.9209	6.99494	8.69659
11.618	12.9554	10.9295	11.3212		11.618	10.7515	9.55146	7.70517		11.618	12.1204	11.8948	10.5572	9.62811	10.4885	11.0923		11.618	9.31959	11.0805	10.522	13.5063	6.52798	11.6059
10.1966	12.2837	11.5834	10.7339		10.1966	9.26149	9.67316	7.19961		10.1966	10.5278	11.1461	8.02984	10.7079	6.9332	11.4209		10.1966	10.2372	9.68616	10.3409	13.32	6.97882	11.183
11.1575	11.213	11.9671	10.5971		11.1575	8.1813	8.64248	2.69113		11.1575	10.3773	11.3952	10.1728	10.0643	8.60434	9.88874		11.1575	8.49801	10.0816	10.3864	12.5262	6.37394	12.3001
11.8283	13.7668	14.0948	10.9551		11.8283	9.26061	10.8681	7.8102		11.8283	9.55766	10.1347	10.872	11.0861	7.69858	11.2494		11.8283	9.54975	10.2156	11.2635	13.5524	8.0976	12.2069
11.1587	12.4333	12.4692	11.7514		11.1587	10.2624	9.07669	6.51353		11.1587	10.5276	12.0075	10.8899	10.0774	9.87936	11.6288		11.1587	8.95136	9.86673	10.8338	12.9414	6.63025	12.2695
9.12001	11.7222	11.8537	10.0296		9.12001	8.09147	9.696	6.86625		9.12001	9.07442	9.31265	8.68151	10.6493	6.22264	9.12747		9.12001	9.05728	8.8947	10.3112	13.014	5.58727	9.11751
10.3171	11.3538	11.2595	10.5883		10.3171	7.15126	8.9207	6.0684		10.3171	8.43373	10.3227	8.74514	8.93737	6.15795	10.1865		10.3171	7.50635	10.247	9.93542	13.1491	5.36885	11.1617
11.4712	13.2721	12.3308	12.7458		11.4712	10.7153	9.9091	8.0809		11.4712	11.3548	12.7165	10.7097	11.2759	8.92402	10.4175		11.4712	11.0081	10.0774	11.7079	14.1416	8.14182	11.2488
10.7074	13.2404	11.9964	12.6664		10.7074	9.0455	10.1339	8.21506		10.7074	10.4399	10.4939	7.68221	9.80797	6.08203	10.0417		10.7074	9.85415	8.58028	10.6265	13.4805	6.94813	10.0345
9.8767	13.2082	11.5483	11.3388		9.8767	9.71351	10.2814	7.47679		9.8767	10.6286	10.109	9.41049	9.82518	7.76749	9.88363		9.8767	9.99097	10.8774	11.7338	13.5635	7.17824	11.3483
10.9116	13.6477	11.7041	11.0858		10.9116	10.1418	10.1146	7.35389		10.9116	10.1577	11.0043	8.92626	9.64693	7.63769	10.225		10.9116	9.15405	10.9748	10.5087	13.5067	6.25256	9.87035
9.36287	12.525	10.9582	10.3701		9.36287	9.11435	8.91399	7.92259		9.36287	9.54479	9.55577	8.17141	9.43405	9.04068	10.2428		9.36287	7.81393	6.02627	10.3065	13.8868	4.99433	9.84561
10.5533	13.0421	11.7864	10.8071		10.5533	9.99574	10.9758	7.29087		10.5533	10.5087	10.2226	9.04362	10.2492	9.05556	11.5817		10.5533	9.88766	8.47484	11.4302	13.9305	6.73448	11.1449
10.8265	14.2415	12.6225	11.2969		10.8265	10.7434	11.1549	8.61059		10.8265	10.9153	11.46	10.5306	10.5964	9.33029	10.9379		10.8265	10.0077	10.1529	11.2226	14.0057	8.04692	10.1076
9.96611	10.2964	10.4369	9.70165		9.96611	9.19612	8.5461	4.2969		9.96611	9.63675	9.80541	11.2282	7.94337	10.4383	8.01986		9.96611	7.78583	8.23621	10.7432	13.2639	3.64482	11.6325
9.95476	12.6369	10.5509	8.77768		9.95476	8.50273	10.5135	7.57578		9.95476	8.39349	8.7376	11.7568	8.7061	5.36746	9.84963		9.95476	7.06034	9.0722	10.5162	13.1977	4.74705	9.53661
9.88254	11.5438	11.4994	9.87333		9.88254	7.80134	9.03514	5.64559		9.88254	10.4835	11.1227	8.25534	8.62378	9.26758	9.33355		9.88254	8.15122	8.45788	10.1666	13.0049	5.44799	12.5641
10.1384	12.2507	11.4641	11.1624		10.1384	9.04904	9.31788	7.29754		10.1384	9.8219	11.3674	10.0768	9.52189	8.33658	10.0161		10.1384	9.01816	9.75421	11.0768	13.3273	6.41442	12.3694
10.5059	10.6479	11.1735	10.6421		10.5059	9.03252	9.39281	4.89755		10.5059	9.53873	9.0687	12.1241	9.37103	6.40656	7.68253		10.5059	7.99671	6.40656	10.3124	13.0936	5.23273	12.8544
10.5632	10.6544	10.8809	10.5293		10.5632	7.57055	8.85708	5.52262		10.5632	10.6026	10.4276	9.71937	9.45782	7.94616	10.0313		10.5632	9.13719	10.0197	10.5773	13.1986	7.65746	9.06052
13.138	12.6114	11.7079	10.8694		13.138	8.44683	10.3208	6.8842		13.138	9.10064	10.2075	7.56144	9.65744	6.94602	9.04598		13.138	8.83517	9.20546	10.2657	13.0126	5.84375	9.00147
10.5573	9.34451	12.2099	9.39012		10.5573	6.86102	10.3041	3.17597		10.5573	10.8218	11.6202	10.4585	9.40611	7.59876	10.1941		10.5573	7.96924	10.1857	9.76455	13.145	6.89542	12.7973
10.4854	13.0172	11.3833	9.47705		10.4854	9.82987	11.1502	7.40171		10.4854	11.4626	9.65746	8.28612	9.07662	9.68488	9.69294		10.4854	8.28154	11.1515	11.26	13.3548	7.00252	10.9832
9.61541	11.7653	9.47482	8.41227		9.61541	9.24349	10.5551	6.01539		9.61541	9.43243	8.73623	12.3889	9.23434	8.25372	9.93151		9.61541	6.77777	7.84245	10.0504	13.1228	3.58358	10.6468
9.75573	11.0759	11.4915	11.5151		9.75573	11.0222	8.86748	6.03685		9.75573	10.2741	11.0729	11.7557	10.2506	7.14003	9.04573		9.75573	9.46024	9.35658	10.1012	13.0491	6.47366	9.43828
12.3846	11.7798	11.4451	10.7348		12.3846	9.62251	9.69338	5.60594		12.3846	11.1366	10.1545	5.1909	8.78282	7.74059	8.38844		12.3846	8.82721	9.82131	11.261	12.8463	5.38616	13.507
10.3388	12.8748	12.2871	11.1652		10.3388	9.58611	9.9895	7.49041		10.3388	11.0457	11.2013	8.60451	10.3423	8.11908	10.2781		10.3388	9.517	8.92909	11.6041	12.8909	6.12836	10.0512
10.2892	12.6564	12.2756	11.1308		10.2892	9.06994	11.5826	7.13785		10.2892	10.6371	10.6593	9.49581	9.47708	9.36024	9.95524		10.2892	10.1025	11.9715	11.3673	14.8835	8.01683	12.1516
10.3391	14.3304	12.8001	11.8498		10.3391	11.3016	12.0401	8.76075		10.3391	11.8378	10.9415	7.5238	10.0572	7.41091	11.6797		10.3391	10.5794	8.85624	12.4179	14.6014	7.815	11.8538
10.8819	14.8911	13.3337	12.2911		10.8819	11.7393	12.8076	9.01314		10.8819	11.4036	11.4407	8.81182	10.8968	9.84011	10.5529		10.8819	10.2052	9.74419	12.5761	14.1251	7.80824	12.024
10.0534	13.525	11.5481	10.5213		10.0534	9.80355	10.947	7.86174		10.0534	10.155	10.0419	11.1769	9.08148	9.57633	10.2142		10.0534	9.15347	10.3528	10.8357	13.4538	6.90426	10.9452
11.5762	11.3499	10.2756	11.2743		11.5762	7.75394	9.62064	6.52335		11.5762	10.0283	9.68934	7.65844	8.59353	5.24071	9.30198		11.5762	9.50358	9.52888	9.23262	13.8324	5.83284	11.941
9.64075	10.2378	10.6665	9.16926		9.64075	7.23605	9.09166	5.5218		9.64075	10.5253	9.41359	13.2814	8.72148	5.476	9.5566		9.64075	9.03158	6.81643	10.6575	13.3617	8.18714	8.37043
8.53463	9.65113	9.848	9.78606		8.53463	9.40424	7.48826	3.84747		8.53463	10.4209	9.00011	12.5086	8.9836	2.36202	7.69832		8.53463	7.68637	7.42956	8.48581	13.2085	5.025	14.3996
10.4909	12.3766	11.8189	11.2965		10.4909	9.64592	11.3374	6.32848		10.4909	10.6501	10.9759	7.84338	9.71007	6.78149	9.1486		10.4909	9.89921	9.79083	11.2812	14.5653	6.61799	11.4968
10.0619	12.7957	11.6361	12.0287		10.0619	9.64754	9.97364	7.87347		10.0619	10.3885	10.663	6.83153	10.1211	8.06488	10.3302		10.0619	10.3332	11.3406	11.436	13.8255	6.86359	10.7273
11.0397	13.4412	11.9677	11.4498		11.0397	10.0768	11.0259	7.8125		11.0397	11.3365	10.9559	8.06824	9.98413	10.9123	10.7529		11.0397	9.42291	10.4962	10.6084	13.4643	7.56377	12.0703
10.4054	13.0453	11.6594	11.6675		10.4054	9.65393	9.91993	8.11222		10.4054	10.6865	11.5791	9.45518	9.76031	10.5326	10.7011		10.4054	9.18558	10.907	10.8879	13.1052	6.14472	10.7515
10.4906	13.1334	11.9086	10.6024		10.4906	9.74449	10.9839	6.2842		10.4906	10.9138	11.148	10.902	8.8924	9.15056	10.9008		10.4906	9.72504	10.9107	10.7179	13.7272	7.60238	11.9544
10.6677	11.8063	11.0015	10.5082		10.6677	8.81914	9.1375	6.42952		10.6677	9.20418	10.2943	7.99788	10.1574	8.55475	10.2429		10.6677	8.56927	11.8272	10.5057	13.5498	8.10139	10.7673
10.0095	11.9177	10.7809	10.6534		10.0095	8.09898	9.22975	6.09682		10.0095	10.1514	10.0014	12.5652	9.41962	9.79726	9.51967		10.0095	8.49939	7.74379	10.2844	12.755	8.92744	11.0602
10.9412	13.7216	12.4132	10.9397		10.9412	9.25376	10.9541	8.327		10.9412	10.1093	9.96753	7.42822	9.70008	7.87163	9.97158		10.9412	9.38975	11.2542	11.052	13.3894	7.05744	12.1796
11.2459	12.2531	11.39	11.1736		11.2459	9.04564	9.26184	6.88677		11.2459	10.2871	10.961	11.1912	9.16408	7.55674	10.8975		11.2459	9.09427	11.2177	10.1848	13.335	7.31893	9.89749
10.7699	12.9381	11.5224	10.9903		10.7699	9.38592	10.3347	7.86473		10.7699	9.64923	10.3751	10.5558	9.89056	7.82388	10.2655		10.7699	8.94809	9.88997	11.0692	12.6951	6.21434	12.0082
10.4255	14.187	12.7865	11.0551		10.4255	10.7507	11.4602	9.03201		10.4255	11.6011	10.6014	9.34953	10.2316	7.63705	11.3373		10.4255	10.6528	8.75785	12.4463	14.4406	7.22817	11.0996
11.3058	12.7855	10.926	12.1686		11.3058	10.7567	10.107	7.33916		11.3058	10.845	12.769	10.8041	9.78094	8.1373	11.0619		11.3058	11.1314	11.064	11.2227	14.1308	7.91737	10.2972
11.0219	11.7995	11.1245	10.8305		11.0219	8.24258	8.97565	6.50233		11.0219	9.39163	9.61048	11.5131	9.41272	6.80312	9.06194		11.0219	8.10468	10.2193	9.86563	12.6109	6.22082	11.0299
11.4457	12.5257	12.0497	10.7654		11.4457	9.14831	9.54227	7.49275		11.4457	9.71059	11.6321	9.73628	9.63313	7.16422	10.9177		11.4457	9.21777	11.2484	10.5455	13.6156	8.17929	11.1338
10.1442	12.4109	11.2236	9.50941		10.1442	8.74495	10.2251	5.82891		10.1442	9.8097	9.52751	7.25364	8.64309	7.23117	11.5757		10.1442	9.95915	7.56168	9.53027	12.6616	6.34229	7.80476
8.89805	10.7659	11.2516	10.6457		8.89805	7.51483	9.1117	4.43077		8.89805	9.29206	10.0384	7.78315	9.0443	5.16774	10.065		8.89805	9.5159	7.05993	9.57155	12.3393	5.53287	11.7042
9.40828	10.7968	10.8904	10.4023		9.40828	8.03827	8.36911	5.64034		9.40828	8.4464	9.91148	8.83921	8.39892	7.10554	9.47276		9.40828	8.90979	8.54542	9.78073	13.4901	6.6358	12.0376
10.6781	13.4512	12.6992	12.2602		10.6781	11.8153	10.9055	6.73507		10.6781	10.8965	11.6615	10.0852	9.08318	8.17778	10.4779		10.6781	11.4137	10.2238	11.2692	14.3647	7.10102	9.0468
10.2865	13.3087	11.1629	11.1887		10.2865	10.6796	10.8935	7.85156		10.2865	12.6349	10.9502	8.43575	10.1433	11.9965	11.0946		10.2865	10.6819	10.5255	12.551	14.3897	8.20105	10.2487
10.8165	13.3305	11.3033	11.7242		10.8165	11.145	10.001	8.65097		10.8165	11.4882	12.3843	10.6455	9.42139	9.40804	11.4637		10.8165	10.2907	10.5881	11.2251	14.2639	7.38824	12.2813
10.4409	12.7811	11.5964	9.9091		10.4409	8.40362	9.57141	7.08619		10.4409	10.6129	8.83378	10.4654	9.58638	6.66553	10.6272		10.4409	7.24547	8.02308	10.1591	12.5145	5.29973	11.5364
11.3006	11.1212	11.577	11.9334		11.3006	8.58061	9.45693	5.73743		11.3006	9.94782	12.0693	9.91439	10.6462	7.20209	10.0154		11.3006	9.1521	7.76316	11.0927	13.0181	5.93152	10.1847
9.695	10.079	10.6806	10.1111		9.695	9.11198	8.36626	4.42082		9.695	9.87717	10.4285	8.94569	10.1021	9.44642	8.08971		9.695	7.49585	7.25792	10.5171	13.1489	3.45057	11.2148
10.373	14.0929	11.8546	12.0432		10.373	11.334	10.6916	8.58888		10.373	13.0354	11.6081	10.6365	9.03415	9.11088	11.4624		10.373	10.2871	8.94148	11.1046	13.9638	6.38426	10.3556
11.4584	12.8455	12.4672	10.4652		11.4584	9.09422	10.1502	7.28786		11.4584	9.25852	10.6442	9.95339	9.6694	10.9663	10.2204		11.4584	9.26148	10.4106	11.1438	12.7851	6.68183	10.6177
10.5053	11.8908	11.0852	10.6445		10.5053	8.31246	9.47923	6.95505		10.5053	9.78703	10.1864	8.5506	8.90044	7.00628	9.31133		10.5053	9.3876	8.33823	10.7572	13.6132	6.51861	11.8381
10.9231	14.3114	13.4048	11.2772		10.9231	9.9419	10.5658	9.2693		10.9231	11.0094	10.7446	9.16855	10.3569	8.60997	11.0097		10.9231	8.89118	9.20638	11.7965	13.2839	6.18233	11.9411
11.1937	14.2185	13.404	11.7453		11.1937	10.4964	11.8287	8.91633		11.1937	10.7663	10.9081	6.58833	10.4168	9.05493	10.0626		11.1937	10.7002	11.2207	12.3512	14.1396	7.84424	11.5923
11.1863	14.1512	11.6209	12.3011		11.1863	11.3417	11.5881	8.39928		11.1863	11.819	11.9398	9.54707	10.6199	7.94684	11.0042		11.1863	9.67245	8.39928	11.9489	14.0056	7.74761	10.0193
9.24403	9.59373	9.66865	10.6293		9.24403	8.21774	7.81529	3.91838		9.24403	10.2152	10.6829	7.12109	9.95294	7.67142	6.66773		9.24403	8.73155	8.40025	10.5387	12.6327	6.11568	10.1643
11.4995	14.7947	13.2526	11.928		11.4995	10.9718	11.5289	9.46714		11.4995	11.5532	12.1552	10.2324	10.6627	11.0768	11.6755		11.4995	9.89966	10.3096	11.6647	13.8068	8.0582	12.2623
10.8275	9.68436	10.994	10.709		10.8275	7.03465	8.07667	4.39993		10.8275	9.35413	10.5216	11.5801	9.53355	6.9529	9.2474		10.8275	8.42347	8.71615	10.1937	12.5441	6.62774	12.0498
10.9456	13.8534	12.5176	11.6328		10.9456	10.0413	10.2381	7.31397		10.9456	10.5489	11.0357	9.07975	9.65489	7.86102	11.2363		10.9456	9.87942	9.96065	10.5894	13.621	7.14196	11.2715
10.5286	14.5923	11.8944	11.4639		10.5286	11.2727	11.8047	9.0198		10.5286	11.3174	11.0189	7.35544	10.1281	9.06673	11.3171		10.5286	9.60416	9.32696	11.5527	13.7715	6.604	9.39159
11.5886	14.9897	12.9697	12.4322		11.5886	10.7818	11.2807	8.89508		11.5886	11.0103	11.7645	10.5488	10.5879	9.45434	12.3018		11.5886	10.2186	11.5888	11.5034	13.9859	8.17967	11.2183
10.9455	11.0613	11.1478	10.3619		10.9455	7.82608	8.90853	5.91723		10.9455	10.7997	10.7718	11.6776	9.07181	7.41453	11.3102		10.9455	8.62182	10.5281	10.2798	12.9021	8.25672	11.9278
10.8547	12.623	11.5635	11.7664		10.8547	9.36238	9.61767	7.3208		10.8547	10.7557	11.0882	10.1181	10.3045	8.63653	10.7653		10.8547	9.58284	10.7076	11.1779	13.3606	9.08617	11.9422
9.60519	12.5112	11.3881	10.5257		9.60519	9.28775	9.43553	6.93982		9.60519	10.1838	10.5224	11.2956	10.2172	9.75935	9.67878		9.60519	9.44074	9.15895	10.2816	13.2637	6.21422	9.81869
10.9158	13.401	11.1032	11.4451		10.9158	10.7477	10.5567	7.88381		10.9158	10.599	11.093	11.3178	9.43598	9.03685	10.3366		10.9158	10.1905	7.89207	11.2039	13.8981	5.97795	11.0995
10.955	14.4076	11.7463	12.3813		10.955	11.4269	11.6949	9.21737		10.955	11.5198	11.3963	7.56762	10.7178	11.5904	10.8019		10.955	10.5857	10.3965	12.3606	14.1328	7.55528	11.3836
10.9802	13.1689	11.7614	11.203		10.9802	10.0722	10.7527	7.67435		10.9802	10.4235	9.68062	6.61336	10.0138	7.90078	9.77744		10.9802	8.68062	9.17296	11.3181	13.5247	4.58688	10.7938
10.1523	13.6153	11.6744	11.356		10.1523	10.874	9.80208	7.78822		10.1523	11.0056	11.0853	7.14492	8.95423	7.33756	9.88119		10.1523	9.10336	9.05881	10.4065	13.148	6.01563	11.0549
10.8768	14.5827	13.5288	12.6296		10.8768	10.8306	11.4549	8.81814		10.8768	10.9181	11.6222	8.92631	10.8978	6.51503	10.8846		10.8768	9.89778	9.02693	11.9105	13.7019	7.26794	13.1091
11.7622	9.02312	12.3181	9.02482		11.7622	8.64452	7.33543	3.50635		11.7622	11.1734	7.83218	6.02482	6.74811	3.2038	5.74811		11.7622	6.83218	10.52	8.75325	11.5351	3.42618	13.7976
10.5695	12.3013	11.8574	11.4072		10.5695	8.87888	9.62621	6.62621		10.5695	10.505	10.1721	8.41085	9.86342	8.15759	8.63184		10.5695	8.76064	7.64302	10.8729	13.6205	5.11806	11.1547
9.17973	10.2383	10.112	11.4842		9.17973	7.24548	9.07181	5.39463		9.17973	10.3355	9.32334	8.24691	9.04178	8.87267	8.27377		9.17973	7.96637	8.6218	10.4772	14.3836	6.29325	11.0547
11.0486	9.97352	12.2648	8.87507		11.0486	9.96677	10.437	4.7858		11.0486	9.47439	7.91069	10.0578	9.30268	9.61492	8.38096		11.0486	7.44067	4.40114	10.9028	14.059	6.87507	10.8218
13.5667	14.1037	12.0847	10.7524		13.5667	8.69746	12.2819	7.57865		13.5667	10.5446	11.3036	8.52779	9.40083	8.73304	9.06159		13.5667	8.6591	12.3529	14.0729	14.3549	6.43243	14.6109
10.3651	13.0723	12.684	11.1408		10.3651	9.17666	10.3751	8.0194		10.3651	10.9693	10.4154	9.85334	9.84113	8.2231	10.9915		10.3651	8.29683	9.6696	10.803	13.1635	6.07804	9.45823
11.0181	11.9024	12.1768	11.0384		11.0181	8.03842	10.4439	6.81218		11.0181	10.0351	10.3975	10.453	9.90044	7.44285	10.2327		11.0181	8.81686	7.97158	10.2963	12.7893	4.96989	12.2963
10.9907	14.4701	13.1481	12.5806		10.9907	10.9756	10.9892	8.76189		10.9907	11.0733	13.0683	11.4576	10.7437	9.97143	11.7978		10.9907	9.60839	9.76029	12.1439	13.5143	7.98016	11.5674
10.5072	11.7789	12.0274	10.1117		10.5072	8.2452	9.21706	7.10341		10.5072	9.10459	9.3456	9.51163	9.5863	6.22578	9.29575		10.5072	8.02067	8.39184	10.2209	12.8535	5.07956	9.31222
10.1537	14.3636	12.433	12.0516		10.1537	9.9075	11.1138	8.62716		10.1537	10.6257	10.9565	8.13391	10.2538	10.5926	10.9191		10.1537	8.21927	8.45968	10.9334	13.4329	5.36452	10.6349
9.40357	12.0421	13.1427	11.9814		9.40357	9.83321	11.1045	5.37746		9.40357	10.504	10.5939	8.49419	10.2089	7.1825	8.5987		9.40357	8.58648	6.92964	10.7167	14.4633	4.90173	11.9805
12.3025	11.6476	12.1207	7.60945		12.3025	9.19855	9.26058	6.56738		12.3025	10.236	7.6822	5.86694	8.0522	11.376	8.18052		12.3025	5.12093	7.83893	9.21771	12.8942	2.62593	13.3488
9.72359	10.8706	9.94289	10.2377		9.72359	7.26705	8.43513	5.10503		9.72359	9.24307	10.0237	7.95893	8.14583	6.17429	9.29647		9.72359	9.2394	10.27	9.40491	13.0674	6.40311	6.93584
10.8837	13.8033	11.9563	12.4045		10.8837	10.933	10.6072	7.22652		10.8837	11.4487	12.2672	8.87881	9.84979	8.59383	11.2931		10.8837	10.5647	11.4007	12.5271	14.4542	13.6434	10.9113
10.361	14.2907	12.5146	12.5386		10.361	10.6577	11.1825	8.23688		10.361	10.3507	11.5912	9.6143	10.5408	8.48331	11.4005		10.361	9.82053	10.4094	11.1889	13.6	6.87431	10.2113
11.0782	11.8428	11.1894	9.96511		11.0782	9.67718	10.0357	5.2136		11.0782	10.8476	9.56088	11.2148	8.25634	9.79094	7.86983		11.0782	7.85527	8.95831	9.98129	13.6367	5.50974	13.1261
10.5389	12.7051	12.3336	11.7756		10.5389	9.43085	9.35664	6.60436		10.5389	11.8501	11.2149	9.13669	9.37365	8.27228	11.1358		10.5389	10.2365	9.65974	10.5013	13.9789	6.97663	9.86852
11.2488	14.251	11.9849	10.6529		11.2488	11.2047	11.2199	8.21957		11.2488	10.7041	11.0966	6.23742	10.0607	9.84778	10.445		11.2488	9.51515	12.3342	11.5157	13.6518	7.23446	12.6144
11.1922	13.3232	12.2098	10.2881		11.1922	9.95274	10.2478	4.80663		11.1922	10.4861	12.254	7.95637	10.1773	7.13882	9.63861		11.1922	9.55435	9.07475	11.1375	12.7924	5.80663	12.5088
10.8153	12.3564	11.6941	11.9071		10.8153	9.39405	10.1769	6.56652		10.8153	10.2484	12.1142	10.4775	10.4469	7.5148	10.7205		10.8153	10.5283	10.9876	10.6875	13.9205	6.69847	11.1283
11.3962	15.308	13.5527	12.466		11.3962	12.315	12.7781	9.59839		11.3962	11.3995	12.576	8.09627	10.827	8.84364	11.3342		11.3962	11.4278	9.45811	12.5613	14.6827	7.88957	10.4331
11.2891	14.7246	12.9696	12.5494		11.2891	11.819	12.6082	8.84965		11.2891	11.6283	12.6465	8.26039	11.1572	10.083	10.9528		11.2891	11.196	9.25537	12.5838	14.9068	8.01247	11.8702
11.1349	14.5665	13.1137	11.6462		11.1349	10.8673	11.3866	9.11404		11.1349	11.4446	11.3241	7.91857	10.4042	10.0128	10.9427		11.1349	11.1301	10.7579	11.7809	14.3092	7.95802	11.5227
10.8706	14.0284	12.2708	11.836		10.8706	10.0597	11.8281	7.81862		10.8706	9.81194	10.5538	11.113	9.86936	8.54421	10.3429		10.8706	9.9269	8.23782	11.4294	13.422	6.60729	10.3406
11.508	11.5469	10.9563	11.1887		11.508	9.22817	9.60653	6.34735		11.508	9.79746	12.2568	11.3399	9.65739	7.30917	10.061		11.508	9.4644	10.3315	10.8452	13.7517	7.28689	10.6416
10.8993	13.0579	12.2089	11.379		10.8993	10.0023	10.3422	7.35454		10.8993	9.49603	11.3711	11.8618	10.3096	9.0458	10.7335		10.8993	9.75757	9.6313	10.9723	13.665	6.62273	10.9666
9.92745	13.1116	13.1793	11.2558		9.92745	9.26659	9.83599	7.66101		9.92745	9.99729	10.8349	8.68055	11.192	8.09882	10.3422		9.92745	9.43658	12.5538	11.1376	13.4347	6.5235	10.5805
10.9802	14.1512	11.8219	10.6691		10.9802	10.6281	11.7594	8.00991		10.9802	10.7894	11.0605	9.35493	10.1488	10.8821	9.68851		10.9802	10.2638	12.1175	11.8557	14.2261	7.54592	11.4954
9.68761	12.6191	11.219	11.0027		9.68761	9.5741	9.48712	6.75618		9.68761	11.42	11.2195	7.21561	10.0147	8.85977	9.57635		9.68761	9.67816	12.3992	10.9335	13.5588	7.07386	11.5308
10.2056	14.1346	11.5376	11.3101		10.2056	11.3092	11.2501	8.4686		10.2056	10.5554	10.9065	7.32252	10.1624	5.99911	11.2666		10.2056	9.44362	9.36906	11.0844	13.5988	6.43618	7.04642
9.44783	12.7651	11.6904	9.94046		9.44783	9.03831	10.3028	7.31033		9.44783	9.35442	9.96014	5.75491	10.4703	5.28693	9.59463		9.44783	8.78048	9.85493	10.8125	13.2739	6.64349	10.6987
10.2736	11.6906	10.849	10.8277		10.2736	8.02252	9.86258	6.83294		10.2736	9.60292	10.4956	8.16198	8.15131	5.93604	9.31964		10.2736	9.79953	10.8006	10.5802	13.5093	6.00089	10.7345
9.84977	12.0919	10.6815	10.5829		9.84977	9.54975	9.93917	7.02318		9.84977	9.9885	9.69538	11.2079	8.70844	10.6858	8.83629		9.84977	9.33939	10.1702	10.6622	14.7909	7.34971	8.34048
10.0957	13.9046	10.9111	10.6355		10.0957	10.4122	11.9438	7.12036		10.0957	9.80148	9.55646	7.01087	9.20404	8.02742	9.41791		10.0957	9.0593	10.2771	11.3204	13.6436	7.48036	9.87763
10.868	12.7369	11.0686	10.5235		10.868	9.11892	9.65225	6.57282		10.868	10.3193	10.5423	11.0598	9.9989	7.2941	10.7606		10.868	9.77425	8.43804	10.6909	13.3759	7.11021	10.3852
10.5187	12.5394	11.4338	10.9954		10.5187	8.08217	10.2436	6.41246		10.5187	10.7625	10.1474	7.65726	9.17537	6.14745	11.0595		10.5187	10.5458	10.3625	9.96199	13.3664	6.71047	6.40751
10.768	13.7632	11.9013	11.0081		10.768	10.5055	11.2082	7.957		10.768	10.8213	10.9681	6.81553	10.0584	10.079	10.5843		10.768	10.0792	9.66474	11.7053	13.7317	6.7935	11.7224
8.96269	14.0762	10.3713	9.81963		8.96269	12.413	12.7461	7.57701		8.96269	12.7974	11.3183	9.13048	9.84423	10.1711	9.02814		8.96269	9.09558	7.12475	11.4877	13.9241	8.40409	11.1178
10.7284	14.1668	11.8826	11.4293		10.7284	11.9176	10.8413	8.96277		10.7284	11.1374	11.5782	8.87164	9.81612	11.2735	12.454		10.7284	10.5622	10.8577	11.1277	14.139	7.65287	10.7725
10.7739	14.0777	10.7693	11.3886		10.7739	11.453	11.3763	8.1205		10.7739	11.9905	10.9083	11.7719	9.42755	11.613	10.3721		10.7739	10.39	11.3743	11.4384	14.2819	7.45781	9.61586
11.0347	13.3504	12.0276	11.85		11.0347	9.93005	9.88141	7.98734		11.0347	9.93976	11.4323	9.93005	10.1977	8.72929	11.2722		11.0347	10.0043	8.88481	11.4666	13.4057	7.20387	11.3901
10.658	11.8925	11.2595	11.4537		10.658	8.45978	9.89773	6.29221		10.658	11.2358	10.3126	7.41421	8.98611	4.72831	9.70957		10.658	10.1269	9.17198	11.0133	13.5163	7.19627	8.34174
10.6765	14.5841	12.0373	11.7113		10.6765	11.3557	11.604	9.14738		10.6765	10.8423	11.6902	8.48448	10.1347	11.0663	11.8169		10.6765	9.9947	11.1656	11.5084	14.1303	8.00722	10.7152
10.2548	14.7147	12.6791	12.148		10.2548	12.0627	12.1619	9.47054		10.2548	11.0052	12.1136	7.83491	10.8669	8.47353	11.0573		10.2548	10.8806	8.9322	12.2492	14.4136	6.26114	10.1812
11.6599	13.3384	12.4125	12.2529		11.6599	9.93367	10.4645	8.35059		11.6599	10.2908	11.3047	8.94681	10.3346	7.71097	9.86615		11.6599	10.6878	9.41005	11.749	14.0987	7.90031	10.8276
8.98976	11.8739	10.8974	10.6632		8.98976	8.19025	9.27364	5.86449		8.98976	9.7841	10.9081	7.54017	10.6068	5.85167	10.1915		8.98976	9.52784	7.63864	10.4436	12.9124	5.06668	10.1877
11.5222	15.3124	12.8484	12.4656		11.5222	12.3983	13.3668	10.0679		11.5222	11.494	12.76	9.23726	11.0149	9.06442	11.8781		11.5222	11.2969	9.61467	12.5298	14.7347	6.80009	8.6514
10.1477	10.7042	11.0029	10.6683		10.1477	8.77837	10.0632	4.98727		10.1477	9.61977	9.04616	6.9369	8.06471	10.6289	7.62318		10.1477	8.08137	7.08633	10.1206	13.6586	5.24558	11.388
10.3377	10.9997	10.479	10.4287		10.3377	7.64358	8.78798	5.96077		10.3377	10.1271	10.5013	12.7723	9.22064	7.81331	10.3004		10.3377	9.87362	8.93276	10.4282	13.7575	6.87039	10.3961
10.1593	12.7304	9.69553	10.495		10.1593	10.3509	9.03174	7.64217		10.1593	11.6684	12.0022	8.13552	9.73715	9.82811	10.5266		10.1593	10.125	8.38754	10.3617	14.0004	6.02483	11.4418
9.11647	12.0337	10.6575	10.633		9.11647	9.11816	10.0468	7.30784		9.11647	11.5735	10.1122	8.82998	9.19817	10.0272	7.89577		9.11647	8.48898	9.62321	11.0242	14.2265	6.66203	12.7738
10.3316	11.7051	11.2641	10.3316		10.3316	7.89377	9.24349	9.22678		10.3316	10.1338	10.3061	8.66458	10.4579	8.34578	9.72116		10.3316	8.21624	7.88518	10.8464	12.3654	6.26534	10.9145
10.4733	12.2574	11.6702	10.5412		10.4733	7.99741	10.1318	7.10989		10.4733	10.1709	9.5238	10.9905	9.05786	9.72263	10.4586		10.4733	8.66472	10.9992	10.305	13.6165	7.93601	10.6838
10.3872	11.1048	9.64023	10.3501		10.3872	8.90229	8.23379	6.04529		10.3872	13.703	11.2756	8.28275	9.50793	7.42271	9.34656		10.3872	9.02425	7.68801	9.64782	13.0805	6.21206	11.5258
9.43908	12.0516	10.5358	10.6536		9.43908	8.76013	9.65544	6.36715		9.43908	9.5381	9.37176	11.3476	9.13513	10.9271	9.34099		9.43908	8.48015	10.9148	9.80463	13.1345	5.93512	9.89252
10.4513	13.2921	11.4649	11.6344		10.4513	10.9562	10.5625	7.52953		10.4513	12.3651	11.2808	10.0757	10.0181	8.23859	10.0072		10.4513	10.4503	10.2472	11.3978	13.8213	8.31531	11.6798
11.8344	13.4519	12.1532	11.7732		11.8344	9.67606	10.9711	8.23525		11.8344	9.7089	11.4169	10.752	10.1066	7.82943	11.1856		11.8344	9.41078	9.06229	11.1242	13.3362	6.91995	11.0986
10.3086	13.1395	12.0549	10.8047		10.3086	9.7173	10.2675	8.08		10.3086	10.568	10.1456	5.91466	9.58628	6.29634	9.47677		10.3086	9.17941	8.33073	10.7375	12.9896	6.87284	10.3234
10.332	11.4293	11.3355	11.9018		10.332	8.72626	9.35362	5.47954		10.332	10.4916	12.8461	10.0385	11.3208	8.25715	10.5128		10.332	9.651	8.63925	11.1542	12.9102	6.92852	10.2975
9.89808	10.2941	10.3829	11.0598		9.89808	8.48245	8.82714	5.90221		9.89808	10.752	11.5498	12.7946	9.65045	6.35218	10.2429		9.89808	9.59673	10.4295	10.2678	13.1258	9.05845	11.6609
11.068	11.7806	13.0966	10.6537		11.068	7.87291	9.33161	6.5032		11.068	9.83304	10.1176	8.78389	10.5174	5.35175	9.06819		11.068	8.14819	9.77571	11.7663	13.4131	5.68465	12.8534
9.72044	13.495	13.3608	9.88608		9.72044	9.00339	9.64053	9.36275		9.72044	9.31484	9.92214	8.7874	11.2995	9.5266	11.9427		9.72044	7.73209	8.26413	11.1004	12.7623	2.42664	11.3606
8.66059	8.77784	9.72295	6.85412		8.66059	5.15986	6.99556	0.574925		8.66059	10.6088	8.01784	11.2479	9.75729	9.82678	9.96148		8.66059	5.9088	11.7308	7.85412	12.6387	3.74483	9.30169
10.4744	11.3769	12.7888	9.6761		10.4744	6.40124	10.462	1.46038		10.4744	8.17268	9.79898	5.42123	9.17071	7.03675	8.40793		10.4744	10.8406	9.29329	10.2314	12.6327	5.68272	11.1379
8.96117	8.52439	10.7019	7.31239		8.96117	4.76323	7.04209	1.48311		8.96117	7.55841	7.76323	5.87544	9.38053	3.62996	9.04863		8.96117	5.66445	9.0078	10.3904	12.1766	4.76323	12.3368
10.9469	12.3994	11.5832	11.4067		10.9469	9.83202	9.70782	7.45498		10.9469	10.6575	11.2049	9.65652	9.61639	8.13137	10.9162		10.9469	9.67165	10.7299	10.8878	13.9036	8.01119	11.3601
10.7204	14.7837	12.4204	12.0118		10.7204	10.9231	11.0326	8.35008		10.7204	10.9455	11.5117	9.92203	10.7292	8.84771	12.1178		10.7204	9.21008	9.76996	11.0298	13.4963	7.41188	11.9433
10.8714	13.4129	10.8183	11.7172		10.8714	10.9697	10.3996	7.09058		10.8714	10.9961	11.3805	10.3799	9.69581	12.279	11.3069		10.8714	11.0664	11.9692	11.09	14.3399	7.64231	10.8199
11.2381	11.6368	10.5134	10.1264		11.2381	7.55706	9.76437	5.52977		11.2381	9.44995	9.92399	6.60777	9.98965	6.48912	9.32995		11.2381	9.58202	7.5546	9.63829	13.6352	6.54967	11.4177
10.9862	13.6789	12.2404	12.0312		10.9862	10.3439	10.9817	8.61357		10.9862	10.9695	12.0106	10.7093	9.92286	10.3276	10.637		10.9862	9.9588	11.257	11.7839	14.1313	8.06287	11.7707
10.8312	12.6842	10.6817	10.514		10.8312	9.85767	10.4304	6.82931		10.8312	11.2297	10.0919	7.87935	9.19305	10.2172	10.7802		10.8312	9.01459	10.4894	11.2955	13.6506	6.73733	9.98692
10.2253	10.0222	9.7939	11.2104		10.2253	7.35754	8.37738	4.97021		10.2253	9.46624	10.4115	11.0824	8.84468	6.64959	9.89992		10.2253	8.60037	8.87291	10.065	14.7889	5.99097	7.13781
9.98618	12.8078	11.7186	12.1846		9.98618	9.81851	10.5246	7.61232		9.98618	10.5563	11.8934	8.76354	10.3797	5.63163	9.76442		9.98618	9.09106	6.65447	11.0247	13.2527	7.24195	9.17112
10.2119	9.63446	10.8869	9.17946		10.2119	7.23556	8.6023	4.62594		10.2119	9.69943	9.15166	6.68084	8.64754	4.41181	9.78267		10.2119	9.27719	9.00157	9.35854	13.2075	5.88855	10.919
10.1298	12.0319	11.5497	10.7081		10.1298	8.73766	10.07	6.57123		10.1298	10.1731	9.91957	10.3914	9.65685	6.82245	9.35373		10.1298	8.76705	8.90409	11.1351	13.0388	6.25712	9.01921
9.13207	13.8004	12.1413	11.1475		9.13207	10.2593	11.4596	8.32826		9.13207	11.4909	10.5591	7.06398	10.0037	6.99935	11.1788		9.13207	9.1914	8.99935	12.4906	13.7029	6.37096	10.1941
9.49511	12.2007	10.8832	10.6018		9.49511	9.71277	9.6043	7.0027		9.49511	9.46441	10.2134	12.632	9.9869	11.4751	9.84482		9.49511	8.96806	7.25985	9.96578	13.0459	5.84902	10.6459
10.7784	12.6708	12.304	10.8217		10.7784	9.06671	9.80512	7.69598		10.7784	9.43759	10.3242	11.5	10.6666	7.76045	11.8566		10.7784	8.74554	10.231	11.0982	12.87	6.40475	11.4083
11.023	13.3152	11.695	11.3317		11.023	10.8852	11.2895	6.83636		11.023	10.6499	10.845	7.52459	9.60907	11.4408	8.39878		11.023	9.21007	10.2578	11.8482	13.4893	5.97778	14.3234
9.87175	12.6526	11.7029	10.0172		9.87175	8.82468	9.47933	7.16131		9.87175	9.52036	10.4125	10.4863	10.886	7.80639	9.38972		9.87175	9.04343	11.6799	11.1068	12.6992	8.16514	10.3205
9.47412	12.9517	11.3571	11.0793		9.47412	9.33329	9.33442	8.30339		9.47412	12.3016	10.6455	8.90358	9.00662	6.43053	10.8429		9.47412	8.40598	9.40711	9.91549	13.1412	5.43936	10.1083
10.6294	12.6184	12.4594	12.1209		10.6294	9.413	10.7396	7.84891		10.6294	10.3703	11.9789	10.5291	10.8085	8.76904	10.0099		10.6294	9.26091	9.7975	11.3275	13.6461	8.00117	13.7421
10.9091	12.65	13.9931	9.62499		10.9091	9.37304	11.1963	6.16359		10.9091	11.7935	10.3785	6.97917	9.51691	9.23912	8.14179		10.9091	8.91864	8.7641	10.984	13.4083	6.20624	11.2856
11.2917	11.7855	11.9524	11.5898		11.2917	8.55246	9.97171	7.32475		11.2917	9.41805	11.2642	9.46865	9.78041	8.41902	10.206		11.2917	9.6561	11.0726	10.706	12.9519	8.32682	10.7641
12.3168	10.2601	12.4671	8.81233		12.3168	9.40796	10.0495	4.34564		12.3168	9.4821	10.8306	8.58146	10.5012	4.06879	9.21385		12.3168	6.94956	8.22011	10.3613	12.6089	2.61629	10.8687
8.88124	12.886	11.7188	9.89592		8.88124	9.27545	9.81911	6.66674		8.88124	9.86824	9.39517	5.99401	9.19089	10.0402	8.87692		8.88124	8.85673	7.30203	10.2205	13.3213	4.80668	11.1288
11.431	14.2284	13.4069	12.9414		11.431	10.6609	10.7653	8.53267		11.431	10.7342	11.4275	9.32663	10.4661	8.23746	10.9101		11.431	10.8667	10.6612	12.2059	14.1418	8.2114	12.6777
11.4064	12.9918	12.0989	12.2626		11.4064	10.0457	9.70574	7.79987		11.4064	10.0745	11.2296	8.25198	10.312	6.63661	9.73677		11.4064	10.6322	10.3634	11.9522	13.8273	7.7303	11.6585
12.1414	13.6147	11.4791	11.4523		12.1414	10.7683	11.1777	8.04488		12.1414	11.6846	11.9871	10.2094	9.69476	12.3715	11.0766		12.1414	10.272	13.5859	12.7265	14.667	9.62379	12.5334
10.0873	11.6461	11.2192	9.75521		10.0873	9.84553	10.0432	6.01081		10.0873	10.691	10.2956	8.52699	8.82506	10.1668	8.73034		10.0873	8.66412	5.9946	11.6888	14.0837	5.60381	9.31081
11.1047	15.5556	13.7776	12.5642		11.1047	12.1596	12.8911	9.97183		11.1047	12.1648	11.9348	7.55046	10.9547	8.37127	11.383		11.1047	11.3326	10.2461	13.0258	14.9936	8.48916	11.6224
11.0841	11.3876	11.1454	11.3348		11.0841	7.76094	10.0208	6.65079		11.0841	9.84361	10.4216	9.25427	9.24548	7.86327	9.83484		11.0841	8.27082	10.3752	11.2784	13.4782	5.76832	10.9759
10.5452	11.7262	11.3293	11.5003		10.5452	9.18175	9.75047	7.20142		10.5452	10.7929	11.872	10.1853	10.3047	9.17892	9.96753		10.5452	10.2775	9.838	11.184	13.5595	7.00438	11.7427
10.0071	12.3781	11.939	11.3588		10.0071	8.67204	10.4627	6.81718		10.0071	8.95338	10.1665	7.21063	9.39737	6.16646	11.0005		10.0071	9.444	9.64211	11.1432	13.2008	7.01695	9.14481
10.3047	12.663	13.1414	11.2468		10.3047	9.10931	10.0478	7.8166		10.3047	9.75142	11.259	10.6319	10.3646	9.82246	11.4911		10.3047	8.81207	8.6089	10.862	13.1133	5.54268	10.7844
9.80613	13.1301	12.5873	11.9986		9.80613	9.67188	9.7195	7.09261		9.80613	9.84465	11.9298	9.07975	10.9972	10.4311	9.00462		9.80613	8.80722	10.1995	11.1773	13.3713	7.31744	13.8149
9.73614	11.4577	12.1517	10.1611		9.73614	7.09853	9.2945	6.44447		9.73614	9.88898	9.32462	8.57204	10.2417	7.21799	9.25416		9.73614	7.90863	9.25571	10.2483	12.7972	4.94921	11.8427
11.211	14.0263	12.0742	12.4099		11.211	10.9304	10.3803	8.18735		11.211	11.1884	11.7398	10.3262	10.5485	8.72802	11.3477		11.211	10.3882	8.67467	11.2181	13.5168	9.04835	8.5501
10.0928	12.89	12.6592	9.74018		10.0928	9.3921	10.0528	6.30033		10.0928	10.4861	10.3708	9.63746	9.76586	12.4827	8.27567		10.0928	8.43366	10.6075	10.4064	14.16	7.46753	13.3088
10.4929	13.5426	12.4408	10.8468		10.4929	9.58612	10.7164	8.34598		10.4929	10.5622	10.4171	10.8614	10.4733	9.78605	10.8211		10.4929	8.77563	8.84281	11.444	12.8884	5.78694	10.8107
11.1982	13.7165	12.6364	11.9058		11.1982	10.2621	10.7999	9.49159		11.1982	10.8526	11.1535	9.90173	10.5397	9.05831	11.1494		11.1982	9.08803	8.76258	11.4746	13.4672	6.52455	10.6627
9.60183	11.9607	11.8124	10.7175		9.60183	9.64143	9.71107	6.97757		9.60183	9.54103	9.57528	7.5935	8.87131	8.93863	9.53959		9.60183	7.85281	7.25617	10.8505	13.4042	4.62021	10.5482
9.75838	11.563	11.781	10.5692		9.75838	7.51363	9.68921	6.66909		9.75838	8.85445	9.1606	6.98168	9.95011	6.02475	9.552		9.75838	8.09037	7.21208	10.153	12.7232	3.98791	9.78993
10.6415	13.4803	12.7318	11.9206		10.6415	10.1065	11.2729	8.41536		10.6415	10.3203	11.2504	8.753	10.6419	8.65252	10.5582		10.6415	9.06932	8.53881	11.5295	13.1829	6.48436	10.0779
9.20054	12.3247	12.4635	11.7177		9.20054	9.40346	10.2406	7.41517		9.20054	10.0184	10.2183	8.62233	9.96651	6.51358	8.47542		9.20054	8.66042	7.2394	11.2125	13.5485	5.48151	11.6521
9.38664	11.5131	11.4901	10.3948		9.38664	8.35425	8.83717	5.48704		9.38664	10.5509	10.5863	8.70733	9.50734	9.20352	9.08937		9.38664	9.09156	7.96013	10.1994	13.557	6.34154	11.0018
10.1924	13.3305	12.429	12.0082		10.1924	9.74149	10.3633	7.62779		10.1924	10.8884	12.4464	10.273	10.6407	11.1958	10.9896		10.1924	9.96077	10.9093	11.946	13.5995	7.39671	11.0533
10.4042	12.4009	11.9482	11.9396		10.4042	9.586	10.1134	7.99387		10.4042	9.57433	12.3804	10.1085	10.2775	8.41831	9.15809		10.4042	8.91773	9.42232	11.8562	13.7849	6.14964	11.9368
10.4748	13.8688	12.0753	11.8059		10.4748	11.3553	12.0718	9.24649		10.4748	11.1815	11.3711	9.17772	10.8719	11.1888	10.7262		10.4748	9.51437	7.98592	12.2375	14.0434	7.77495	11.1315
9.84148	12.0589	10.4293	9.99768		9.84148	9.80073	10.1992	4.95273		9.84148	10.0423	10.1632	5.21577	10.1719	9.78815	10.7156		9.84148	8.25834	11.2928	10.6864	12.7743	12.5518	10.0846
11.2396	12.1475	12.5274	11.3767		11.2396	8.32928	10.2106	7.41979		11.2396	10.3088	11.0292	8.57521	9.75402	9.28894	10.3757		11.2396	9.08189	11.1455	10.6306	13.2791	7.96967	12.4665
9.50262	10.9291	11.282	10.2179		9.50262	6.48489	9.04588	5.02149		9.50262	9.57701	10.9071	8.47695	10.4242	5.70502	9.54125		9.50262	8.28544	7.85974	10.4242	12.3291	3.67754	10.2035
9.64798	11.5348	11.6319	10.1323		9.64798	8.32705	9.18122	6.04765		9.64798	9.22205	10.4556	8.86762	9.76106	7.51221	12.3836		9.64798	8.04876	8.05168	10.3341	12.8232	4.62993	10.599
10.5138	13.252	12.1624	10.6294		10.5138	9.2363	9.85239	7.47986		10.5138	10.4914	9.50485	9.01446	9.60329	10.58	10.3914		10.5138	8.62482	8.57995	10.4781	13.1797	5.22632	11.4482
9.96591	10.5348	13.1251	9.98431		9.96591	7.3465	10.3034	5.73044		9.96591	10.1916	11.4412	11.4718	9.64173	7.0467	10.6455		9.96591	8.71623	10.1895	10.1455	13.5934	6.75382	13.4051
9.71617	10.202	12.5322	8.93602		9.71617	7.935	9.31935	3.67888		9.71617	9.04118	9.30153	9.91651	8.83028	5.97722	7.13832		9.71617	7.09879	6.53552	10.4283	12.6771	3.63936	11.0175
11.2021	14.4041	13.4339	12.3852		11.2021	10.5401	10.8763	8.20923		11.2021	9.72329	11.6893	9.77562	11.0082	9.95241	11.712		11.2021	9.73591	9.6288	11.6773	13.3224	7.48832	10.8552
11.4726	13.0306	13.3359	12.759		11.4726	10.1347	10.2592	7.1243		11.4726	10.4078	13.0386	11.1013	11.0951	7.65774	10.8797		11.4726	9.88872	8.53459	12.2231	13.5459	7.56568	11.6222
8.93311	10.7566	10.6453	10.0847		8.93311	10.6566	8.29384	5.5443		8.93311	8.74891	9.63238	9.95258	8.66423	10.0701	8.33653		8.93311	7.10402	7.76368	9.00086	11.9097	4.20115	12.7209
10.6118	15.1578	13.9862	12.4108		10.6118	11.9556	13.0619	9.14262		10.6118	11.0027	11.2999	7.41269	11.6593	10.1767	10.8812		10.6118	9.8138	9.95378	13.0371	14.4581	8.25831	10.4757
9.77448	13.064	12.3665	10.613		9.77448	9.13784	10.3353	7.47633		9.77448	9.58968	9.81274	9.42135	9.49565	7.72254	10.4282		9.77448	8.59337	9.6725	10.8	12.8128	5.66646	10.0317
11.0468	15.0366	13.6572	11.9909		11.0468	11.4051	10.9062	9.09903		11.0468	10.4236	12.4908	11.2193	11.1719	8.70287	11.3874		11.0468	9.58696	9.72293	12.481	13.527	9.07872	11.7711
10.6344	12.0485	12.1839	11.7586		10.6344	8.46733	8.83939	7.19399		10.6344	10.6621	11.6055	9.23979	10.5974	8.4057	9.43881		10.6344	8.48873	8.43881	10.3787	13.7036	7.33008	11.3722
8.51764	11.7417	11.8328	9.41104		8.51764	7.37734	9.16304	6.678		8.51764	10.1828	9.21209	8.10194	11.3828	6.55895	10.435		8.51764	6.96816	5.44606	10.5448	11.8688	4.6345	11.0949
9.30203	12.5725	12.0527	10.1672		9.30203	9.20826	9.12382	8.26566		9.30203	10.2523	9.94693	8.10796	10.171	10.045	12.3596		9.30203	7.11706	8.91662	10.7084	12.7894	4.23044	10.8109
8.60077	12.6433	12.6369	10.2132		8.60077	7.24144	9.41944	7.68176		8.60077	8.91587	8.76014	7.65283	10.2535	4.27505	9.82479		8.60077	7.05553	4.38468	11.7006	12.221	3.49962	10.1006
9.16539	11.9679	12.3629	9.74113		9.16539	6.9703	9.12656	6.40326		9.16539	9.82246	10.0683	9.21443	11	6.80488	10.0739		9.16539	6.53102	7.73937	10.6596	12.1087	4.48967	10.203
8.74676	12.3903	12.9742	10.4743		8.74676	8.73935	9.27618	6.60704		8.74676	10.9849	10.8635	7.63129	11.1281	8.50576	10.682		8.74676	8.52314	7.73189	10.6126	12.8531	5.02208	9.0878
10.3278	14.148	13.4619	11.9512		10.3278	10.4999	10.9677	8.46567		10.3278	10.6982	11.7687	8.64255	10.7122	7.30173	9.41116		10.3278	9.39097	10.9464	12.0279	14.4859	8.49489	13.598
9.92778	13.0303	11.2748	11.3035		9.92778	9.58876	9.49413	6.25369		9.92778	10.0012	10.7822	10.1146	8.80848	6.81649	9.47508		9.92778	8.31839	9.04343	10.6027	12.9459	6.10483	11.8624
10.4588	14.3564	13.4186	11.8439		10.4588	10.461	10.6745	7.99484		10.4588	10.2736	11.4486	10.4481	11.033	9.6119	11.6279		10.4588	9.42419	9.8085	11.0399	13.5218	7.16967	11.5889
10.0328	12.2105	12.1922	11.4325		10.0328	8.97896	9.391	6.44553		10.0328	9.9037	10.688	8.55675	10.3194	6.41765	10.9718		10.0328	8.57438	9.11103	10.7222	12.7931	6.58366	11.243
12.1707	13.6177	12.4223	10.53		12.1707	9.62034	10.1924	7.89404		12.1707	10.274	10.8582	7.5972	11.0045	7.553	10.4887		12.1707	9.25097	7.29764	11.0124	13.7357	4.35393	10.3885
11.0962	13.1363	12.8477	11.6595		11.0962	9.52869	9.83948	7.83023		11.0962	9.47306	11.5993	10.0288	11.0458	7.15843	10.6429		11.0962	9.10157	9.34395	11.3719	13.3657	6.41233	11.9837
10.4821	13.6211	12.5339	11.1459		10.4821	9.84436	9.65116	7.86375		10.4821	11.0222	10.7019	8.90674	10.518	10.2704	10.6373		10.4821	7.59475	9.72368	10.5302	13.1416	6.24502	10.9092
